# Supplementary material for: Synaptic GAP and GEF Complexes Cluster Proteins Essential for GTP Signaling
Source: Sci Rep. 2017 Jul 13;7:5272. doi: 10.1038/s41598-017-05588-3 (PMC5509740; doi:10.1038/s41598-017-05588-3)
Supplement: Supplementary file 2 — Supplementary Table S1 [file 41598_2017_5588_MOESM2_ESM.xls]

## Sheet: Sheet1
Supplementary Table 1 - PSD proteins from mouse prefrontal cortex identified via HPLC-MS/MS
MGI symbol	MGI ID	Gene Name
Aak1	MGI:1098687	AP2 associated kinase 1
Abcb8	MGI:1351667	ATP-binding cassette, sub-family B (MDR/TAP), member 8
Abcc8	MGI:1352629	ATP-binding cassette, sub-family C (CFTR/MRP), member 8
Abcd2	MGI:1349467	ATP-binding cassette, sub-family D (ALD), member 2
Abcd3	MGI:1349216	ATP-binding cassette, sub-family D (ALD), member 3
Abhd12	MGI:1923442	abhydrolase domain containing 12
Abhd16a	MGI:99476	HLA-B associated transcript 5
Abhd6	MGI:1913332	abhydrolase domain containing 6
Abi1	MGI:104913	abl-interactor 1
Abi2	MGI:106913	abl-interactor 2
Ablim1	MGI:1194500	actin-binding LIM protein 1
Ablim2	MGI:2385758	actin-binding LIM protein 2
Ablim3	MGI:2442582	actin binding LIM protein family, member 3
Abr	MGI:107771	active BCR-related gene
Acad8	MGI:1914198	acyl-Coenzyme A dehydrogenase family, member 8
Acadvl	MGI:895149	acyl-Coenzyme A dehydrogenase, very long chain
Acap2	MGI:1925868	ArfGAP with coiled-coil, ankyrin repeat and PH domains 2
Acat1	MGI:87870	acetyl-Coenzyme A acetyltransferase 1
Acbd5	MGI:1921409	acyl-Coenzyme A binding domain containing 5
Acly	MGI:103251	ATP citrate lyase
Acot8	MGI:2158201	acyl-CoA thioesterase 8
Acsl1	MGI:102797	acyl-CoA synthetase long-chain family member 1
Acsl3	MGI:1921455	acyl-CoA synthetase long-chain family member 3
Acsl6	MGI:894291	acyl-CoA synthetase long-chain family member 6
Actg1	MGI:87906	actin, gamma, cytoplasmic 1
Actn1	MGI:2137706	actinin, alpha 1
Actn2	MGI:109192	actinin alpha 2
Actn3	MGI:99678	actinin alpha 3
Actn4	MGI:1890773	actinin alpha 4
Actr1a	MGI:1858964	ARP1 actin-related protein 1 homolog A, centractin alpha (yeast)
Actr1b	MGI:1917446	ARP1 actin-related protein 1 homolog B, centractin beta (yeast)
Actr2	MGI:1913963	ARP2 actin-related protein 2 homolog (yeast)
Actr3	MGI:1921367	ARP3 actin-related protein 3 homolog (yeast)
Adam11	MGI:1098667	a disintegrin and metallopeptidase domain 11
Adam22	MGI:1340046	a disintegrin and metallopeptidase domain 22
Adam23	MGI:1345162	a disintegrin and metallopeptidase domain 23
Adcy5	MGI:99673	adenylate cyclase 5
Add1	MGI:87918	adducin 1 (alpha)
Add2	MGI:87919	adducin 2 (beta)
Add3	MGI:1351615	adducin 3 (gamma)
Adgra1	MGI:1277167	G protein-coupled receptor 123
Adgrb1	MGI:1933736	brain-specific angiogenesis inhibitor 1
Adgrb2	MGI:2451244	brain-specific angiogenesis inhibitor 2
Adgrb3	MGI:2441837	brain-specific angiogenesis inhibitor 3
Adgrv1	MGI:1274784	G protein-coupled receptor 98
Afdn	MGI:1314653	myeloid/lymphoid or mixed-lineage leukemia (trithorax homolog, Drosophila); translocated to, 4
Afg3l2	MGI:1916847	AFG3(ATPase family gene 3)-like 2 (yeast)
Agap1	MGI:2653690	ArfGAP with GTPase domain, ankyrin repeat and PH domain 1
Agap2	MGI:3580016	ArfGAP with GTPase domain, ankyrin repeat and PH domain 2
Agap3	MGI:2183446	ArfGAP with GTPase domain, ankyrin repeat and PH domain 3
Agk	MGI:1917173	acylglycerol kinase
Ago1	MGI:2446630	eukaryotic translation initiation factor 2C, 1
Ago2	MGI:2446632	eukaryotic translation initiation factor 2C, 2
Agpat5	MGI:1196345	1-acylglycerol-3-phosphate O-acyltransferase 5 (lysophosphatidic acid acyltransferase, epsilon)
Ahcyl1	MGI:2385184	S-adenosylhomocysteine hydrolase-like 1
Aifm1	MGI:1349419	apoptosis-inducing factor, mitochondrion-associated 1
Aifm3	MGI:1919418	apoptosis-inducing factor, mitochondrion-associated 3
Akap1	MGI:104729	A kinase (PRKA) anchor protein 1
Akap2	MGI:1306795	A kinase (PRKA) anchor protein 2
Akap5	MGI:2685104	A kinase (PRKA) anchor protein 5
Akap9	MGI:2178217	A kinase (PRKA) anchor protein (yotiao) 9
Aldh3a2	MGI:1353452	aldehyde dehydrogenase family 3, subfamily A2
Aldoa	MGI:87994	aldolase A, fructose-bisphosphate
Aldoc	MGI:101863	aldolase C, fructose-bisphosphate
Alg2	MGI:1914731	asparagine-linked glycosylation 2 homolog (yeast, alpha-1,3-mannosyltransferase)
Alpl	MGI:87983	alkaline phosphatase, liver/bone/kidney
Alyref2	MGI:1913144	RNA and export factor binding protein 2
Amot	MGI:108440	angiomotin
Ampd2	MGI:88016	adenosine monophosphate deaminase 2
Ank1	MGI:88024	ankyrin 1, erythroid
Ank2	MGI:88025	ankyrin 2, brain
Ank3	MGI:88026	ankyrin 3, epithelial
Ankrd34b	MGI:2443245	ankyrin repeat domain 34B
Ankrd63	MGI:2686183	predicted gene 1337
Anks1b	MGI:1924781	ankyrin repeat and sterile alpha motif domain containing 1B
Ap1b1	MGI:1096368	adaptor protein complex AP-1, beta 1 subunit
Ap1s1	MGI:1098244	adaptor protein complex AP-1, sigma 1
Ap2a1	MGI:101921	adaptor protein complex AP-2, alpha 1 subunit
Ap2a2	MGI:101920	adaptor protein complex AP-2, alpha 2 subunit
Ap2b1	MGI:1919020	adaptor-related protein complex 2, beta 1 subunit
Ap2m1	MGI:1298405	adaptor protein complex AP-2, mu1
Ap2s1	MGI:2141861	adaptor-related protein complex 2, sigma 1 subunit
Ap3b2	MGI:1100869	adaptor-related protein complex 3, beta 2 subunit
Ap3m2	MGI:1929214	adaptor-related protein complex 3, mu 2 subunit
Ap3s1	MGI:1337062	adaptor-related protein complex 3, sigma 1 subunit
Ap3s2	MGI:1337060	adaptor-related protein complex 3, sigma 2 subunit
Apc	MGI:88039	adenomatosis polyposis coli
Apoe	MGI:88057	apolipoprotein E
Appl2	MGI:2384914	adaptor protein, phosphotyrosine interaction, PH domain and leucine zipper containing 2
Aqp4	MGI:107387	aquaporin 4
Arc	MGI:88067	activity regulated cytoskeletal-associated protein
Arf1	MGI:99431	ADP-ribosylation factor 1
Arf3	MGI:99432	ADP-ribosylation factor 3
Arf5	MGI:99434	ADP-ribosylation factor 5
Arf6	MGI:99435	ADP-ribosylation factor 6
Arfgap2	MGI:1924288	ADP-ribosylation factor GTPase activating protein 2
Arfgap3	MGI:1913501	ADP-ribosylation factor GTPase activating protein 3
Arfgef2	MGI:2139354	ADP-ribosylation factor guanine nucleotide-exchange factor 2 (brefeldin A-inhibited)
Arhgap21	MGI:1918685	Rho GTPase activating protein 21
Arhgap23	MGI:3697726	Rho GTPase activating protein 23
Arhgap26	MGI:1918552	Rho GTPase activating protein 26
Arhgap32	MGI:2450166	Rho GTPase activating protein 32
Arhgap33	MGI:2673998	Rho GTPase activating protein 33
Arhgap39	MGI:107858	Rho GTPase activating protein 39
Arhgef11	MGI:2441869	Rho guanine nucleotide exchange factor (GEF) 11
Arhgef12	MGI:1916882	Rho guanine nucleotide exchange factor (GEF) 12
Arhgef2	MGI:103264	rho/rac guanine nucleotide exchange factor (GEF) 2
Arhgef9	MGI:2442233	CDC42 guanine nucleotide exchange factor (GEF) 9
Arl8a	MGI:1915974	ADP-ribosylation factor-like 8A
Arl8b	MGI:1914416	ADP-ribosylation factor-like 8B
Armc10	MGI:1914461	armadillo repeat containing 10
Arpc1a	MGI:1928896	actin related protein 2/3 complex, subunit 1A
Arpc2	MGI:1923959	actin related protein 2/3 complex, subunit 2
Arpc3	MGI:1928375	actin related protein 2/3 complex, subunit 3
Arpc4	MGI:1915339	actin related protein 2/3 complex, subunit 4
Arpc5l	MGI:1921442	actin related protein 2/3 complex, subunit 5-like
Arvcf	MGI:109620	armadillo repeat gene deleted in velo-cardio-facial syndrome
Asap1	MGI:1342335	ArfGAP with SH# domain, ankyrin repeat and PH domain1
Asic1	MGI:1194915	amiloride-sensitive cation channel 2, neuronal
Astn1	MGI:1098567	astrotactin 1
Astn2	MGI:1889277	astrotactin 2
Atad1	MGI:1915229	ATPase family, AAA domain containing 1
Atad3a	MGI:1919214	ATPase family, AAA domain containing 3A
Atat1	MGI:1913869	alpha tubulin acetyltransferase 1
Atl2	MGI:1929492	atlastin GTPase 2
Atp1a1	MGI:88105	ATPase, Na+/K+ transporting, alpha 1 polypeptide
Atp1a2	MGI:88106	ATPase, Na+/K+ transporting, alpha 2 polypeptide
Atp1a3	MGI:88107	ATPase, Na+/K+ transporting, alpha 3 polypeptide
Atp1a4	MGI:1351335	ATPase, Na+/K+ transporting, alpha 4 polypeptide
Atp1b1	MGI:88108	ATPase, Na+/K+ transporting, beta 1 polypeptide
Atp1b2	MGI:88109	ATPase, Na+/K+ transporting, beta 2 polypeptide
Atp2a1	MGI:105058	ATPase, Ca++ transporting, cardiac muscle, fast twitch 1
Atp2a2	MGI:88110	ATPase, Ca++ transporting, cardiac muscle, slow twitch 2
Atp2b1	MGI:104653	ATPase, Ca++ transporting, plasma membrane 1
Atp2b2	MGI:105368	ATPase, Ca++ transporting, plasma membrane 2
Atp2b3	MGI:1347353	ATPase, Ca++ transporting, plasma membrane 3
Atp2b4	MGI:88111	ATPase, Ca++ transporting, plasma membrane 4
Atp4a	MGI:88113	ATPase, H+/K+ exchanging, gastric, alpha polypeptide
Atp5a1	MGI:88115	ATP synthase, H+ transporting, mitochondrial F1 complex, alpha subunit 1
Atp5b	MGI:107801	ATP synthase, H+ transporting mitochondrial F1 complex, beta subunit
Atp5c1	MGI:1261437	ATP synthase, H+ transporting, mitochondrial F1 complex, gamma polypeptide 1
Atp5d	MGI:1913293	ATP synthase, H+ transporting, mitochondrial F1 complex, delta subunit
Atp5f1	MGI:1100495	ATP synthase, H+ transporting, mitochondrial F0 complex, subunit B1
Atp5h	MGI:1918929	ATP synthase, H+ transporting, mitochondrial F0 complex, subunit d
Atp5j2	MGI:1927558	ATP synthase, H+ transporting, mitochondrial F0 complex, subunit F2
Atp5k	MGI:106636	ATP synthase, H+ transporting, mitochondrial F1F0 complex, subunit e
Atp5o	MGI:106341	ATP synthase, H+ transporting, mitochondrial F1 complex, O subunit
Atp6ap1	MGI:109629	ATPase, H+ transporting, lysosomal accessory protein 1
Atp6ap2	MGI:1917745	ATPase, H+ transporting, lysosomal accessory protein 2
Atp6v0a1	MGI:103286	ATPase, H+ transporting, lysosomal V0 subunit A1
Atp6v0d1	MGI:1201778	ATPase, H+ transporting, lysosomal V0 subunit D1
Atp6v1a	MGI:1201780	ATPase, H+ transporting, lysosomal V1 subunit A
Atp6v1b1	MGI:103285	ATPase, H+ transporting, lysosomal V1 subunit B1
Atp6v1b2	MGI:109618	ATPase, H+ transporting, lysosomal V1 subunit B2
Atp6v1c1	MGI:1913585	ATPase, H+ transporting, lysosomal V1 subunit C1
Atp6v1d	MGI:1921084	ATPase, H+ transporting, lysosomal V1 subunit D
Atp6v1e1	MGI:894326	ATPase, H+ transporting, lysosomal V1 subunit E1
Atp6v1e2	MGI:1922165	ATPase, H+ transporting, lysosomal V1 subunit E2
Atp6v1f	MGI:1913394	ATPase, H+ transporting, lysosomal V1 subunit F
Atp6v1g1	MGI:1913540	ATPase, H+ transporting, lysosomal V1 subunit G1
Atp6v1g2	MGI:1913487	ATPase, H+ transporting, lysosomal V1 subunit G2
Atp6v1h	MGI:1914864	ATPase, H+ transporting, lysosomal V1 subunit H
Atp7b	MGI:103297	ATPase, Cu++ transporting, beta polypeptide
Atp8a1	MGI:1330848	ATPase, aminophospholipid transporter (APLT), class I, type 8A, member 1
Atp8a2	MGI:1354710	ATPase, aminophospholipid transporter-like, class I, type 8A, member 2
Atp9a	MGI:1330826	ATPase, class II, type 9A
Atpif1	MGI:1196457	ATPase inhibitory factor 1
Atxn2	MGI:1277223	ataxin 2
Atxn2l	MGI:2446242	ataxin 2-like
Auh	MGI:1338011	AU RNA binding protein/enoyl-coenzyme A hydratase
B3galt6	MGI:2152819	UDP-Gal:betaGal beta 1,3-galactosyltransferase, polypeptide 6
Baalc	MGI:1928704	brain and acute leukemia, cytoplasmic
Bag5	MGI:1917619	BCL2-associated athanogene 5
Bag6	MGI:1919439	HLA-B-associated transcript 3
Baiap2	MGI:2137336	brain-specific angiogenesis inhibitor 1-associated protein 2
Baiap3	MGI:2685783	BAI1-associated protein 3
Basp1	MGI:1917600	brain abundant, membrane attached signal protein 1
Bcan	MGI:1096385	brevican
Bcas1	MGI:1924210	breast carcinoma amplified sequence 1
Bcas3	MGI:2385848	breast carcinoma amplified sequence 3
Bcl2l13	MGI:2136959	BCL2-like 13 (apoptosis facilitator)
Bcr	MGI:88141	breakpoint cluster region
Bdh1	MGI:1919161	3-hydroxybutyrate dehydrogenase, type 1
Begain	MGI:3044626	brain-enriched guanylate kinase-associated
Bin1	MGI:108092	bridging integrator 1
Bri3bp	MGI:1924059	Bri3 binding protein
Brinp1	MGI:1928478	deleted in bladder cancer 1 (human)
Brsk1	MGI:2685946	BR serine/threonine kinase 1
Brsk2	MGI:1923020	BR serine/threonine kinase 2
Bsg	MGI:88208	basigin
Btbd11	MGI:1921257	BTB (POZ) domain containing 11
Btbd17	MGI:1919264	BTB (POZ) domain containing 17
C1qtnf4	MGI:1914695	C1q and tumor necrosis factor related protein 4
C2cd2l	MGI:1919014	C2 calcium-dependent domain containing 2-like
C2cd4c	MGI:2685084	C2 calcium-dependent domain containing 4C
Cacna1a	MGI:109482	calcium channel, voltage-dependent, P/Q type, alpha 1A subunit
Cacna1b	MGI:88296	calcium channel, voltage-dependent, N type, alpha 1B subunit
Cacna1c	MGI:103013	calcium channel, voltage-dependent, L type, alpha 1C subunit
Cacna1e	MGI:106217	calcium channel, voltage-dependent, R type, alpha 1E subunit
Cacna1g	MGI:1201678	calcium channel, voltage-dependent, T type, alpha 1G subunit
Cacna2d1	MGI:88295	calcium channel, voltage-dependent, alpha2/delta subunit 1
Cacna2d2	MGI:1929813	calcium channel, voltage-dependent, alpha 2/delta subunit 2
Cacna2d3	MGI:1338890	calcium channel, voltage-dependent, alpha2/delta subunit 3
Cacnb1	MGI:102522	calcium channel, voltage-dependent, beta 1 subunit
Cacnb2	MGI:894644	calcium channel, voltage-dependent, beta 2 subunit
Cacnb3	MGI:103307	calcium channel, voltage-dependent, beta 3 subunit
Cacnb4	MGI:103301	calcium channel, voltage-dependent, beta 4 subunit
Cacng2	MGI:1316660	calcium channel, voltage-dependent, gamma subunit 2
Cacng3	MGI:1859165	calcium channel, voltage-dependent, gamma subunit 3
Cacng8	MGI:1932376	calcium channel, voltage-dependent, gamma subunit 8
Cadm4	MGI:2449088	cell adhesion molecule 4
Cadps	MGI:1350922	Ca2+-dependent secretion activator
Calcoco1	MGI:1914738	calcium binding and coiled coil domain 1
Calm1	MGI:88251	calmodulin 1
Camk2a	MGI:88256	calcium/calmodulin-dependent protein kinase II alpha
Camk2b	MGI:88257	calcium/calmodulin-dependent protein kinase II, beta
Camk2d	MGI:1341265	calcium/calmodulin-dependent protein kinase II, delta
Camk2g	MGI:88259	calcium/calmodulin-dependent protein kinase II gamma
Camsap1	MGI:3036242	calmodulin regulated spectrin-associated protein 1
Cand1	MGI:1261820	cullin associated and neddylation disassociated 1
Cap1	MGI:88262	CAP, adenylate cyclase-associated protein 1 (yeast)
Cap2	MGI:1914502	CAP, adenylate cyclase-associated protein, 2 (yeast)
Capn5	MGI:1100859	calpain 5
Caprin1	MGI:1858234	cell cycle associated protein 1
Capza1	MGI:106227	capping protein (actin filament) muscle Z-line, alpha 1
Capza2	MGI:106222	capping protein (actin filament) muscle Z-line, alpha 2
Capzb	MGI:104652	capping protein (actin filament) muscle Z-line, beta
Car4	MGI:1096574	carbonic anhydrase 4
Carmil1	MGI:1915982	leucine rich repeat containing 16A
Cask	MGI:1309489	calcium/calmodulin-dependent serine protein kinase (MAGUK family)
Cc2d1a	MGI:2384831	coiled-coil and C2 domain containing 1A
Ccdc127	MGI:1914683	coiled-coil domain containing 127
Ccdc177	MGI:2686414	predicted gene 1568
Ccdc47	MGI:1914413	coiled-coil domain containing 47
Ccdc88a	MGI:1925177	coiled coil domain containing 88A
Ccdc92	MGI:106485	coiled-coil domain containing 92
Ccser1	MGI:3045354	family with sequence similarity 190, member A
Cct2	MGI:107186	chaperonin containing Tcp1, subunit 2 (beta)
Cct3	MGI:104708	chaperonin containing Tcp1, subunit 3 (gamma)
Cct4	MGI:104689	chaperonin containing Tcp1, subunit 4 (delta)
Cct5	MGI:107185	chaperonin containing Tcp1, subunit 5 (epsilon)
Cct6a	MGI:107943	chaperonin containing Tcp1, subunit 6a (zeta)
Cct6b	MGI:1329013	chaperonin containing Tcp1, subunit 6b (zeta)
Cct7	MGI:107184	chaperonin containing Tcp1, subunit 7 (eta)
Cct8	MGI:107183	chaperonin containing Tcp1, subunit 8 (theta)
Cdc42	MGI:106211	cell division cycle 42 homolog (S. cerevisiae)
Cdc42bpa	MGI:2441841	CDC42 binding protein kinase alpha
Cdc42bpb	MGI:2136459	CDC42 binding protein kinase beta
Cdh10	MGI:107436	cadherin 10
Cdh11	MGI:99217	cadherin 11
Cdh13	MGI:99551	cadherin 13
Cdh15	MGI:106672	cadherin 15
Cdh2	MGI:88355	cadherin 2
Cdh20	MGI:1346069	cadherin 20
Cdh22	MGI:1341843	cadherin 22
Cdh4	MGI:99218	cadherin 4
Cdh6	MGI:107435	cadherin 6
Cdipt	MGI:105491	CDP-diacylglycerol--inositol 3-phosphatidyltransferase (phosphatidylinositol synthase)
Cdk16	MGI:97516	cyclin-dependent kinase 16
Cdk5	MGI:101765	cyclin-dependent kinase 5
Cdk5r1	MGI:101764	cyclin-dependent kinase 5, regulatory subunit 1 (p35)
Cdkl5	MGI:1278336	cyclin-dependent kinase-like 5
Cecr6	MGI:2136977	cat eye syndrome chromosome region, candidate 6 homolog (human)
Celf2	MGI:1338822	CUGBP, Elav-like family member 2
Cend1	MGI:1929898	cell cycle exit and neuronal differentiation 1
Cep170	MGI:1918348	centrosomal protein 170
Cfl1	MGI:101757	cofilin 1, non-muscle
Cfl2	MGI:101763	cofilin 2, muscle
Chchd3	MGI:1913325	coiled-coil-helix-coiled-coil-helix domain containing 3
Chchd6	MGI:1913348	coiled-coil-helix-coiled-coil-helix domain containing 6
Cisd1	MGI:1261855	CDGSH iron sulfur domain 1
Cisd3	MGI:101788	CDGSH iron sulfur domain 3
Cit	MGI:105313	citron
Ckap4	MGI:2444926	cytoskeleton-associated protein 4
Ckap5	MGI:1923036	cytoskeleton associated protein 5
Ckb	MGI:88407	creatine kinase, brain
Ckmt1	MGI:99441	creatine kinase, mitochondrial 1, ubiquitous
Clasp1	MGI:1923957	CLIP associating protein 1
Clasp2	MGI:1923749	CLIP associating protein 2
Clip1	MGI:1928401	CAP-GLY domain containing linker protein 1
Clip2	MGI:1313136	CAP-GLY domain containing linker protein 2
Clip3	MGI:1923936	CAP-GLY domain containing linker protein 3
Clmn	MGI:2136957	calmin
Clstn1	MGI:1929895	calsyntenin 1
Clta	MGI:894297	clathrin, light polypeptide (Lca)
Cltb	MGI:1921575	clathrin, light polypeptide (Lcb)
Cltc	MGI:2388633	clathrin, heavy polypeptide (Hc)
Clu	MGI:88423	clusterin
Cmas	MGI:1337124	cytidine monophospho-N-acetylneuraminic acid synthetase
Cmtm4	MGI:2142888	CKLF-like MARVEL transmembrane domain containing 4
Cnksr2	MGI:2661175	connector enhancer of kinase suppressor of Ras 2
Cnp	MGI:88437	2',3'-cyclic nucleotide 3' phosphodiesterase
Cntn1	MGI:105980	contactin 1
Cntn2	MGI:104518	contactin 2
Cntn3	MGI:99534	contactin 3
Cntn4	MGI:1095737	contactin 4
Cntn6	MGI:1858223	contactin 6
Cntnap1	MGI:1858201	contactin associated protein-like 1
Cntnap2	MGI:1914047	contactin associated protein-like 2
Cobl	MGI:105056	cordon-bleu
Copa	MGI:1334462	coatomer protein complex subunit alpha
Coro1a	MGI:1345961	coronin, actin binding protein 1A
Coro1b	MGI:1345963	coronin, actin binding protein 1B
Coro1c	MGI:1345964	coronin, actin binding protein 1C
Coro2a	MGI:1345966	coronin, actin binding protein 2A
Coro2b	MGI:2444283	coronin, actin binding protein, 2B
Cox4i1	MGI:88473	cytochrome c oxidase subunit IV isoform 1
Cox5a	MGI:88474	cytochrome c oxidase, subunit Va
Cox5b	MGI:88475	cytochrome c oxidase, subunit Vb
Cox6b1	MGI:107460	cytochrome c oxidase, subunit VIb polypeptide 1
Cox6c	MGI:104614	cytochrome c oxidase, subunit VIc
Cox7a2l	MGI:106015	cytochrome c oxidase subunit VIIa polypeptide 2-like
Cpne7	MGI:2142747	copine VII
Crip2	MGI:1915587	cysteine rich protein 2
Crmp1	MGI:107793	collapsin response mediator protein 1
Crocc	MGI:3529431	ciliary rootlet coiled-coil, rootletin
Cs	MGI:88529	citrate synthase
Csde1	MGI:92356	cold shock domain containing E1, RNA binding
Csnk1a1	MGI:1934950	casein kinase 1, alpha 1
Csnk1d	MGI:1355272	casein kinase 1, delta
Csnk1e	MGI:1351660	casein kinase 1, epsilon
Csnk2a1	MGI:88543	casein kinase 2, alpha 1 polypeptide
Csnk2a2	MGI:88547	casein kinase 2, alpha prime polypeptide
Csnk2b	MGI:88548	casein kinase 2, beta polypeptide
Cspg5	MGI:1352747	chondroitin sulfate proteoglycan 5
Ctbp1	MGI:1201685	C-terminal binding protein 1
Ctnna1	MGI:88274	catenin (cadherin associated protein), alpha 1
Ctnna2	MGI:88275	catenin (cadherin associated protein), alpha 2
Ctnnb1	MGI:88276	catenin (cadherin associated protein), beta 1
Ctnnd1	MGI:105100	catenin (cadherin associated protein), delta 1
Ctnnd2	MGI:1195966	catenin (cadherin associated protein), delta 2
Cttn	MGI:99695	cortactin
Cttnbp2	MGI:1353467	cortactin binding protein 2
Cttnbp2nl	MGI:1933137	CTTNBP2 N-terminal like
Cul1	MGI:1349658	cullin 1
Cul2	MGI:1918995	cullin 2
Cyfip1	MGI:1338801	cytoplasmic FMR1 interacting protein 1
Cyfip2	MGI:1924134	cytoplasmic FMR1 interacting protein 2
Cyld	MGI:1921506	cylindromatosis (turban tumor syndrome)
Cyth1	MGI:1334257	cytohesin 1
Cyth2	MGI:1334255	cytohesin 2
Cyth3	MGI:1335107	cytohesin 3
Daam1	MGI:1914596	dishevelled associated activator of morphogenesis 1
Daam2	MGI:1923691	dishevelled associated activator of morphogenesis 2
Dab1	MGI:108554	disabled homolog 1 (Drosophila)
Dab2ip	MGI:1916851	disabled homolog 2 (Drosophila) interacting protein
Dact3	MGI:3654828	dapper homolog 3, antagonist of beta-catenin (xenopus)
Dagla	MGI:2677061	diacylglycerol lipase, alpha
Dapk1	MGI:1916885	death associated protein kinase 1
Dapk3	MGI:1203520	death-associated protein kinase 3
Dbn1	MGI:1931838	drebrin 1
Dbnl	MGI:700006	drebrin-like
Dclk1	MGI:1330861	doublecortin-like kinase 1
Dclk2	MGI:1918012	doublecortin-like kinase 2
Dctn1	MGI:107745	dynactin 1
Dctn2	MGI:107733	dynactin 2
Dctn3	MGI:1859251	dynactin 3
Dctn4	MGI:1914915	dynactin 4
Dctn5	MGI:1891689	dynactin 5
Ddn	MGI:108101	dendrin
Ddost	MGI:1194508	dolichyl-di-phosphooligosaccharide-protein glycotransferase
Ddx1	MGI:2144727	DEAD (Asp-Glu-Ala-Asp) box polypeptide 1
Ddx17	MGI:1914290	DEAD (Asp-Glu-Ala-Asp) box polypeptide 17
Ddx3x	MGI:103064	DEAD/H (Asp-Glu-Ala-Asp/His) box polypeptide 3, X-linked
Ddx5	MGI:105037	DEAD (Asp-Glu-Ala-Asp) box polypeptide 5
Ddx6	MGI:104976	DEAD (Asp-Glu-Ala-Asp) box polypeptide 6
Decr1	MGI:1914710	2,4-dienoyl CoA reductase 1, mitochondrial
Des	MGI:94885	desmin
Dgkb	MGI:2442474	diacylglycerol kinase, beta
Dgke	MGI:1889276	diacylglycerol kinase, epsilon
Dgkg	MGI:105060	diacylglycerol kinase, gamma
Dgki	MGI:2443430	diacylglycerol kinase, iota
Dgkz	MGI:1278339	diacylglycerol kinase zeta
Dhrs4	MGI:90169	dehydrogenase/reductase (SDR family) member 4
Dhrs7b	MGI:2384931	dehydrogenase/reductase (SDR family) member 7B
Dhx15	MGI:1099786	DEAH (Asp-Glu-Ala-His) box polypeptide 15
Dhx29	MGI:2145374	DEAH (Asp-Glu-Ala-His) box polypeptide 29
Dhx30	MGI:1920081	DEAH (Asp-Glu-Ala-His) box polypeptide 30
Dhx57	MGI:2147067	DEAH (Asp-Glu-Ala-Asp/His) box polypeptide 57
Dhx9	MGI:108177	DEAH (Asp-Glu-Ala-His) box polypeptide 9
Dip2b	MGI:2145977	DIP2 disco-interacting protein 2 homolog B (Drosophila)
Dip2c	MGI:1920179	DIP2 disco-interacting protein 2 homolog C (Drosophila)
Diras2	MGI:1915453	DIRAS family, GTP-binding RAS-like 2
Dlat	MGI:2385311	dihydrolipoamide S-acetyltransferase (E2 component of pyruvate dehydrogenase complex)
Dld	MGI:107450	dihydrolipoamide dehydrogenase
Dlg1	MGI:107231	discs, large homolog 1 (Drosophila)
Dlg2	MGI:1344351	discs, large homolog 2 (Drosophila)
Dlg3	MGI:1888986	discs, large homolog 3 (Drosophila)
Dlg4	MGI:1277959	discs, large homolog 4 (Drosophila)
Dlg5	MGI:1918478	discs, large homolog 5 (Drosophila)
Dlgap1	MGI:1346065	discs, large (Drosophila) homolog-associated protein 1
Dlgap2	MGI:2443181	discs, large (Drosophila) homolog-associated protein 2
Dlgap3	MGI:3039563	discs, large (Drosophila) homolog-associated protein 3
Dlgap4	MGI:2138865	discs, large homolog-associated protein 4 (Drosophila)
Dlst	MGI:1926170	dihydrolipoamide S-succinyltransferase (E2 component of 2-oxo-glutarate complex)
Dmd	MGI:94909	dystrophin, muscular dystrophy
Dmtn	MGI:99670	erythrocyte protein band 4.9
Dmwd	MGI:94907	dystrophia myotonica-containing WD repeat motif
Dmxl2	MGI:2444630	Dmx-like 2
Dnaja1	MGI:1270129	DnaJ (Hsp40) homolog, subfamily A, member 1
Dnaja2	MGI:1931882	DnaJ (Hsp40) homolog, subfamily A, member 2
Dnaja3	MGI:1933786	DnaJ (Hsp40) homolog, subfamily A, member 3
Dnajb1	MGI:1931874	DnaJ (Hsp40) homolog, subfamily B, member 1
Dnajb12	MGI:1931881	DnaJ (Hsp40) homolog, subfamily B, member 12
Dnajb4	MGI:1914285	DnaJ (Hsp40) homolog, subfamily B, member 4
Dnajb5	MGI:1930018	DnaJ (Hsp40) homolog, subfamily B, member 5
Dnajb6	MGI:1344381	DnaJ (Hsp40) homolog, subfamily B, member 6
Dnajc11	MGI:2443386	DnaJ (Hsp40) homolog, subfamily C, member 11
Dnajc13	MGI:2676368	DnaJ (Hsp40) homolog, subfamily C, member 13
Dnajc19	MGI:1914963	DnaJ (Hsp40) homolog, subfamily C, member 19
Dnajc6	MGI:1919935	DnaJ (Hsp40) homolog, subfamily C, member 6
Dnm1	MGI:107384	dynamin 1
Dnm1l	MGI:1921256	dynamin 1-like
Dnm2	MGI:109547	dynamin 2
Dnm3	MGI:1341299	dynamin 3
Doc2a	MGI:109446	double C2, alpha
Dock1	MGI:2429765	dedicator of cytokinesis 1
Dock10	MGI:2146320	dedicator of cytokinesis 10
Dock3	MGI:2429763	dedicator of cyto-kinesis 3
Dock4	MGI:1918006	dedicator of cytokinesis 4
Dock7	MGI:1914549	dedicator of cytokinesis 7
Dock9	MGI:106321	dedicator of cytokinesis 9
Dpm1	MGI:1330239	dolichol-phosphate (beta-D) mannosyltransferase 1
Dpp10	MGI:2442409	dipeptidylpeptidase 10
Dpp6	MGI:94921	dipeptidylpeptidase 6
Dpysl2	MGI:1349763	dihydropyrimidinase-like 2
Dpysl3	MGI:1349762	dihydropyrimidinase-like 3
Dpysl4	MGI:1349764	dihydropyrimidinase-like 4
Dpysl5	MGI:1929772	dihydropyrimidinase-like 5
Dsp	MGI:109611	desmoplakin
Dst	MGI:104627	dystonin
Dstn	MGI:1929270	destrin
Dtna	MGI:106039	dystrobrevin alpha
Dusp10	MGI:1927070
Dusp3	MGI:1919599	dual specificity phosphatase 3 (vaccinia virus phosphatase VH1-related)
Dync1h1	MGI:103147	dynein cytoplasmic 1 heavy chain 1
Dync1i1	MGI:107743	dynein cytoplasmic 1 intermediate chain 1
Dync1i2	MGI:107750	dynein cytoplasmic 1 intermediate chain 2
Dync1li1	MGI:2135610	dynein cytoplasmic 1 light intermediate chain 1
Dync1li2	MGI:107738	dynein, cytoplasmic 1 light intermediate chain 2
Dynll1	MGI:1861457	dynein light chain LC8-type 1
Dynll2	MGI:1915347	dynein light chain LC8-type 2
Eef1a1	MGI:1096881	eukaryotic translation elongation factor 1 alpha 1
Eef1a2	MGI:1096317	eukaryotic translation elongation factor 1 alpha 2
Eef1b2	MGI:1929520	eukaryotic translation elongation factor 1 beta 2
Eef1d	MGI:1913906	eukaryotic translation elongation factor 1 delta (guanine nucleotide exchange protein)
Eef1g	MGI:1914410	eukaryotic translation elongation factor 1 gamma
Eef2	MGI:95288	eukaryotic translation elongation factor 2
Eepd1	MGI:1914734	endonuclease/exonuclease/phosphatase family domain containing 1
Efhd2	MGI:106504	EF hand domain containing 2
Efr3a	MGI:1923990	EFR3 homolog A (S. cerevisiae)
Efr3b	MGI:2444851	EFR3 homolog B (S. cerevisiae)
Ehd3	MGI:1928900	EH-domain containing 3
Ehd4	MGI:1919619	EH-domain containing 4
Eif2a	MGI:1098684	eukaryotic translation initiation factor 2a
Eif2s1	MGI:95299	eukaryotic translation initiation factor 2, subunit 1 alpha
Eif4a3	MGI:1923731	eukaryotic translation initiation factor 4A3
Eif4g1	MGI:2384784	eukaryotic translation initiation factor 4, gamma 1
Eif4g2	MGI:109207	eukaryotic translation initiation factor 4, gamma 2
Eif4g3	MGI:1923935	eukaryotic translation initiation factor 4 gamma, 3
Elavl1	MGI:1100851	ELAV (embryonic lethal, abnormal vision, Drosophila)-like 1 (Hu antigen R)
Elavl2	MGI:1100887	ELAV (embryonic lethal, abnormal vision, Drosophila)-like 2 (Hu antigen B)
Elavl3	MGI:109157	ELAV (embryonic lethal, abnormal vision, Drosophila)-like 3 (Hu antigen C)
Elavl4	MGI:107427	ELAV (embryonic lethal, abnormal vision, Drosophila)-like 4 (Hu antigen D)
Elfn1	MGI:2442479	leucine rich repeat and fibronectin type III, extracellular 1
Elfn2	MGI:3608416	leucine rich repeat and fibronectin type III, extracellular 2
Elmo1	MGI:2153044	engulfment and cell motility 1, ced-12 homolog (C. elegans)
Elmo2	MGI:2153045	engulfment and cell motility 2, ced-12 homolog (C. elegans)
Emc2	MGI:1913986	tetratricopeptide repeat domain 35
Emc3	MGI:1913337	transmembrane protein 111
Emc4	MGI:1915282	transmembrane protein 85
Emc8	MGI:1343095	COX4 neighbor
Emd	MGI:108117	emerin
Enah	MGI:108360	enabled homolog (Drosophila)
Eno1	MGI:95393	enolase 1, alpha non-neuron
Eno2	MGI:95394	enolase 2, gamma neuronal
Eno3	MGI:95395	enolase 3, beta muscle
Enpp6	MGI:2445171	ectonucleotide pyrophosphatase/phosphodiesterase 6
Epb41	MGI:95401	erythrocyte protein band 4.1
Epb41l1	MGI:103010	erythrocyte protein band 4.1-like 1
Epb41l2	MGI:103009	erythrocyte protein band 4.1-like 2
Epb41l3	MGI:103008	erythrocyte protein band 4.1-like 3
Epb41l4b	MGI:1859149	erythrocyte protein band 4.1-like 4b
Epb42	MGI:95402	erythrocyte protein band 4.2
Epha4	MGI:98277	Eph receptor A4
Epn2	MGI:1333766	epsin 2
Eprs	MGI:97838	glutamyl-prolyl-tRNA synthetase
Eps15	MGI:104583	epidermal growth factor receptor pathway substrate 15
Eps15l1	MGI:104582	epidermal growth factor receptor pathway substrate 15-like 1
Eps8	MGI:104684	epidermal growth factor receptor pathway substrate 8
Erbin	MGI:1890169	Erbb2 interacting protein
Erc1	MGI:2151013	ELKS/RAB6-interacting/CAST family member 1
Erc2	MGI:1098749	ELKS/RAB6-interacting/CAST family member 2
Erlin1	MGI:2387613	ER lipid raft associated 1
Erlin2	MGI:2387215	ER lipid raft associated 2
Evl	MGI:1194884	Ena-vasodilator stimulated phosphoprotein
Exoc1	MGI:2445020	exocyst complex component 1
Exoc2	MGI:1913732	exocyst complex component 2
Exoc3	MGI:2443972	exocyst complex component 3
Exoc4	MGI:1096376	exocyst complex component 4
Exoc5	MGI:2145645	exocyst complex component 5
Exoc6	MGI:1351611	exocyst complex component 6
Exoc6b	MGI:1923164	exocyst complex component 6B
Exoc7	MGI:1859270	exocyst complex component 7
Exoc8	MGI:2142527	exocyst complex component 8
Ezr	MGI:98931	ezrin
Faah	MGI:109609	fatty acid amide hydrolase
Fam107a	MGI:3041256	family with sequence similarity 107, member A
Fam120a	MGI:2446163	family with sequence similarity 120, member A
Fam120c	MGI:2387687	family with sequence similarity 120, member C
Fam126b	MGI:1098784	family with sequence similarity 126, member B
Fam131b	MGI:1923406	family with sequence similarity 131, member B
Fam162a	MGI:1917436	family with sequence similarity 162, member A
Fam163b	MGI:1926106	family with sequence similarity 163, member B
Fam163b	MGI:1914556	family with sequence similarity 164, member A
Fam168a	MGI:2442372	family with sequence similarity 168, member A
Fam171a1	MGI:2442917	family with sequence similarity 171, member A1
Fam171a2	MGI:2448496	family with sequence similarity 171, member A2
Fam171b	MGI:2444579	family with sequence similarity 171, member B
Fam81a	MGI:3665441	family with sequence similarity 18, member A
Fam81a	MGI:1924136	family with sequence similarity 81, member A
Farp1	MGI:2446173	FERM, RhoGEF (Arhgef) and pleckstrin domain protein 1 (chondrocyte-derived)
Farsa	MGI:1913840	phenylalanyl-tRNA synthetase, alpha subunit
Farsb	MGI:1346035	phenylalanyl-tRNA synthetase, beta subunit
Fasn	MGI:95485	fatty acid synthase
Fau	MGI:102547	Finkel-Biskis-Reilly murine sarcoma virus (FBR-MuSV) ubiquitously expressed (fox derived)
Fbxo2	MGI:2446216	F-box protein 2
Fbxo41	MGI:1261912	F-box protein 41
Fbxo6	MGI:1354743	F-box protein 6
Fech	MGI:95513	ferrochelatase
Fkbp1b	MGI:1336205	FK506 binding protein 1b
Fkbp8	MGI:1341070	FK506 binding protein 8
Flii	MGI:1342286	flightless I homolog (Drosophila)
Flot1	MGI:1100500	flotillin 1
Flot2	MGI:103309	flotillin 2
Fmn2	MGI:1859252	formin 2
Fmnl1	MGI:1888994	formin-like 1
Fmnl2	MGI:1918659	formin-like 2
Fmnl3	MGI:109569	formin-like 3
Fmr1	MGI:95564	fragile X mental retardation syndrome 1 homolog
Fnbp1l	MGI:1925642	formin binding protein 1-like
Frmpd3	MGI:3646547	FERM and PDZ domain containing 3
Frs2	MGI:1100860	fibroblast growth factor receptor substrate 2
Fry	MGI:2443895	furry homolog (Drosophila)
Fscn1	MGI:1352745	fascin homolog 1, actin bundling protein (Strongylocentrotus purpuratus)
Fsd1	MGI:1934858	fibronectin type 3 and SPRY domain-containing protein
Fut8	MGI:1858901	fucosyltransferase 8
Fyn	MGI:95602	Fyn proto-oncogene
G3bp2	MGI:2442040	GTPase activating protein (SH3 domain) binding protein 2
Gabarapl2	MGI:1890602	gamma-aminobutyric acid (GABA) A receptor-associated protein-like 2
Gabbr1	MGI:1860139	gamma-aminobutyric acid (GABA) B receptor, 1
Gabbr2	MGI:2386030	gamma-aminobutyric acid (GABA) B receptor, 2
Gabra1	MGI:95613	gamma-aminobutyric acid (GABA) A receptor, subunit alpha 1
Gabra3	MGI:95615	gamma-aminobutyric acid (GABA) A receptor, subunit alpha 3
Gabrb1	MGI:95619	gamma-aminobutyric acid (GABA) A receptor, subunit beta 1
Gabrb2	MGI:95620	gamma-aminobutyric acid (GABA) A receptor, subunit beta 2
Gabrb3	MGI:95621	gamma-aminobutyric acid (GABA) A receptor, subunit beta 3
Gad1	MGI:95632	glutamic acid decarboxylase 1
Gap43	MGI:95639	growth associated protein 43
Gapdh	MGI:95640	glyceraldehyde-3-phosphate dehydrogenase
Gapdhs	MGI:95653	glyceraldehyde-3-phosphate dehydrogenase, spermatogenic
Gas2l1	MGI:1926176	growth arrest-specific 2 like 1
Gas7	MGI:1202388	growth arrest specific 7
Gbas	MGI:1278343	glioblastoma amplified sequence
Gcn1l1	MGI:2444248	GCN1 general control of amino-acid synthesis 1-like 1 (yeast)
Gda	MGI:95678	guanine deaminase
Gdap1	MGI:1338002	ganglioside-induced differentiation-associated-protein 1
Gdap1l1	MGI:2385163	ganglioside-induced differentiation-associated protein 1-like 1
Gdi1	MGI:99846	guanosine diphosphate (GDP) dissociation inhibitor 1
Gfap	MGI:95697	glial fibrillary acidic protein
Gfra2	MGI:1195462	glial cell line derived neurotrophic factor family receptor alpha 2
Gigyf1	MGI:1888677	GRB10 interacting GYF protein 1
Gigyf2	MGI:2138584	GRB10 interacting GYF protein 2
Gipc1	MGI:1926252	GIPC PDZ domain containing family, member 1
Git1	MGI:1927140	G protein-coupled receptor kinase-interactor 1
Gja1	MGI:95713	gap junction protein, alpha 1
Gk	MGI:106594	glycerol kinase
Glg1	MGI:104967	golgi apparatus protein 1
Glipr2	MGI:1917770	GLI pathogenesis-related 2
Gls	MGI:95752	glutaminase
Glud1	MGI:95753	glutamate dehydrogenase 1
Glul	MGI:95739	glutamate-ammonia ligase (glutamine synthetase)
Gm996	MGI:2685842	predicted gene 996
Gna11	MGI:95766	guanine nucleotide binding protein, alpha 11
Gna13	MGI:95768	guanine nucleotide binding protein, alpha 13
Gna14	MGI:95769	guanine nucleotide binding protein, alpha 14
Gnai1	MGI:95771	guanine nucleotide binding protein (G protein), alpha inhibiting 1
Gnai2	MGI:95772	guanine nucleotide binding protein (G protein), alpha inhibiting 2
Gnai3	MGI:95773	guanine nucleotide binding protein (G protein), alpha inhibiting 3
Gnal	MGI:95774	guanine nucleotide binding protein, alpha stimulating, olfactory type
Gnao1	MGI:95775	guanine nucleotide binding protein, alpha O
Gnaq	MGI:95776	guanine nucleotide binding protein, alpha q polypeptide
Gnas	MGI:95777	GNAS (guanine nucleotide binding protein, alpha stimulating) complex locus
Gnaz	MGI:95780	guanine nucleotide binding protein, alpha z subunit
Gnb1	MGI:95781	guanine nucleotide binding protein (G protein), beta 1
Gnb2	MGI:95784	guanine nucleotide binding protein (G protein), beta 2
Gnb5	MGI:101848	guanine nucleotide binding protein (G protein), beta 5
Gng12	MGI:1336171	guanine nucleotide binding protein (G protein), gamma 12
Gng2	MGI:102705	guanine nucleotide binding protein (G protein), gamma 2
Gng3	MGI:102704	guanine nucleotide binding protein (G protein), gamma 3
Gng7	MGI:95787	guanine nucleotide binding protein (G protein), gamma 7
Gnpat	MGI:1343460	glyceronephosphate O-acyltransferase
Golga3	MGI:96958	golgi autoantigen, golgin subfamily a, 3
Golga7b	MGI:1918396	golgi autoantigen, golgin subfamily a, 7B
Golgb1	MGI:1099447	golgi autoantigen, golgin subfamily b, macrogolgin 1
Gpc1	MGI:1194891	glypican 1
Gpc4	MGI:104902	glypican 4
Gpd2	MGI:99778	glycerol phosphate dehydrogenase 2, mitochondrial
Gphn	MGI:109602	gephyrin
Gpi1	MGI:95797	glucose phosphate isomerase 1
Gpm6a	MGI:107671	glycoprotein m6a
Gpm6b	MGI:107672	glycoprotein m6b
Gpr158	MGI:2441697	G protein-coupled receptor 158
Gprasp1	MGI:1917418	G protein-coupled receptor associated sorting protein 1
Gprc5b	MGI:1927596	G protein-coupled receptor, family C, group 5, member B
Gprin1	MGI:1349455	G protein-regulated inducer of neurite outgrowth 1
Gprin3	MGI:1924785	GPRIN family member 3
Gpx4	MGI:104767	glutathione peroxidase 4
Grasp	MGI:1860303	GRP1 (general receptor for phosphoinositides 1)-associated scaffold protein
Gria1	MGI:95808	glutamate receptor, ionotropic, AMPA1 (alpha 1)
Gria2	MGI:95809	glutamate receptor, ionotropic, AMPA2 (alpha 2)
Gria3	MGI:95810	glutamate receptor, ionotropic, AMPA3 (alpha 3)
Gria4	MGI:95811	glutamate receptor, ionotropic, AMPA4 (alpha 4)
Grik2	MGI:95815	glutamate receptor, ionotropic, kainate 2 (beta 2)
Grik3	MGI:95816	glutamate receptor, ionotropic, kainate 3
Grik5	MGI:95818	glutamate receptor, ionotropic, kainate 5 (gamma 2)
Grin1	MGI:95819	glutamate receptor, ionotropic, NMDA1 (zeta 1)
Grin2a	MGI:95820	glutamate receptor, ionotropic, NMDA2A (epsilon 1)
Grin2b	MGI:95821	glutamate receptor, ionotropic, NMDA2B (epsilon 2)
Grin2c	MGI:95822	glutamate receptor, ionotropic, NMDA2C (epsilon 3)
Grin2d	MGI:95823	glutamate receptor, ionotropic, NMDA2D (epsilon 4)
Grin3a	MGI:1933206	glutamate receptor ionotropic, NMDA3A
Grip1	MGI:1921303	glutamate receptor interacting protein 1
Grip2	MGI:2681173	glutamate receptor interacting protein 2
Gripap1	MGI:1859616	GRIP1 associated protein 1
Grk2	MGI:87940	adrenergic receptor kinase, beta 1
Grm1	MGI:1351338	glutamate receptor, metabotropic 1
Grm2	MGI:1351339	glutamate receptor, metabotropic 2
Grm3	MGI:1351340	glutamate receptor, metabotropic 3
Grm4	MGI:1351341	glutamate receptor, metabotropic 4
Grm5	MGI:1351342	glutamate receptor, metabotropic 5
Grm7	MGI:1351344	glutamate receptor, metabotropic 7
Gsk3a	MGI:2152453	glycogen synthase kinase 3 alpha
Gsk3b	MGI:1861437	glycogen synthase kinase 3 beta
Gsn	MGI:95851	gelsolin
Gtpbp1	MGI:109443	GTP binding protein 1
Gucy1a2	MGI:2660877	guanylate cyclase 1, soluble, alpha 2
Gucy1b3	MGI:1860604	guanylate cyclase 1, soluble, beta 3
Gykl1	MGI:891990	glycerol kinase-like 1
Habp4	MGI:1891713	hyaluronic acid binding protein 4
Hadha	MGI:2135593	hydroxyacyl-Coenzyme A dehydrogenase/3-ketoacyl-Coenzyme A thiolase/enoyl-Coenzyme A hydratase (trifunctional protein), alpha subunit
Hadhb	MGI:2136381	hydroxyacyl-Coenzyme A dehydrogenase/3-ketoacyl-Coenzyme A thiolase/enoyl-Coenzyme A hydratase (trifunctional protein), beta subunit
Hap1	MGI:1261831	huntingtin-associated protein 1
Hapln1	MGI:1337006	hyaluronan and proteoglycan link protein 1
Hapln3	MGI:1914916	hyaluronan and proteoglycan link protein 3
Hapln4	MGI:2679531	hyaluronan and proteoglycan link protein 4
Hcn1	MGI:1096392	hyperpolarization-activated, cyclic nucleotide-gated K+ 1
Hcn2	MGI:1298210	hyperpolarization-activated, cyclic nucleotide-gated K+ 2
Hdlbp	MGI:99256	high density lipoprotein (HDL) binding protein
Hecw2	MGI:2685817	HECT, C2 and WW domain containing E3 ubiquitin protein ligase 2
Hepacam	MGI:1920177	hepatocyte cell adhesion molecule
Hip1	MGI:1099804	huntingtin interacting protein 1
Hip1r	MGI:1352504	huntingtin interacting protein 1 related
Hk1	MGI:96103	hexokinase 1
Hnrnpa0	MGI:1924384	heterogeneous nuclear ribonucleoprotein A0
Hnrnpa1	MGI:104820	heterogeneous nuclear ribonucleoprotein A1
Hnrnpa2b1	MGI:104819	heterogeneous nuclear ribonucleoprotein A2/B1
Hnrnpa3	MGI:1917171	heterogeneous nuclear ribonucleoprotein A3
Hnrnpc	MGI:107795	heterogeneous nuclear ribonucleoprotein C
Hnrnpd	MGI:101947	heterogeneous nuclear ribonucleoprotein D
Hnrnpdl	MGI:1355299	heterogeneous nuclear ribonucleoprotein D-like
Hnrnph1	MGI:1891925	heterogeneous nuclear ribonucleoprotein H1
Hnrnph2	MGI:1201779	heterogeneous nuclear ribonucleoprotein H2
Hnrnpk	MGI:99894	heterogeneous nuclear ribonucleoprotein K
Hnrnpl	MGI:104816	heterogeneous nuclear ribonucleoprotein L
Hnrnpm	MGI:1926465	heterogeneous nuclear ribonucleoprotein M
Hnrnpr	MGI:1891692	heterogeneous nuclear ribonucleoprotein R
Hnrnpu	MGI:1858195	heterogeneous nuclear ribonucleoprotein U
Hnrnpul1	MGI:2443517	heterogeneous nuclear ribonucleoprotein U-like 1
Hnrnpul2	MGI:1915943	heterogeneous nuclear ribonucleoprotein U-like 2
Homer1	MGI:1347345	homer homolog 1 (Drosophila)
Homer2	MGI:1347354	homer homolog 2 (Drosophila)
Homer3	MGI:1347359	homer homolog 3 (Drosophila)
Hook3	MGI:2443554	hook homolog 3 (Drosophila)
Hp1bp3	MGI:109369	heterochromatin protein 1, binding protein 3
Hpca	MGI:1336200	hippocalcin
Hras	MGI:96224	Harvey rat sarcoma virus oncogene 1
Hsd17b12	MGI:1926967	hydroxysteroid (17-beta) dehydrogenase 12
Hsd17b4	MGI:105089	hydroxysteroid (17-beta) dehydrogenase 4
Hsp90aa1	MGI:96250	heat shock protein 90, alpha (cytosolic), class A member 1
Hsp90ab1	MGI:96247	heat shock protein 90 alpha (cytosolic), class B member 1
Hsp90b1	MGI:98817	heat shock protein 90, beta (Grp94), member 1
Hspa12a	MGI:1920692	heat shock protein 12A
Hspa1a	MGI:96244	heat shock protein 1A
Hspa1l	MGI:96231	heat shock protein 1-like
Hspa2	MGI:96243	heat shock protein 2
Hspa4	MGI:1342292	heat shock protein 4
Hspa4l	MGI:107422	heat shock protein 4 like
Hspa5	MGI:95835	heat shock protein 5
Hspa8	MGI:105384	heat shock protein 8
Hspa9	MGI:96245	heat shock protein 9
Hspd1	MGI:96242	heat shock protein 1 (chaperonin)
Hsph1	MGI:105053	heat shock 105kDa/110kDa protein 1
Icam5	MGI:109430	intercellular adhesion molecule 5, telencephalin
Idh3a	MGI:1915084	isocitrate dehydrogenase 3 (NAD+) alpha
Idh3b	MGI:2158650	isocitrate dehydrogenase 3 (NAD+) beta
Idh3g	MGI:1099463	isocitrate dehydrogenase 3 (NAD+), gamma
Il1rapl1	MGI:2687319	interleukin 1 receptor accessory protein-like 1
Immt	MGI:1923864	inner membrane protein, mitochondrial
Ina	MGI:96568	internexin neuronal intermediate filament protein, alpha
Inpp4a	MGI:1931123	inositol polyphosphate-4-phosphatase, type I
Inpp5a	MGI:2686961	inositol polyphosphate-5-phosphatase A
Ipo4	MGI:1923001	importin 4
Ipo5	MGI:1917822	importin 5
Iqgap2	MGI:2449975	IQ motif containing GTPase activating protein 2
Iqsec1	MGI:1196356	IQ motif and Sec7 domain 1
Iqsec2	MGI:3528396	IQ motif and Sec7 domain 2
Iqsec3	MGI:2677208	IQ motif and Sec7 domain 3
Itm2b	MGI:1309517	integral membrane protein 2B
Itm2c	MGI:1927594	integral membrane protein 2C
Itpka	MGI:1333822	inositol 1,4,5-trisphosphate 3-kinase A
Itpr1	MGI:96623	inositol 1,4,5-triphosphate receptor 1
Itpr2	MGI:99418	inositol 1,4,5-triphosphate receptor 2
Itpr3	MGI:96624	inositol 1,4,5-triphosphate receptor 3
Itsn1	MGI:1338069	intersectin 1 (SH3 domain protein 1A)
Itsn2	MGI:1338049	intersectin 2
Jakmip1	MGI:1923321	janus kinase and microtubule interacting protein 1
Jakmip2	MGI:1923467	janus kinase and microtubule interacting protein 2
Jph3	MGI:1891497	junctophilin 3
Jph4	MGI:2443113	junctophilin 4
Jup	MGI:96650	junction plakoglobin
Kalrn	MGI:2685385	kalirin, RhoGEF kinase
Kars	MGI:1934754	lysyl-tRNA synthetase
Kbtbd11	MGI:1922151	kelch repeat and BTB (POZ) domain containing 11
Kcna1	MGI:96654	potassium voltage-gated channel, shaker-related subfamily, member 1
Kcna2	MGI:96659	potassium voltage-gated channel, shaker-related subfamily, member 2
Kcna3	MGI:96660	potassium voltage-gated channel, shaker-related subfamily, member 3
Kcna4	MGI:96661	potassium voltage-gated channel, shaker-related subfamily, member 4
Kcnab1	MGI:109155	potassium voltage-gated channel, shaker-related subfamily, beta member 1
Kcnab2	MGI:109239	potassium voltage-gated channel, shaker-related subfamily, beta member 2
Kcnab3	MGI:1336208	potassium voltage-gated channel, shaker-related subfamily, beta member 3
Kcnb1	MGI:96666	potassium voltage gated channel, Shab-related subfamily, member 1
Kcnc1	MGI:96667	potassium voltage gated channel, Shaw-related subfamily, member 1
Kcnc3	MGI:96669	potassium voltage gated channel, Shaw-related subfamily, member 3
Kcnd2	MGI:102663	potassium voltage-gated channel, Shal-related family, member 2
Kcnh2	MGI:1341722	potassium voltage-gated channel, subfamily H (eag-related), member 2
Kcnh3	MGI:1341723	potassium voltage-gated channel, subfamily H (eag-related), member 3
Kcnip2	MGI:2135916	Kv channel-interacting protein 2
Kcnip4	MGI:1933131	Kv channel interacting protein 4
Kcnj10	MGI:1194504	potassium inwardly-rectifying channel, subfamily J, member 10
Kcnj4	MGI:104743	potassium inwardly-rectifying channel, subfamily J, member 4
Kcnma1	MGI:99923	potassium large conductance calcium-activated channel, subfamily M, alpha member 1
Kcnmb1	MGI:1334203	potassium large conductance calcium-activated channel, subfamily M, beta member 1
Kcnmb2	MGI:1919663	potassium large conductance calcium-activated channel, subfamily M, beta member 2
Kcnq2	MGI:1309503	potassium voltage-gated channel, subfamily Q, member 2
Kcnq3	MGI:1336181	potassium voltage-gated channel, subfamily Q, member 3
Kcnt1	MGI:1924627	potassium channel, subfamily T, member 1
Kctd12	MGI:2145823	potassium channel tetramerisation domain containing 12
Kctd12b	MGI:2444667	potassium channel tetramerisation domain containing 12b
Kctd16	MGI:1914659	potassium channel tetramerisation domain containing 16
Kctd4	MGI:1914766	potassium channel tetramerisation domain containing 4
Kctd8	MGI:2443804	potassium channel tetramerisation domain containing 8
Khdrbs1	MGI:893579	KH domain containing, RNA binding, signal transduction associated 1
Kidins220	MGI:1924730	kinase D-interacting substrate 220
Kif17	MGI:1098229	kinesin family member 17
Kif1a	MGI:108391	kinesin family member 1A
Kif1b	MGI:108426	kinesin family member 1B
Kif21a	MGI:109188	kinesin family member 21A
Kif2a	MGI:108390	kinesin family member 2A
Kif2b	MGI:1920720	kinesin family member 2B
Kif2c	MGI:1921054	kinesin family member 2C
Kif3a	MGI:107689	kinesin family member 3A
Kif5a	MGI:109564	kinesin family member 5A
Kif5b	MGI:1098268	kinesin family member 5B
Kif5c	MGI:1098269	kinesin family member 5C
Klc1	MGI:107978	kinesin light chain 1
Klc2	MGI:107953	kinesin light chain 2
Kpna1	MGI:103560	karyopherin (importin) alpha 1
Kpnb1	MGI:107532	karyopherin (importin) beta 1
Kras	MGI:96680	v-Ki-ras2 Kirsten rat sarcoma viral oncogene homolog
Krit1	MGI:1930618	KRIT1, ankyrin repeat containing
Ktn1	MGI:109153	kinectin 1
L1cam	MGI:96721	L1 cell adhesion molecule
Lancl1	MGI:1336997	LanC (bacterial lantibiotic synthetase component C)-like 1
Lancl2	MGI:1919085	LanC (bacterial lantibiotic synthetase component C)-like 2
Larp1	MGI:1890165	La ribonucleoprotein domain family, member 1
Lasp1	MGI:109656	LIM and SH3 protein 1
Ldha	MGI:96759	lactate dehydrogenase A
Ldhb	MGI:96763	lactate dehydrogenase B
Letm1	MGI:1932557	leucine zipper-EF-hand containing transmembrane protein 1
Lgi1	MGI:1861691	leucine-rich repeat LGI family, member 1
Lgi2	MGI:2180196	leucine-rich repeat LGI family, member 2
Lgi3	MGI:2182619	leucine-rich repeat LGI family, member 3
Limch1	MGI:1924819	LIM and calponin homology domains 1
Limk1	MGI:104572	LIM-domain containing, protein kinase
Lingo1	MGI:1915522	leucine rich repeat and Ig domain containing 1
Llgl1	MGI:102682	lethal giant larvae homolog 1 (Drosophila)
Lmbrd2	MGI:2444173	LMBR1 domain containing 2
Lmna	MGI:96794	lamin A
Lmnb1	MGI:96795	lamin B1
Lmnb2	MGI:96796	lamin B2
Lmo7	MGI:1353586	LIM domain only 7
Lmtk2	MGI:3036247	lemur tyrosine kinase 2
Lmtk3	MGI:3039582	lemur tyrosine kinase 3
Lnpk	MGI:1918115	limb and neural patterns
Lpcat4	MGI:2138993	lysophosphatidylcholine acyltransferase 4
Lrch1	MGI:2443390	leucine-rich repeats and calponin homology (CH) domain containing 1
Lrfn1	MGI:2136810	leucine rich repeat and fibronectin type III domain containing 1
Lrp1	MGI:96828	low density lipoprotein receptor-related protein 1
Lrrc57	MGI:1913856	leucine rich repeat containing 57
Lrrc59	MGI:2138133	leucine rich repeat containing 59
Lrrc7	MGI:2676665	leucine rich repeat containing 7
Lrrc73	MGI:2684934	predicted gene 88
Lrrc8a	MGI:2652847	leucine rich repeat containing 8A
Lrrc8c	MGI:2140839	leucine rich repeat containing 8 family, member C
Lrrfip1	MGI:1342770	leucine rich repeat (in FLII) interacting protein 1
Lrrk2	MGI:1913975	leucine-rich repeat kinase 2
Lrrtm1	MGI:2389173	leucine rich repeat transmembrane neuronal 1
Lrrtm2	MGI:2389174	leucine rich repeat transmembrane neuronal 2
Lrrtm3	MGI:2389177	leucine rich repeat transmembrane neuronal 3
Lrrtm4	MGI:2389180	leucine rich repeat transmembrane neuronal 4
Lsamp	MGI:1261760	limbic system-associated membrane protein
Lsm11	MGI:1919540	U7 snRNP-specific Sm-like protein LSM11
Luzp1	MGI:107629	leucine zipper protein 1
Ly6h	MGI:1346030	lymphocyte antigen 6 complex, locus H
Lyn	MGI:96892	Yamaguchi sarcoma viral (v-yes-1) oncogene homolog
Lynx1	MGI:1345180	Ly6/neurotoxin 1
Lysmd1	MGI:1919409	LysM, putative peptidoglycan-binding, domain containing 1
Lzts1	MGI:2684762	leucine zipper, putative tumor suppressor 1
Lzts2	MGI:2385095	leucine zipper, putative tumor suppressor 2
Lzts3	MGI:2656976	ProSAPiP1 protein
Macf1	MGI:108559	microtubule-actin crosslinking factor 1
Madd	MGI:2444672	MAP-kinase activating death domain
Magi1	MGI:1203522	membrane associated guanylate kinase, WW and PDZ domain containing 1
Magi2	MGI:1354953	membrane associated guanylate kinase, WW and PDZ domain containing 2
Magi3	MGI:1923484	membrane associated guanylate kinase, WW and PDZ domain containing 3
Mal2	MGI:2146021	mal, T-cell differentiation protein 2
Map1lc3a	MGI:1915661	microtubule-associated protein 1 light chain 3 alpha
Map2k1	MGI:1346866	mitogen-activated protein kinase kinase 1
Map2k4	MGI:1346869	mitogen-activated protein kinase kinase 4
Map2k7	MGI:1346871	mitogen-activated protein kinase kinase 7
Map3k5	MGI:1346876	mitogen-activated protein kinase kinase kinase 5
Map4k3	MGI:2154405	mitogen-activated protein kinase kinase kinase kinase 3
Map4k4	MGI:1349394	mitogen-activated protein kinase kinase kinase kinase 4
Map6d1	MGI:3607784	MAP6 domain containing 1
Mapk1	MGI:1346858	mitogen-activated protein kinase 1
Mapk10	MGI:1346863	mitogen-activated protein kinase 10
Mapk11	MGI:1338024	mitogen-activated protein kinase 11
Mapk12	MGI:1353438	mitogen-activated protein kinase 12
Mapk13	MGI:1346864	mitogen-activated protein kinase 13
Mapk8	MGI:1346861	mitogen-activated protein kinase 8
Mapk8ip2	MGI:1926555	mitogen-activated protein kinase 8 interacting protein 2
Mapk8ip3	MGI:1353598	mitogen-activated protein kinase 8 interacting protein 3
Mapk9	MGI:1346862	mitogen-activated protein kinase 9
Mapre1	MGI:891995	microtubule-associated protein, RP/EB family, member 1
Mapre2	MGI:106271	microtubule-associated protein, RP/EB family, member 2
Mapre3	MGI:2140967	microtubule-associated protein, RP/EB family, member 3
Mapt	MGI:97180	microtubule-associated protein tau
Marc2	MGI:1914497	MOCO sulphurase C-terminal domain containing 2
Mark1	MGI:2664902	MAP/microtubule affinity-regulating kinase 1
Mark2	MGI:99638	MAP/microtubule affinity-regulating kinase 2
Mark3	MGI:1341865	MAP/microtubule affinity-regulating kinase 3
Mark4	MGI:1920955	MAP/microtubule affinity-regulating kinase 4
Mast1	MGI:1861901	microtubule associated serine/threonine kinase 1
Mast3	MGI:2683541	microtubule associated serine/threonine kinase 3
Matn4	MGI:1328314	matrilin 4
Matr3	MGI:1298379	matrin 3
Mbp	MGI:96925	myelin basic protein
Mccc1	MGI:1919289	methylcrotonoyl-Coenzyme A carboxylase 1 (alpha)
Mccc2	MGI:1925288	methylcrotonoyl-Coenzyme A carboxylase 2 (beta)
Mcu	MGI:3026965	coiled-coil domain containing 109A
Mdga2	MGI:2444706	MAM domain containing glycosylphosphatidylinositol anchor 2
Mdh1	MGI:97051	malate dehydrogenase 1, NAD (soluble)
Mdh2	MGI:97050	malate dehydrogenase 2, NAD (mitochondrial)
Mecp2	MGI:99918	methyl CpG binding protein 2
Mff	MGI:1922984	mitochondrial fission factor
Mfn1	MGI:1914664	mitofusin 1
Mfn2	MGI:2442230	mitofusin 2
Mgll	MGI:1346042	monoglyceride lipase
Mib2	MGI:2679684	mindbomb homolog 2 (Drosophila)
Mical3	MGI:2442733	microtubule associated monoxygenase, calponin and LIM domain containing 3
Micu3	MGI:1925756	EF-hand domain family, member A2
Miga2	MGI:1922035	family with sequence similarity 73, member B
Mink1	MGI:1355329	misshapen-like kinase 1 (zebrafish)
Mlc1	MGI:2157910	megalencephalic leukoencephalopathy with subcortical cysts 1 homolog (human)
Mlf2	MGI:1353554	myeloid leukemia factor 2
Mmaa	MGI:1923805	methylmalonic aciduria (cobalamin deficiency) type A
Mmab	MGI:1924947	methylmalonic aciduria (cobalamin deficiency) type B homolog (human)
Mmgt1	MGI:2384305	membrane magnesium transporter 1
Mmp9	MGI:97011	matrix metallopeptidase 9
Mms19	MGI:1919449	MMS19 (MET18 S. cerevisiae)
Mob4	MGI:104899	MOB1, Mps One Binder kinase activator-like 3 (yeast)
Mobp	MGI:108511	myelin-associated oligodendrocytic basic protein
Mog	MGI:97435	myelin oligodendrocyte glycoprotein
Mogs	MGI:1929872	mannosyl-oligosaccharide glucosidase
Mpdz	MGI:1343489	multiple PDZ domain protein
Mpp1	MGI:105941	membrane protein, palmitoylated
Mpp2	MGI:1858257	membrane protein, palmitoylated 2 (MAGUK p55 subfamily member 2)
Mpp3	MGI:1328354	membrane protein, palmitoylated 3 (MAGUK p55 subfamily member 3)
Msn	MGI:97167	moesin
Mtfr1l	MGI:1924074	family with sequence similarity 54, member B
Mvp	MGI:1925638	major vault protein
Mycbp2	MGI:2179432	MYC binding protein 2
Myef2	MGI:104592	myelin basic protein expression factor 2, repressor
Myh10	MGI:1930780	myosin, heavy polypeptide 10, non-muscle
Myh11	MGI:102643	myosin, heavy polypeptide 11, smooth muscle
Myh14	MGI:1919210	myosin, heavy polypeptide 14
Myh9	MGI:107717	myosin, heavy polypeptide 9, non-muscle
Myl12b	MGI:107494	myosin, light chain 12B, regulatory
Myl6	MGI:109318	myosin, light polypeptide 6, alkali, smooth muscle and non-muscle
Myl6b	MGI:1917789	myosin, light polypeptide 6B
Myo18a	MGI:2667185	myosin XVIIIA
Myo1b	MGI:107752	myosin IB
Myo1c	MGI:106612	myosin IC
Myo1d	MGI:107728	myosin ID
Myo5a	MGI:105976	myosin VA
Myo5b	MGI:106598	myosin VB
Myo6	MGI:104785	myosin VI
Napa	MGI:104563	N-ethylmaleimide sensitive fusion protein attachment protein alpha
Napb	MGI:104562	N-ethylmaleimide sensitive fusion protein attachment protein beta
Napg	MGI:104561	N-ethylmaleimide sensitive fusion protein attachment protein gamma
Nat14	MGI:3039561	N-acetyltransferase 14
Nav1	MGI:2183683	neuron navigator 1
Nbea	MGI:1347075	neurobeachin
Ncald	MGI:1196326	neurocalcin delta
Ncam1	MGI:97281	neural cell adhesion molecule 1
Ncam2	MGI:97282	neural cell adhesion molecule 2
Ncan	MGI:104694	neurocan
Ncdn	MGI:1347351	neurochondrin
Nckap1	MGI:1355333	NCK-associated protein 1
Nckipsd	MGI:1931834	NCK interacting protein with SH3 domain
Ncl	MGI:97286	nucleolin
Ncln	MGI:1926081	nicalin homolog (zebrafish)
Ncstn	MGI:1891700	nicastrin
Ndel1	MGI:1932915	nuclear distribution gene E-like homolog 1 (A. nidulans)
Ndrg2	MGI:1352498	N-myc downstream regulated gene 2
Ndufa1	MGI:1929511	NADH dehydrogenase (ubiquinone) 1 alpha subcomplex, 1
Ndufa10	MGI:1914523	NADH dehydrogenase (ubiquinone) 1 alpha subcomplex 10
Ndufa13	MGI:1914434	NADH dehydrogenase (ubiquinone) 1 alpha subcomplex, 13
Ndufa2	MGI:1343103	NADH dehydrogenase (ubiquinone) 1 alpha subcomplex, 2
Ndufa4	MGI:107686	NADH dehydrogenase (ubiquinone) 1 alpha subcomplex, 4
Ndufa6	MGI:1914380	NADH dehydrogenase (ubiquinone) 1 alpha subcomplex, 6 (B14)
Ndufa7	MGI:1913666	NADH dehydrogenase (ubiquinone) 1 alpha subcomplex, 7 (B14.5a)
Ndufa8	MGI:1915625	NADH dehydrogenase (ubiquinone) 1 alpha subcomplex, 8
Ndufa9	MGI:1913358	NADH dehydrogenase (ubiquinone) 1 alpha subcomplex, 9
Ndufb10	MGI:1915592	NADH dehydrogenase (ubiquinone) 1 beta subcomplex, 10
Ndufb11	MGI:1349919	NADH dehydrogenase (ubiquinone) 1 beta subcomplex, 11
Ndufb3	MGI:1913745	NADH dehydrogenase (ubiquinone) 1 beta subcomplex 3
Ndufb4	MGI:1915444	NADH dehydrogenase (ubiquinone) 1 beta subcomplex 4
Ndufb6	MGI:2684983	NADH dehydrogenase (ubiquinone) 1 beta subcomplex, 6
Ndufb8	MGI:1914514	NADH dehydrogenase (ubiquinone) 1 beta subcomplex 8
Ndufb9	MGI:1913468	NADH dehydrogenase (ubiquinone) 1 beta subcomplex, 9
Ndufs1	MGI:2443241	NADH dehydrogenase (ubiquinone) Fe-S protein 1
Ndufs2	MGI:2385112	NADH dehydrogenase (ubiquinone) Fe-S protein 2
Ndufs3	MGI:1915599	NADH dehydrogenase (ubiquinone) Fe-S protein 3
Ndufs6	MGI:107932	NADH dehydrogenase (ubiquinone) Fe-S protein 6
Ndufs7	MGI:1922656	NADH dehydrogenase (ubiquinone) Fe-S protein 7
Ndufv1	MGI:107851	NADH dehydrogenase (ubiquinone) flavoprotein 1
Ndufv2	MGI:1920150	NADH dehydrogenase (ubiquinone) flavoprotein 2
Nebl	MGI:1921353	nebulette
Necab2	MGI:2152211	N-terminal EF-hand calcium binding protein 2
Necap1	MGI:1914852	NECAP endocytosis associated 1
Nedd4	MGI:97297	neural precursor cell expressed, developmentally down-regulated 4
Nedd4l	MGI:1933754	neural precursor cell expressed, developmentally down-regulated gene 4-like
Nefh	MGI:97309	neurofilament, heavy polypeptide
Nefl	MGI:97313	neurofilament, light polypeptide
Nefm	MGI:97314	neurofilament, medium polypeptide
Negr1	MGI:2444846	neuronal growth regulator 1
Neo1	MGI:1097159	neogenin
Nf1	MGI:97306	neurofibromatosis 1
Nfasc	MGI:104753	neurofascin
Ngef	MGI:1858414	neuronal guanine nucleotide exchange factor
Nhsl2	MGI:3645090	NHS-like 2
Nid1	MGI:97342	nidogen 1
Ninj2	MGI:1352751	ninjurin 2
Nipsnap1	MGI:1278344	4-nitrophenylphosphatase domain and non-neuronal SNAP25-like protein homolog 1 (C. elegans)
Nkiras1	MGI:1916971	NFKB inhibitor interacting Ras-like protein 1
Nktr	MGI:97346	natural killer tumor recognition sequence
Nlgn1	MGI:2179435	neuroligin 1
Nlgn2	MGI:2681835	neuroligin 2
Nlgn3	MGI:2444609	neuroligin 3
Nme1	MGI:97355	non-metastatic cells 1, protein (NM23A) expressed in
Nnt	MGI:109279	nicotinamide nucleotide transhydrogenase
Nomo1	MGI:2385850	nodal modulator 1
Nono	MGI:1855692	non-POU-domain-containing, octamer binding protein
Nos1	MGI:97360	nitric oxide synthase 1, neuronal
Npm1	MGI:106184	nucleophosmin 1
Nptn	MGI:108077	neuroplastin
Nrcam	MGI:104750	neuron-glia-CAM-related cell adhesion molecule
Nrgn	MGI:1927184	neurogranin
Nrn1	MGI:1915654	neuritin 1
Nsf	MGI:104560	N-ethylmaleimide sensitive fusion protein
Nsmf	MGI:1861755	nasal embryonic LHRH factor
Ntm	MGI:2446259	neurotrimin
Ntng2	MGI:2159341	netrin G2
Numb	MGI:107423	numb gene homolog (Drosophila)
Numbl	MGI:894702	numb-like
Ociad2	MGI:1916377	OCIA domain containing 2
Ogdh	MGI:1098267	oxoglutarate dehydrogenase (lipoamide)
Ogdhl	MGI:3616088	oxoglutarate dehydrogenase-like
Ogt	MGI:1339639	O-linked N-acetylglucosamine (GlcNAc) transferase (UDP-N-acetylglucosamine:polypeptide-N-acetylglucosaminyl transferase)
Olfm1	MGI:1860437	olfactomedin 1
Olfm2	MGI:3045350	olfactomedin 2
Olfm3	MGI:2387329	olfactomedin 3
Opa1	MGI:1921393	optic atrophy 1 homolog (human)
Opa3	MGI:2686271	optic atrophy 3 (human)
Opcml	MGI:97397	opioid binding protein/cell adhesion molecule-like
Ophn1	MGI:2151070	oligophrenin 1
Pa2g4	MGI:894684	proliferation-associated 2G4
Pabpc1	MGI:1349722	poly(A) binding protein, cytoplasmic 1
Pabpc2	MGI:1349723	poly(A) binding protein, cytoplasmic 2
Pabpc4	MGI:2385206	poly(A) binding protein, cytoplasmic 4
Pabpc6	MGI:1914793	poly(A) binding protein, cytoplasmic 6
Pacs1	MGI:1277113	phosphofurin acidic cluster sorting protein 1
Pacsin1	MGI:1345181	protein kinase C and casein kinase substrate in neurons 1
Pacsin3	MGI:1891410	protein kinase C and casein kinase substrate in neurons 3
Pag1	MGI:2443160	phosphoprotein associated with glycosphingolipid microdomains 1
Paics	MGI:1914304	phosphoribosylaminoimidazole carboxylase, phosphoribosylaminoribosylaminoimidazole, succinocarboxamide synthetase
Pak1	MGI:1339975	p21 protein (Cdc42/Rac)-activated kinase 1
Pak6	MGI:2679420	p21 protein (Cdc42/Rac)-activated kinase 6
Pak7	MGI:1920334	p21 protein (Cdc42/Rac)-activated kinase 7
Palm	MGI:1261814	paralemmin
Palm2	MGI:1934601	paralemmin 2
Pam	MGI:97475	peptidylglycine alpha-amidating monooxygenase
Panx2	MGI:1890615	pannexin 2
Park7	MGI:2135637	Parkinson disease (autosomal recessive, early onset) 7
Pcbp1	MGI:1345635	poly(rC) binding protein 1
Pcbp2	MGI:108202	poly(rC) binding protein 2
Pcdh10	MGI:1338042	protocadherin 10
Pcdh7	MGI:1860487	protocadherin 7
Pcdha11	MGI:1298372	protocadherin alpha 11
Pcdha4	MGI:1298406	protocadherin alpha 4
Pcdhgc5	MGI:1935205	protocadherin gamma subfamily C, 5
Pde1b	MGI:97523	phosphodiesterase 1B, Ca2+-calmodulin dependent
Pde2a	MGI:2446107	phosphodiesterase 2A, cGMP-stimulated
Pde4b	MGI:99557	phosphodiesterase 4B, cAMP specific
Pde8b	MGI:2443999	phosphodiesterase 8B
Pdha1	MGI:97532	pyruvate dehydrogenase E1 alpha 1
Pdhb	MGI:1915513	pyruvate dehydrogenase (lipoamide) beta
Pdhx	MGI:1351627	pyruvate dehydrogenase complex, component X
Pex10	MGI:2684988	peroxisomal biogenesis factor 10
Pex12	MGI:2144177	peroxisomal biogenesis factor 12
Pex14	MGI:1927868	peroxisomal biogenesis factor 14
Pex2	MGI:107486	peroxisomal membrane protein 3
Pex3	MGI:1929646	peroxisomal biogenesis factor 3
Pex5	MGI:1098808	peroxisomal biogenesis factor 5
Pfkl	MGI:97547	phosphofructokinase, liver, B-type
Pfkm	MGI:97548	phosphofructokinase, muscle
Pfkp	MGI:1891833	phosphofructokinase, platelet
Pgam1	MGI:97552	phosphoglycerate mutase 1
Pgam5	MGI:1919792	phosphoglycerate mutase family member 5
Phactr1	MGI:2659021	phosphatase and actin regulator 1
Phb	MGI:97572	prohibitin
Phb2	MGI:102520	prohibitin 2
Phgdh	MGI:1355330	3-phosphoglycerate dehydrogenase
Phldb1	MGI:2143230	pleckstrin homology-like domain, family B, member 1
Pi4ka	MGI:2448506	phosphatidylinositol 4-kinase, catalytic, alpha polypeptide
Picalm	MGI:2385902	phosphatidylinositol binding clathrin assembly protein
Pip4k2a	MGI:1298206	phosphatidylinositol-5-phosphate 4-kinase, type II, alpha
Pip4k2b	MGI:1934234	phosphatidylinositol-5-phosphate 4-kinase, type II, beta
Pitpnm1	MGI:1197524	phosphatidylinositol transfer protein, membrane-associated 1
Pitpnm2	MGI:1336192	phosphatidylinositol transfer protein, membrane-associated 2
Pja1	MGI:1101765	praja1, RING-H2 motif containing
Pkm	MGI:97591	pyruvate kinase, muscle
Pkp4	MGI:109281	plakophilin 4
Pla2g4e	MGI:1919144	phospholipase A2, group IVE
Plcb1	MGI:97613	phospholipase C, beta 1
Plcb4	MGI:107464	phospholipase C, beta 4
Plcl2	MGI:1352756	phospholipase C-like 2
Pld2	MGI:892877	phospholipase D2
Plec	MGI:1277961	plectin
Plekha5	MGI:1923802	pleckstrin homology domain containing, family A member 5
Plekha6	MGI:2388662	pleckstrin homology domain containing, family A member 6
Plekha7	MGI:2445094	pleckstrin homology domain containing, family A member 7
Plekhb1	MGI:1351469	pleckstrin homology domain containing, family B (evectins) member 1
Plekhm1	MGI:2443207	pleckstrin homology domain containing, family M (with RUN domain) member 1
Pllp	MGI:1915051	plasma membrane proteolipid
Plp1	MGI:97623	proteolipid protein (myelin) 1
Plpp3	MGI:1915166	phosphatidic acid phosphatase type 2B
Plxna1	MGI:107685	plexin A1
Plxna4	MGI:2179061	plexin A4
Plxnc1	MGI:1890127	plexin C1
Pnkd	MGI:1930773	paroxysmal nonkinesiogenic dyskinesia
Pnpla6	MGI:1354723	patatin-like phospholipase domain containing 6
Ppia	MGI:97749	peptidylprolyl isomerase A
Ppib	MGI:97750	peptidylprolyl isomerase B
Ppid	MGI:1914988	peptidylprolyl isomerase D (cyclophilin D)
Ppif	MGI:2145814	peptidylprolyl isomerase F (cyclophilin F)
Ppil1	MGI:1916066	peptidylprolyl isomerase (cyclophilin)-like 1
Ppl	MGI:1194898	periplakin
Ppm1e	MGI:2444096	protein phosphatase 1E (PP2C domain containing)
Ppm1f	MGI:1918464	protein phosphatase 1F (PP2C domain containing)
Ppm1h	MGI:2442087	protein phosphatase 1H (PP2C domain containing)
Ppme1	MGI:1919840	protein phosphatase methylesterase 1
Ppp1ca	MGI:103016	protein phosphatase 1, catalytic subunit, alpha isoform
Ppp1cb	MGI:104871	protein phosphatase 1, catalytic subunit, beta isoform
Ppp1cc	MGI:104872	protein phosphatase 1, catalytic subunit, gamma isoform
Ppp1r12a	MGI:1309528	protein phosphatase 1, regulatory (inhibitor) subunit 12A
Ppp1r12b	MGI:1916417	protein phosphatase 1, regulatory (inhibitor) subunit 12B
Ppp1r1b	MGI:94860	protein phosphatase 1, regulatory (inhibitor) subunit 1B
Ppp1r21	MGI:1921075	KLRAQ motif containing 1
Ppp1r9a	MGI:2442401	protein phosphatase 1, regulatory (inhibitor) subunit 9A
Ppp1r9b	MGI:2387581	protein phosphatase 1, regulatory subunit 9B
Ppp2ca	MGI:1321159
Ppp2r1a	MGI:1926334	protein phosphatase 2 (formerly 2A), regulatory subunit A (PR 65), alpha isoform
Ppp2r5b	MGI:2388480	protein phosphatase 2, regulatory subunit B (B56), beta isoform
Ppp2r5e	MGI:1349473	protein phosphatase 2, regulatory subunit B (B56), epsilon isoform
Ppp3ca	MGI:107164	protein phosphatase 3, catalytic subunit, alpha isoform
Ppp3cb	MGI:107163	protein phosphatase 3, catalytic subunit, beta isoform
Praf2	MGI:1859607	PRA1 domain family 2
Prdx1	MGI:99523	peroxiredoxin 1
Prdx2	MGI:109486	peroxiredoxin 2
Prdx5	MGI:1859821	peroxiredoxin 5
Preb	MGI:1355326	prolactin regulatory element binding
Prickle1	MGI:1916034	prickle homolog 1 (Drosophila)
Prickle2	MGI:1925144	prickle homolog 2 (Drosophila)
Prkaca	MGI:97592	protein kinase, cAMP dependent, catalytic, alpha
Prkacb	MGI:97594	protein kinase, cAMP dependent, catalytic, beta
Prkar1a	MGI:104878	protein kinase, cAMP dependent regulatory, type I, alpha
Prkar1b	MGI:97759	protein kinase, cAMP dependent regulatory, type I beta
Prkar2a	MGI:108025	protein kinase, cAMP dependent regulatory, type II alpha
Prkar2b	MGI:97760	protein kinase, cAMP dependent regulatory, type II beta
Prkca	MGI:97595	protein kinase C, alpha
Prkcb	MGI:97596	protein kinase C, beta
Prkcd	MGI:97598	protein kinase C, delta
Prkce	MGI:97599	protein kinase C, epsilon
Prkcg	MGI:97597	protein kinase C, gamma
Prkcz	MGI:97602	protein kinase C, zeta
Prkg2	MGI:108173	protein kinase, cGMP-dependent, type II
Prmt8	MGI:3043083	protein arginine N-methyltransferase 8
Prph	MGI:97774	peripherin
Prps1	MGI:97775	phosphoribosyl pyrophosphate synthetase 1
Prr7	MGI:3487246	proline rich 7 (synaptic)
Prrc2a	MGI:1915467	HLA-B associated transcript 2
Prrc2b	MGI:1923304	HLA-B associated transcript 2-like
Prrt1	MGI:1932118	proline-rich transmembrane protein 1
Psd	MGI:1920978	pleckstrin and Sec7 domain containing
Psd3	MGI:1918215	pleckstrin and Sec7 domain containing 3
Psmb6	MGI:104880	proteasome (prosome, macropain) subunit, beta type 6
Psmc1	MGI:106054	protease (prosome, macropain) 26S subunit, ATPase 1
Psmd14	MGI:1913284	proteasome (prosome, macropain) 26S subunit, non-ATPase, 14
Psmd2	MGI:1096584	proteasome (prosome, macropain) 26S subunit, non-ATPase, 2
Psmd7	MGI:1351511	proteasome (prosome, macropain) 26S subunit, non-ATPase, 7
Ptk2	MGI:95481
Ptk2b	MGI:104908
Ptn	MGI:97804	pleiotrophin
Ptpn11	MGI:99511
Ptpn23	MGI:2144837
Pura	MGI:103079	purine rich element binding protein A
Purb	MGI:1338779	purine rich element binding protein B
Purg	MGI:1922279	purine-rich element binding protein G
Pycr2	MGI:1277956	pyrroline-5-carboxylate reductase family, member 2
Pycrl	MGI:1913444	pyrroline-5-carboxylate reductase-like
Pym1	MGI:1925678	within bgcn homolog (Drosophila)
Qars	MGI:1915851	glutaminyl-tRNA synthetase
Qk	MGI:97837	quaking
Rab1a	MGI:97842	RAB1, member RAS oncogene family
Rab3gap2	MGI:1916043	RAB3 GTPase activating protein subunit 2
Rab5a	MGI:105926	RAB5A, member RAS oncogene family
Rab6a	MGI:894313	RAB6, member RAS oncogene family
Rab6b	MGI:107283	RAB6B, member RAS oncogene family
Rab7	MGI:105068	RAB7, member RAS oncogene family
Rac1	MGI:97845	RAS-related C3 botulinum substrate 1
Rack1	MGI:101849	guanine nucleotide binding protein (G protein), beta polypeptide 2 like 1
Rala	MGI:1927243	v-ral simian leukemia viral oncogene homolog A (ras related)
Ralgapb	MGI:2444531	Ral GTPase activating protein, beta subunit (non-catalytic)
Rap1a	MGI:97852	RAS-related protein-1a
Rap1gds1	MGI:2385189	RAP1, GTP-GDP dissociation stimulator 1
Rap2a	MGI:97855	RAS related protein 2a
Rap2b	MGI:1921262	RAP2B, member of RAS oncogene family
Rapgef2	MGI:2659071	Rap guanine nucleotide exchange factor (GEF) 2
Rapgef4	MGI:1917723	Rap guanine nucleotide exchange factor (GEF) 4
Rapgef6	MGI:2384761	Rap guanine nucleotide exchange factor (GEF) 6
Raph1	MGI:1924550	Ras association (RalGDS/AF-6) and pleckstrin homology domains 1
Rars	MGI:1914297	arginyl-tRNA synthetase
Rasa3	MGI:1197013	RAS p21 protein activator 3
Rasa4	MGI:1858600	RAS p21 protein activator 4
Rasal2	MGI:2443881	RAS protein activator like 2
Rasgrf2	MGI:109137	RAS protein-specific guanine nucleotide-releasing factor 2
Rbm14	MGI:1929092	RNA binding motif protein 14
Rbx1	MGI:1891829	ring-box 1
Rdh14	MGI:1920402	retinol dehydrogenase 14 (all-trans and 9-cis)
Rdx	MGI:97887	radixin
Reep2	MGI:2385070	receptor accessory protein 2
Reep5	MGI:1270152	receptor accessory protein 5
Rftn1	MGI:1923688	raftlin lipid raft linker 1
Rgs12	MGI:1918979	regulator of G-protein signaling 12
Rgs19	MGI:1915153	regulator of G-protein signaling 19
Rgs20	MGI:1929866	regulator of G-protein signaling 20
Rgs7	MGI:1346089	regulator of G protein signaling 7
Rgs7bp	MGI:106334	regulator of G-protein signalling 7 binding protein
Rgs8	MGI:108408	regulator of G-protein signaling 8
Rgs9	MGI:1338824	regulator of G-protein signaling 9
Rhoa	MGI:1096342	ras homolog gene family, member A
Rhob	MGI:107949	ras homolog gene family, member B
Rhog	MGI:1928370	ras homolog gene family, member G
Rhot1	MGI:1926078	ras homolog gene family, member T1
Rhot2	MGI:2384892	ras homolog gene family, member T2
Rimbp2	MGI:2443235	RIMS binding protein 2
Rmdn3	MGI:1915059	family with sequence similarity 82, member A2
Rnf11	MGI:1352759	ring finger protein 11
Rock2	MGI:107926	Rho-associated coiled-coil containing protein kinase 2
Rogdi	MGI:1913299	rogdi homolog (Drosophila)
Rp2	MGI:1277953	retinitis pigmentosa 2 homolog (human)
Rph3a	MGI:102788	rabphilin 3A
Rpl10	MGI:105943	ribosomal protein 10
Rpl10a	MGI:1343877	ribosomal protein L10A
Rpl11	MGI:1914275	ribosomal protein L11
Rpl12	MGI:98002	ribosomal protein L12
Rpl13	MGI:105922	ribosomal protein L13
Rpl13a	MGI:1351455	ribosomal protein L13A
Rpl14	MGI:1914365	ribosomal protein L14
Rpl17	MGI:2448270	ribosomal protein L17
Rpl18a	MGI:1924058	ribosomal protein L18A
Rpl19	MGI:98020	ribosomal protein L19
Rpl21	MGI:1278340	ribosomal protein L21
Rpl23	MGI:1929455	ribosomal protein L23
Rpl23a	MGI:3040672	ribosomal protein L23A
Rpl24	MGI:1915443	ribosomal protein L24
Rpl26	MGI:106022	ribosomal protein L26
Rpl27	MGI:98036	ribosomal protein L27
Rpl27a	MGI:1347076	ribosomal protein L27A
Rpl28	MGI:101839	ribosomal protein L28
Rpl29	MGI:99687	ribosomal protein L29
Rpl3	MGI:1351605	ribosomal protein L3
Rpl30	MGI:98037	ribosomal protein L30
Rpl31	MGI:2149632	ribosomal protein L31
Rpl32	MGI:98038	ribosomal protein L32
Rpl34	MGI:1915686	ribosomal protein L34
Rpl35	MGI:1913739	ribosomal protein L35
Rpl35a	MGI:1928894	ribosomal protein L35A
Rpl36	MGI:1860603	ribosomal protein L36
Rpl38	MGI:1914921	ribosomal protein L38
Rpl4	MGI:1915141	ribosomal protein L4
Rpl5	MGI:102854	ribosomal protein L5
Rpl6	MGI:108057	ribosomal protein L6
Rpl7	MGI:98073	ribosomal protein L7
Rpl7a	MGI:1353472	ribosomal protein L7A
Rpl8	MGI:1350927	ribosomal protein L8
Rpl9	MGI:1298373	ribosomal protein L9
Rplp0	MGI:1927636	ribosomal protein, large, P0
Rplp1	MGI:1927099	ribosomal protein, large, P1
Rplp2	MGI:1914436	ribosomal protein, large P2
Rpn1	MGI:98084	ribophorin I
Rpn2	MGI:98085	ribophorin II
Rps10	MGI:1914347	ribosomal protein S10
Rps11	MGI:1351329	ribosomal protein S11
Rps13	MGI:1915302	ribosomal protein S13
Rps14	MGI:98107	ribosomal protein S14
Rps15	MGI:98117	ribosomal protein S15
Rps15a	MGI:2389091	ribosomal protein S15A
Rps16	MGI:98118	ribosomal protein S16
Rps17	MGI:1309526	ribosomal protein S17
Rps18	MGI:98146	ribosomal protein S18
Rps19	MGI:1333780	ribosomal protein S19
Rps2	MGI:105110	ribosomal protein S2
Rps20	MGI:1914677	ribosomal protein S20
Rps23	MGI:1913725	ribosomal protein S23
Rps24	MGI:98147	ribosomal protein S24
Rps25	MGI:1922867	ribosomal protein S25
Rps26	MGI:1351628	ribosomal protein S26
Rps27	MGI:1888676	ribosomal protein S27
Rps28	MGI:1859516	ribosomal protein S28
Rps3	MGI:1350917	ribosomal protein S3
Rps3a1	MGI:1202063	ribosomal protein S3A
Rps4x	MGI:98158	ribosomal protein S4, X-linked
Rps5	MGI:1097682	ribosomal protein S5
Rps6	MGI:98159	ribosomal protein S6
Rps8	MGI:98166	ribosomal protein S8
Rps9	MGI:1924096	ribosomal protein S9
Rras2	MGI:1914172	related RAS viral (r-ras) oncogene homolog 2
Rtn1	MGI:1933947	reticulon 1
Rtn3	MGI:1339970	reticulon 3
Rufy3	MGI:106484	RUN and FYVE domain containing 3
S1pr1	MGI:1096355	sphingosine-1-phosphate receptor 1
Sacm1l	MGI:1933169	SAC1 (suppressor of actin mutations 1, homolog)-like (S. cerevisiae)
Samm50	MGI:1915903	sorting and assembly machinery component 50 homolog (S. cerevisiae)
Sarm1	MGI:2136419	sterile alpha and HEAT/Armadillo motif containing 1
Sbf1	MGI:1925230	SET binding factor 1
Scai	MGI:2443716	suppressor of cancer cell invasion
Sccpdh	MGI:1924486	saccharopine dehydrogenase (putative)
Scfd1	MGI:1924233	Sec1 family domain containing 1
Scn2a	MGI:98248	sodium channel, voltage-gated, type II, alpha 1
Scn2b	MGI:106921	sodium channel, voltage-gated, type II, beta
Sdcbp	MGI:1337026	syndecan binding protein
Sdhb	MGI:1914930	succinate dehydrogenase complex, subunit B, iron sulfur (Ip)
Sec22b	MGI:1338759	SEC22 vesicle trafficking protein homolog B (S. cerevisiae)
Sec24c	MGI:1919746	Sec24 related gene family, member C (S. cerevisiae)
Sec61a2	MGI:1931071	Sec61, alpha subunit 2 (S. cerevisiae)
Sec61b	MGI:1913462	Sec61 beta subunit
Sept1	MGI:1858916	septin 1
Sept10	MGI:1918110	septin 10
Sept11	MGI:1277214	septin 11
Sept2	MGI:97298	septin 2
Sept3	MGI:1345148	septin 3
Sept4	MGI:1270156	septin 4
Sept5	MGI:1195461	septin 5
Sept6	MGI:1888939	septin 6
Sept7	MGI:1335094	septin 7
Sept8	MGI:894310	septin 8
Sept9	MGI:1858222	septin 9
Serbp1	MGI:1914120	serpine1 mRNA binding protein 1
Sfn	MGI:1891831	stratifin
Sfpq	MGI:1918764	splicing factor proline/glutamine rich (polypyrimidine tract binding protein associated)
Sfxn1	MGI:2137677	sideroflexin 1
Sfxn3	MGI:2137679	sideroflexin 3
Sfxn5	MGI:2137681	sideroflexin 5
Sgip1	MGI:1920344	SH3-domain GRB2-like (endophilin) interacting protein 1
Sgpl1	MGI:1261415	sphingosine phosphate lyase 1
Sh3gl1	MGI:700010	SH3-domain GRB2-like 1
Sh3gl2	MGI:700009	SH3-domain GRB2-like 2
Sh3kbp1	MGI:1889583	SH3-domain kinase binding protein 1
Shank1	MGI:3613677	SH3/ankyrin domain gene 1
Shank2	MGI:2671987	SH3/ankyrin domain gene 2
Shank3	MGI:1930016	SH3/ankyrin domain gene 3
Shisa6	MGI:2685725	shisa homolog 6 (Xenopus laevis)
Shisa7	MGI:3605641	shisa homolog 7 (Xenopus laevis)
Sipa1l1	MGI:2443679	signal-induced proliferation-associated 1 like 1
Sipa1l2	MGI:2676970	signal-induced proliferation-associated 1 like 2
Sirpa	MGI:108563	signal-regulatory protein alpha
Sirt2	MGI:1927664	sirtuin 2 (silent mating type information regulation 2, homolog) 2 (S. cerevisiae)
Skp1a	MGI:103575	S-phase kinase-associated protein 1A
Skt	MGI:98314	small with kinky tail
Slain2	MGI:1923241	SLAIN motif family, member 2
Slc12a2	MGI:101924	solute carrier family 12, member 2
Slc12a5	MGI:1862037	solute carrier family 12, member 5
Slc17a6	MGI:2156052	solute carrier family 17 (sodium-dependent inorganic phosphate cotransporter), member 6
Slc17a7	MGI:1920211	solute carrier family 17 (sodium-dependent inorganic phosphate cotransporter), member 7
Slc1a2	MGI:101931	solute carrier family 1 (glial high affinity glutamate transporter), member 2
Slc1a3	MGI:99917	solute carrier family 1 (glial high affinity glutamate transporter), member 3
Slc25a1	MGI:1345283	solute carrier family 25 (mitochondrial carrier, citrate transporter), member 1
Slc25a11	MGI:1915113	solute carrier family 25 (mitochondrial carrier oxoglutarate carrier), member 11
Slc25a12	MGI:1926080	solute carrier family 25 (mitochondrial carrier, Aralar), member 12
Slc25a13	MGI:1354721	solute carrier family 25 (mitochondrial carrier, adenine nucleotide translocator), member 13
Slc25a18	MGI:1919053	solute carrier family 25 (mitochondrial carrier), member 18
Slc25a22	MGI:1915517	solute carrier family 25 (mitochondrial carrier, glutamate), member 22
Slc25a3	MGI:1353498	solute carrier family 25 (mitochondrial carrier, phosphate carrier), member 3
Slc25a4	MGI:1353495	solute carrier family 25 (mitochondrial carrier, adenine nucleotide translocator), member 4
Slc25a46	MGI:1914703	solute carrier family 25, member 46
Slc25a5	MGI:1353496	solute carrier family 25 (mitochondrial carrier, adenine nucleotide translocator), member 5
Slc27a1	MGI:1347098	solute carrier family 27 (fatty acid transporter), member 1
Slc27a4	MGI:1347347	solute carrier family 27 (fatty acid transporter), member 4
Slc2a1	MGI:95755	solute carrier family 2 (facilitated glucose transporter), member 1
Slc3a2	MGI:96955	solute carrier family 3 (activators of dibasic and neutral amino acid transport), member 2
Slc4a10	MGI:2150150	solute carrier family 4, sodium bicarbonate cotransporter-like, member 10
Slc4a4	MGI:1927555	solute carrier family 4 (anion exchanger), member 4
Slc4a7	MGI:2443878	solute carrier family 4, sodium bicarbonate cotransporter, member 7
Slc6a1	MGI:95627	solute carrier family 6 (neurotransmitter transporter, GABA), member 1
Slc7a11	MGI:1347355	solute carrier family 7 (cationic amino acid transporter, y+ system), member 11
Slc8a2	MGI:107996	solute carrier family 8 (sodium/calcium exchanger), member 2
Smc1a	MGI:1344345	structural maintenance of chromosomes 1A
Smpd3	MGI:1927578	sphingomyelin phosphodiesterase 3, neutral
Snap23	MGI:109356	synaptosomal-associated protein 23
Snap25	MGI:98331	synaptosomal-associated protein 25
Snap47	MGI:1915076	synaptosomal-associated protein, 47
Snap91	MGI:109132	synaptosomal-associated protein 91
Snd1	MGI:1929266	staphylococcal nuclease and tudor domain containing 1
Snx27	MGI:1923992	sorting nexin family member 27
Sorbs1	MGI:700014	sorbin and SH3 domain containing 1
Sorbs2	MGI:1924574	sorbin and SH3 domain containing 2
Sorcs2	MGI:1932289	sortilin-related VPS10 domain containing receptor 2
Spata2L	MGI:1926029	spermatogenesis associated 2-like
Specc1	MGI:2442356	sperm antigen with calponin homology and coiled-coil domains 1
Speg	MGI:109282	SPEG complex locus
Sphkap	MGI:1924879	SPHK1 interactor, AKAP domain containing
Spire1	MGI:1915416	spire homolog 1 (Drosophila)
Sptan1	MGI:98386	spectrin alpha 2
Sptb	MGI:98387	spectrin beta 1
Sptbn1	MGI:98388	spectrin beta 2
Sptbn2	MGI:1313261	spectrin beta 3
Sptbn4	MGI:1890574	spectrin beta 4
Src	MGI:98397	Rous sarcoma oncogene
Srpk2	MGI:1201408	serine/arginine-rich protein specific kinase 2
Srpr	MGI:1914648	signal recognition particle receptor ('docking protein')
Srprb	MGI:102964	signal recognition particle receptor, B subunit
Srr	MGI:1351636	serine racemase
Ssr3	MGI:1914687	signal sequence receptor, gamma
Sst	MGI:98326	somatostatin
Stk39	MGI:1858416
Stoml2	MGI:1913842	stomatin (Epb7.2)-like 2
Strn	MGI:1333757	striatin, calmodulin binding protein
Strn3	MGI:2151064	striatin, calmodulin binding protein 3
Strn4	MGI:2142346	striatin, calmodulin binding protein 4
Stub1	MGI:1891731	STIP1 homology and U-Box containing protein 1
Sucla2	MGI:1306775	succinate-Coenzyme A ligase, ADP-forming, beta subunit
Suclg1	MGI:1927234	succinate-CoA ligase, GDP-forming, alpha subunit
Sybu	MGI:2442392	syntabulin (syntaxin-interacting)
Syncrip	MGI:1891690	synaptotagmin binding, cytoplasmic RNA interacting protein
Syne1	MGI:1927152	synaptic nuclear envelope 1
Syngap1	MGI:3039785	synaptic Ras GTPase activating protein 1 homolog (rat)
Synj1	MGI:1354961	synaptojanin 1
Synpo	MGI:1099446	synaptopodin
Tagln3	MGI:1926784	transgelin 3
Taok1	MGI:1914490	TAO kinase 1
Taok2	MGI:1915919	TAO kinase 2
Tbc1d10b	MGI:1915699	TBC1 domain family, member 10b
Tbc1d24	MGI:2443456	TBC1 domain family, member 24
Tbk1	MGI:1929658	TANK-binding kinase 1
Tbkbp1	MGI:1920424	TBK1 binding protein 1
Tbl2	MGI:1351652	transducin (beta)-like 2
Tcp1	MGI:98535	t-complex protein 1
Tdrkh	MGI:1919884	tudor and KH domain containing protein
Tenm4	MGI:2447063	odd Oz/ten-m homolog 4 (Drosophila)
Thsd7a	MGI:2685683	thrombospondin, type I, domain containing 7A
Thy1	MGI:98747	thymus cell antigen 1, theta
Timm13	MGI:1353432	translocase of inner mitochondrial membrane 13 homolog (yeast)
Timm44	MGI:1343262	translocase of inner mitochondrial membrane 44
Tjp1	MGI:98759	tight junction protein 1
Tjp2	MGI:1341872	tight junction protein 2
Tkt	MGI:105992	transketolase
Tln2	MGI:1917799	talin 2
Tmco1	MGI:1921173	transmembrane and coiled-coil domains 1
Tmed10	MGI:1915831	transmembrane emp24-like trafficking protein 10 (yeast)
Tmem109	MGI:1915789	transmembrane protein 109
Tmem132b	MGI:3609245	transmembrane protein 132B
Tmem163	MGI:1919410	transmembrane protein 163
Tmem214	MGI:1916046	transmembrane protein 214
Tmem30a	MGI:106402	transmembrane protein 30A
Tmem35a	MGI:1914814	transmembrane protein 35
Tmem63b	MGI:2387609	transmembrane protein 63b
Tmod1	MGI:98775	tropomodulin 1
Tmod2	MGI:1355335	tropomodulin 2
Tmx2	MGI:1914208	thioredoxin-related transmembrane protein 2
Tnik	MGI:1916264	TRAF2 and NCK interacting kinase
Tnr	MGI:99516	tenascin R
Tollip	MGI:1891808	toll interacting protein
Tom1	MGI:1338026	target of myb1 homolog (chicken)
Tom1l2	MGI:2443306	target of myb1-like 2 (chicken)
Tomm20	MGI:1915202	translocase of outer mitochondrial membrane 20 homolog (yeast)
Tomm70a	MGI:106295	translocase of outer mitochondrial membrane 70 homolog A (yeast)
Tpgs1	MGI:106618	predicted gene, Gm16517
Tpi1	MGI:98797	triosephosphate isomerase 1
Tpm1	MGI:98809	tropomyosin 1, alpha
Tpm3	MGI:1890149	tropomyosin 3, gamma
Tppp	MGI:1920198	tubulin polymerization promoting protein
Traf3	MGI:108041	TNF receptor-associated factor 3
Trap1	MGI:1915265	TNF receptor-associated protein 1
Trappc3	MGI:1351486	trafficking protein particle complex 3
Trappc9	MGI:1923760	trafficking protein particle complex 9
Trim3	MGI:1860040	tripartite motif-containing 3
Trim32	MGI:1917057	tripartite motif-containing 32
Trim46	MGI:2673000	tripartite motif-containing 46
Trio	MGI:1927230	triple functional domain (PTPRF interacting)
Trp53i11	MGI:2670995	transformation related protein 53 inducible protein 11
Trpv2	MGI:1341836	transient receptor potential cation channel, subfamily V, member 2
Tsg101	MGI:106581	tumor susceptibility gene 101
Ttc7b	MGI:2144724	tetratricopeptide repeat domain 7B
Tuba1a	MGI:98869	tubulin, alpha 1A
Tuba1b	MGI:107804	tubulin, alpha 1B
Tuba4a	MGI:1095410	tubulin, alpha 4A
Tubb2a	MGI:107861	tubulin, beta 2A
Tubb2b	MGI:1920960	tubulin, beta 2B
Tubb3	MGI:107813	tubulin, beta 3
Tubb4a	MGI:107848	tubulin, beta 4
Tubb4b	MGI:1915472	tubulin, beta 2C
Tubb5	MGI:107812	tubulin, beta 5
Tufm	MGI:1923686	Tu translation elongation factor, mitochondrial
Tusc3	MGI:1933134	tumor suppressor candidate 3
Twf1	MGI:1100520	twinfilin, actin-binding protein, homolog 1 (Drosophila)
Uba1	MGI:98890	ubiquitin-like modifier activating enzyme 1
Ubash3b	MGI:1920078	ubiquitin associated and SH3 domain containing, B
Ube2n	MGI:1934835	ubiquitin-conjugating enzyme E2N
Ube2v2	MGI:1917870	ubiquitin-conjugating enzyme E2 variant 2
Ube3b	MGI:1891295	ubiquitin protein ligase E3B
Uchl1	MGI:103149	ubiquitin carboxy-terminal hydrolase L1
Ulk1	MGI:1270126
Ulk2	MGI:1352758
Upf1	MGI:107995	UPF1 regulator of nonsense transcripts homolog (yeast)
Uqcrc1	MGI:107876	ubiquinol-cytochrome c reductase core protein 1
Uqcrc2	MGI:1914253	ubiquinol cytochrome c reductase core protein 2
Uqcrfs1	MGI:1913944	ubiquinol-cytochrome c reductase, Rieske iron-sulfur polypeptide 1
Usmg5	MGI:1891435	upregulated during skeletal muscle growth 5
Usp31	MGI:1923429	ubiquitin specific peptidase 31
Usp5	MGI:1347343	ubiquitin specific peptidase 5 (isopeptidase T)
Usp9x	MGI:894681	ubiquitin specific peptidase 9, X chromosome
Vangl2	MGI:2135272	vang-like 2 (van gogh, Drosophila)
Vapa	MGI:1353561	vesicle-associated membrane protein, associated protein A
Vcan	MGI:102889	versican
Vcp	MGI:99919	valosin containing protein
Vdac1	MGI:106919	voltage-dependent anion channel 1
Vdac2	MGI:106915	voltage-dependent anion channel 2
Vdac3	MGI:106922	voltage-dependent anion channel 3
Vim	MGI:98932	vimentin
Vps11	MGI:1918982	vacuolar protein sorting 11 (yeast)
Vps13a	MGI:2444304	vacuolar protein sorting 13A (yeast)
Vps16	MGI:2136772	vacuolar protein sorting 16 (yeast)
Vps18	MGI:2443626	vacuolar protein sorting 18 (yeast)
Vps29	MGI:1928344	vacuolar protein sorting 29 (S. pombe)
Vps33a	MGI:1924823	vacuolar protein sorting 33A (yeast)
Vps35	MGI:1890467	vacuolar protein sorting 35
Vps39	MGI:2443189	vacuolar protein sorting 39 (yeast)
Vps41	MGI:1929215	vacuolar protein sorting 41 (yeast)
Vps45	MGI:891965	vacuolar protein sorting 45 (yeast)
Vps52	MGI:1330304	vacuolar protein sorting 52 (yeast)
Wasf1	MGI:1890563	WASP family 1
Wasf2	MGI:1098641	WAS protein family, member 2
Wasf3	MGI:2658986	WAS protein family, member 3
Wasl	MGI:1920428	Wiskott-Aldrich syndrome-like (human)
Wbscr17	MGI:2137594	Williams-Beuren syndrome chromosome region 17 homolog (human)
Wdr20	MGI:1916891	WD repeat domain 20A
Wdr37	MGI:1920393	WD repeat domain 37
Wdr47	MGI:2139593	WD repeat domain 47
Wdr48	MGI:1914811	WD repeat domain 48
Wdr7	MGI:1860197	WD repeat domain 7
Wfs1	MGI:1328355	Wolfram syndrome 1 homolog (human)
Wipf2	MGI:1924462	WAS/WASL interacting protein family, member 2
Wipf3	MGI:3044681	WAS/WASL interacting protein family, member 3
Wnk2	MGI:1922857	WNK lysine deficient protein kinase 2
Wwp1	MGI:1861728	WW domain containing E3 ubiquitin protein ligase 1
Yes1	MGI:99147	Yamaguchi sarcoma viral (v-yes) oncogene homolog 1
Ykt6	MGI:1927550	YKT6 homolog (S. Cerevisiae)
Ythdc2	MGI:2448561	YTH domain containing 2
Ythdf1	MGI:1917431	YTH domain family 1
Ythdf2	MGI:2444233	YTH domain family 2
Ythdf3	MGI:1918850	YTH domain family 3
Ywhab	MGI:1891917	tyrosine 3-monooxygenase/tryptophan 5-monooxygenase activation protein, beta polypeptide
Ywhae	MGI:894689	tyrosine 3-monooxygenase/tryptophan 5-monooxygenase activation protein, epsilon polypeptide
Ywhag	MGI:108109	tyrosine 3-monooxygenase/tryptophan 5-monooxygenase activation protein, gamma polypeptide
Ywhah	MGI:109194	tyrosine 3-monooxygenase/tryptophan 5-monooxygenase activation protein, eta polypeptide
Ywhaq	MGI:891963	tyrosine 3-monooxygenase/tryptophan 5-monooxygenase activation protein, theta polypeptide
Ywhaz	MGI:109484	tyrosine 3-monooxygenase/tryptophan 5-monooxygenase activation protein, zeta polypeptide
Zdhhc8	MGI:1338012	zinc finger, DHHC domain containing 8
Zfp365	MGI:2143676	zinc finger protein 365
Zfpl1	MGI:1891017	zinc finger like protein 1
	MGI:1341044	THO complex 4
