# Supplementary material for: Synaptic GAP and GEF Complexes Cluster Proteins Essential for GTP Signaling
Source: Sci Rep. 2017 Jul 13;7:5272. doi: 10.1038/s41598-017-05588-3 (PMC5509740; doi:10.1038/s41598-017-05588-3)
Supplement: Supplementary file 3 — Supplementary Table S2 [file 41598_2017_5588_MOESM3_ESM.xls]

## Sheet: Sheet1
Supplementary Table 2 - Domain Architecture of GAPs and GEFs at the PSD
MGI Symbol	MGI ID	Gene Name	GAP/GEF domains	Other Domains
Abr	MGI:107771	active BCR-related gene	RhoGAP	RhoGEF	PH	C2
Acap2	MGI:1925868	ArfGAP with coiled-coil, ankyrin repeat and PH domains 2	ArfGAP	3 X ANK	PH
Agap1	MGI:2653690	ArfGAP with GTPase domain, ankyrin repeat and PH domain 1	ArfGAP	PH	Ras	2 X ANK
Agap2	MGI:3580016	ArfGAP with GTPase domain, ankyrin repeat and PH domain 2	ArfGAP	PH	Ras	2 X ANK
Agap3	MGI:2183446	ArfGAP with GTPase domain, ankyrin repeat and PH domain 3	ArfGAP	PH	Ras	2 X ANK
Arfgap2	MGI:1924288	ADP-ribosylation factor GTPase activating protein 2	ArfGAP
Arfgap3	MGI:1913501	ADP-ribosylation factor GTPase activating protein 3	ArfGAP
Arfgef2	MGI:2139354	ADP-ribosylation factor guanine nucleotide-exchange factor 2 (brefeldin A-inhibited)	SEC7	DUF1981
Arhgap21	MGI:1918685	Rho GTPase activating protein 21	RhoGAP	PH	PDZ
Arhgap23	MGI:3697726	Rho GTPase activating protein 23	RhoGAP	PH	PDZ
Arhgap26	MGI:1918552	Rho GTPase activating protein 26	RhoGAP	PH	SH3
Arhgap32	MGI:2450166	Rho GTPase activating protein 32	RhoGAP	PX	SH3
Arhgap33	MGI:2673998	Rho GTPase activating protein 33	RhoGAP	SH3
Arhgap39	MGI:107858	Rho GTPase activating protein 39	RhoGAP	MyTH4	X WW
Arhgef11	MGI:2441869	Rho guanine nucleotide exchange factor (GEF) 11	RhoGEF	PH	PDZ	RGS
Arhgef12	MGI:1916882	Rho guanine nucleotide exchange factor (GEF) 12	RhoGEF	PH	PDZ
Arhgef2	MGI:103264	rho/rac guanine nucleotide exchange factor (GEF) 2	RhoGEF	PH	C1
Arhgef9	MGI:2442233	CDC42 guanine nucleotide exchange factor (GEF) 9	RhoGEF	PH	SH3
Asap1	MGI:1342335	ArfGAP with SH# domain, ankyrin repeat and PH domain1	ArfGAP	PH	SH3	2 X ANK
Bcr	MGI:88141	breakpoint cluster region	RhoGAP	RhoGEF	PH	C2
Cyth1	MGI:1334257	cytohesin 1	SEC7	PH
Cyth2	MGI:1334255	cytohesin 2	SEC7	PH
Cyth3	MGI:1335107	cytohesin 3	SEC7	PH
Dab2ip	MGI:1916851	disabled homolog 2 (Drosophila) interacting protein	RasGAP	PH	C2	DUF3498
Dock1	MGI:2429765	dedicator of cytokinesis 1	DOCK	SH3	DHR-2
Dock10	MGI:2146320	dedicator of cytokinesis 10	DOCK	PH	DUF3398	DHR-2
Dock3	MGI:2429763	dedicator of cyto-kinesis 3	DOCK	SH3	DHR-2
Dock4	MGI:1918006	dedicator of cytokinesis 4	DOCK	SH3	DHR-2
Dock7	MGI:1914549	dedicator of cytokinesis 7	DOCK	DUF3398	DHR-2
Dock9	MGI:106321	dedicator of cytokinesis 9	DOCK	PH	DUF3398	DHR-2
Farp1	MGI:2446173	FERM, RhoGEF (Arhgef) and pleckstrin domain protein 1 (chondrocyte-derived)	RhoGEF	2 X PH	FERM_C	FA	B41
Git1	MGI:1927140	G protein-coupled receptor kinase-interactor 1	ArfGap	3 X ANK	GIT
Iqgap1	MGI:1352757	IQ motif containing GTPase activating protein 1	RasGAP	WW	4 X IQ	CH
Iqgap2	MGI:2449975	IQ motif containing GTPase activating protein 2	RasGAP	WW	3 X IQ	CH
Iqsec1	MGI:1196356	IQ motif and Sec7 domain 1	PH	SEC7
Iqsec2	MGI:3528396	IQ motif and Sec7 domain 2	PH	SEC7
Iqsec3	MGI:2677208	IQ motif and Sec7 domain 3	PH	SEC7
Itsn1	MGI:1338069	intersectin 1 (SH3 domain protein 1A)	RhoGEF	PH	2 X Efh	2 X EH	5 X SH3	C2
Itsn2	MGI:1338049	intersectin 2	RhoGEF	PH	2 X Efh	2 X EH	5 X SH3	C2
Kalrn	MGI:2685385	kalirin, RhoGEF kinase	2 x RhoGEF	S_TKc	FN3	IG	IGc2	SH3	SEC14	PH	7 X SPEC
Nf1	MGI:97306	neurofibromatosis 1	RasGAP	SEC14
Ngef	MGI:1858414	neuronal guanine nucleotide exchange factor	RhoGEF	PH	SH3
Ophn1	MGI:2151070	oligophrenin 1	RhoGAP	PH
Psd	MGI:1920978	pleckstrin and Sec7 domain containing	SEC7	PH
Psd3	MGI:1918215	pleckstrin and Sec7 domain containing 3	SEC7	PH
Rab3gap2	MGI:1916043	RAB3 GTPase activating protein subunit 2	RAB3GAP2
Ralgapb	MGI:2444531	Ral GTPase activating protein, beta subunit (non-catalytic)	RAPGAP
Rapgef2	MGI:2659071	Rap guanine nucleotide exchange factor (GEF) 2	RasGEF	PDZ	cNMP	RA
Rapgef4	MGI:1917723	Rap guanine nucleotide exchange factor (GEF) 4	RasGEF	DEP	2 X cNMP
Rapgef6	MGI:2384761	Rap guanine nucleotide exchange factor (GEF) 6	RasGEF	PDZ	cNMP	RA
Rasal1	MGI:1330842	RAS protein activator like 1	RasGAP	PH	2 X C2	BTK
Rasal2	MGI:2443881	RAS protein activator like 2	RasGAP	PH	C2	DUF3498
Rasgrf2	MGI:109137	RAS protein-specific guanine nucleotide-releasing factor 2	RasGEF	2 X PH	RhoGEF
Sipa1l1	MGI:2443679	signal-induced proliferation-associated 1 like 1	RAPGAP	PDZ
Sipa1l2	MGI:2676970	signal-induced proliferation-associated 1 like 2	RAPGAP	PDZ
Syngap1	MGI:3039785	synaptic Ras GTPase activating protein 1 homolog (rat)	RasGAP	PH	C2	DUF3498
Trio	MGI:1927230	triple functional domain (PTPRF interacting)	2 x RhoGEF	S_TKc	FN3	IG	IGc2	2 X PH	SEC14	SH3	6 X SPEC
Srgap3	MGI:2152938	SLIT-ROBO Rho GTPase activating protein 3	RhoGAP	SH3	FCH
