# Supplementary material for: Synaptic GAP and GEF Complexes Cluster Proteins Essential for GTP Signaling
Source: Sci Rep. 2017 Jul 13;7:5272. doi: 10.1038/s41598-017-05588-3 (PMC5509740; doi:10.1038/s41598-017-05588-3)
Supplement: Supplementary file 4 — Supplementary Table S3 [file 41598_2017_5588_MOESM4_ESM.xls]

## Sheet: Agap2 PSD
Supplementary Table 3 - GAP/GEF Protein Interactions and Functional Annotation
Target Protein	Interactor	MGI ID	Functional Annotation
Agap2 PSD	Abl2	MGI:87860	kinase
Agap2 PSD	Ank3	MGI:88026	cytoskeleton
Agap2 PSD	Ap1b1	MGI:1096368	other
Agap2 PSD	Ap2a1	MGI:101921	other
Agap2 PSD	Appl1	MGI:1920243	other
Agap2 PSD	Arhgap39	MGI:107858	GTP
Agap2 PSD	Arhgef18	MGI:2142567	GTP
Agap2 PSD	Cacna1e	MGI:106217	Calcium channel
Agap2 PSD	Camk2a	MGI:88256	kinase
Agap2 PSD	Camk2b	MGI:88257	kinase
Agap2 PSD	Camk2d	MGI:1341265	kinase
Agap2 PSD	Camk2g	MGI:88259	kinase
Agap2 PSD	Cnksr2	MGI:2661175	scaffold
Agap2 PSD	Cyfip1	MGI:1338801	other
Agap2 PSD	Cyfip2	MGI:1924134	other
Agap2 PSD	Dab2ip	MGI:1916851	GTP
Agap2 PSD	Dbn1	MGI:1931838	cytoskeleton
Agap2 PSD	Dlg1	MGI:107231	scaffold
Agap2 PSD	Dlg2	MGI:1344351	scaffold
Agap2 PSD	Dlg3	MGI:1888986	scaffold
Agap2 PSD	Dlg4	MGI:1277959	scaffold
Agap2 PSD	Dlgap1	MGI:1346065	scaffold
Agap2 PSD	Dlgap2	MGI:2443181	scaffold
Agap2 PSD	Dlgap3	MGI:3039563	scaffold
Agap2 PSD	Dlgap4	MGI:2138865	scaffold
Agap2 PSD	Epb41l1	MGI:103010	cytoskeleton
Agap2 PSD	Epb41l2	MGI:103009	cytoskeleton
Agap2 PSD	Gdi2	MGI:99845	GTP
Agap2 PSD	Git1	MGI:1927140	GTP
Agap2 PSD	Gna13	MGI:95768	GTP
Agap2 PSD	Gnai1	MGI:95771	GTP
Agap2 PSD	Gnao1	MGI:95775	GTP
Agap2 PSD	Gnaq	MGI:95776	GTP
Agap2 PSD	Gnas	MGI:95777	GTP
Agap2 PSD	Gnaz	MGI:95780	GTP
Agap2 PSD	Gnb1	MGI:95781	GTP
Agap2 PSD	Gnb2	MGI:95784	GTP
Agap2 PSD	Gria1	MGI:95808	GlutamateR
Agap2 PSD	Gria2	MGI:95809	GlutamateR
Agap2 PSD	Grin1	MGI:95819	GlutamateR
Agap2 PSD	Grin2a	MGI:95820	GlutamateR
Agap2 PSD	Grin2b	MGI:95821	GlutamateR
Agap2 PSD	Grm1	MGI:1351338	GlutamateR
Agap2 PSD	Grm2	MGI:1351339	GlutamateR
Agap2 PSD	Grm3	MGI:1351340	GlutamateR
Agap2 PSD	Grm5	MGI:1351342	GlutamateR
Agap2 PSD	Gsk3b	MGI:1861437	kinase
Agap2 PSD	Gsn	MGI:95851	cytoskeleton
Agap2 PSD	Homer1	MGI:1347345	scaffold
Agap2 PSD	Homer2	MGI:1347354	scaffold
Agap2 PSD	Iqgap1	MGI:1352757	GTP
Agap2 PSD	Iqgap2	MGI:2449975	GTP
Agap2 PSD	Iqsec1	MGI:1196356	GTP
Agap2 PSD	Iqsec2	MGI:3528396	GTP
Agap2 PSD	Iqsec3	MGI:2677208	GTP
Agap2 PSD	Kalrn	MGI:2685385	GTP
Agap2 PSD	Lrrc7	MGI:2676665	scaffold
Agap2 PSD	Map2k1	MGI:1346866	kinase
Agap2 PSD	Mapk1	MGI:1346858	kinase
Agap2 PSD	Mapk10	MGI:1346863	kinase
Agap2 PSD	Mapk3	MGI:1346859	kinase
Agap2 PSD	Mink1	MGI:1355329	kinase
Agap2 PSD	Nbea	MGI:1347075	AKAP
Agap2 PSD	Ncam2	MGI:97282	adhesion
Agap2 PSD	Nckap1	MGI:1355333	cytoskeleton
Agap2 PSD	Nedd4	MGI:97297	ubiquitin
Agap2 PSD	Nf1	MGI:97306	GTP
Agap2 PSD	Nlgn1	MGI:2179435	adhesion
Agap2 PSD	Nlgn3	MGI:2444609	adhesion
Agap2 PSD	Nlgn4l	MGI:3775191	adhesion
Agap2 PSD	Nrcam	MGI:104750	adhesion
Agap2 PSD	Ppp1ca	MGI:103016	phosphatase
Agap2 PSD	Ppp1cb	MGI:104871	phosphatase
Agap2 PSD	Ppp1r9a	MGI:2442401	other
Agap2 PSD	Ppp1r9b	MGI:2387581	other
Agap2 PSD	Ppp3ca	MGI:107164	phosphatase
Agap2 PSD	Ppp3cb	MGI:107163	phosphatase
Agap2 PSD	Prkaca	MGI:97592	kinase
Agap2 PSD	Prkacb	MGI:97594	kinase
Agap2 PSD	Prkar2b	MGI:97760	kinase
Agap2 PSD	Prkca	MGI:97595	kinase
Agap2 PSD	Prkcb	MGI:97596	kinase
Agap2 PSD	Prkce	MGI:97599	kinase
Agap2 PSD	Prkcg	MGI:97597	kinase
Agap2 PSD	Ptk2	MGI:95481	kinase
Agap2 PSD	Ptk2b	MGI:104908	kinase
Agap2 PSD	Ralgapa1	MGI:1931050	GTP
Agap2 PSD	Rapgef2	MGI:2659071	GTP
Agap2 PSD	Rasal1	MGI:1330842	GTP
Agap2 PSD	Sept5	MGI:1195461	GTP
Agap2 PSD	Sept7	MGI:1335094	GTP
Agap2 PSD	Shank1	MGI:3613677	scaffold
Agap2 PSD	Shank2	MGI:2671987	scaffold
Agap2 PSD	Shank3	MGI:1930016	scaffold
Agap2 PSD	Sorbs1	MGI:700014	scaffold
Agap2 PSD	Sorbs2	MGI:1924574	scaffold
Agap2 PSD	Src	MGI:98397	kinase
Agap2 PSD	Syne1	MGI:1927152	cytoskeleton
Agap2 PSD	Syngap1	MGI:3039785	GTP
Agap2 PSD	Synj1	MGI:1354961	other
Agap2 PSD	Tnik	MGI:1916264	kinase
Agap2 PSD	Trio	MGI:1927230	GTP
Agap2 PSD	Wasf1	MGI:1890563	cytoskeleton

## Sheet: Syngap1 PSD
Target Protein	Interactor	MGI ID	Functional Annotation
Syngap1	Aak1	MGI:1098687	kinase
Syngap1	Ablim1	MGI:1194500	cytoskeleton
Syngap1	Adam22	MGI:1340046	adhesion
Syngap1	Adam9	MGI:105376	adhesion
Syngap1	Grk3	MGI:87941	kinase
Syngap1	Agap1	MGI:2653690	GTP
Syngap1	Agap2	MGI:3580016	GTP
Syngap1	Amph	MGI:103574	phospholipid binding
Syngap1	Ank2	MGI:88025	cytoskeleton
Syngap1	Anks1b	MGI:1924781	cytoskeleton
Syngap1	Arc	MGI:88067	cytoskeleton
Syngap1	Arf3	MGI:99432	GTP
Syngap1	Arf5	MGI:99434	GTP
Syngap1	Arhgap32	MGI:2450166	GTP
Syngap1	Arhgap39	MGI:107858	GTP
Syngap1	Asap2	MGI:2685438	GTP
Syngap1	Adgrb2	MGI:2451244	G-protein coupled receptor
Syngap1	Baiap2	MGI:2137336	scaffold
Syngap1	Basp1	MGI:1917600	adhesion
Syngap1	Begain	MGI:3044626	scaffold
Syngap1	Btbd9	MGI:1916625	ubiquitin
Syngap1	Cacnb2	MGI:894644	Calcium channel
Syngap1	Cacng2	MGI:1316660	Calcium channel
Syngap1	Camk2a	MGI:88256	kinase
Syngap1	Camk2b	MGI:88257	kinase
Syngap1	Cand1	MGI:1261820	ubiquitin
Syngap1	Cnrip1	MGI:1917505	other
Syngap1	Cntnap1	MGI:1858201	adhesion
Syngap1	Cul3	MGI:1347360	ubiquitin
Syngap1	Cyfip1	MGI:1338801	other
Syngap1	Cyfip2	MGI:1924134	other
Syngap1	Dbn1	MGI:1931838	cytoskeleton
Syngap1	Ddn	MGI:108101	other
Syngap1	Dgkz	MGI:1278339	Diacylglycerol kinase
Syngap1	Dlg1	MGI:107231	scaffold
Syngap1	Dlg2	MGI:1344351	scaffold
Syngap1	Dlg3	MGI:1888986	scaffold
Syngap1	Dlg4	MGI:1277959	scaffold
Syngap1	Dlgap1	MGI:1346065	scaffold
Syngap1	Dlgap2	MGI:2443181	scaffold
Syngap1	Dlgap3	MGI:3039563	scaffold
Syngap1	Dlgap4	MGI:2138865	scaffold
Syngap1	Dmxl2	MGI:2444630	scaffold
Syngap1	Dnm1	MGI:107384	motor
Syngap1	Dnm1l	MGI:1921256	motor
Syngap1	Dpysl2	MGI:1349763	cytoskeleton
Syngap1	Dync1h1	MGI:103147	motor
Syngap1	Epb41l2	MGI:103009	cytoskeleton
Syngap1	Fam81a	MGI:1924136	other
Syngap1	Fbxo2	MGI:2446216	ubiquitin
Syngap1	Gda	MGI:95678	GTP
Syngap1	Gdi2	MGI:99845	GTP
Syngap1	Git1	MGI:1927140	GTP
Syngap1	Glul	MGI:95739	Glutamine synthetase
Syngap1	Gnao1	MGI:95775	GTP
Syngap1	Gnas	MGI:95777	GTP
Syngap1	Gnaz	MGI:95780	GTP
Syngap1	Gnb1	MGI:95781	GTP
Syngap1	Gnb2	MGI:95784	GTP
Syngap1	Gria1	MGI:95808	GlutamateR
Syngap1	Gria2	MGI:95809	GlutamateR
Syngap1	Gria3	MGI:95810	GlutamateR
Syngap1	Grin1	MGI:95819	GlutamateR
Syngap1	Grin2a	MGI:95820	GlutamateR
Syngap1	Grin2b	MGI:95821	GlutamateR
Syngap1	Grin2d	MGI:95823	GlutamateR
Syngap1	Grm5	MGI:1351342	GlutamateR
Syngap1	Gsk3b	MGI:1861437	kinase
Syngap1	Homer1	MGI:1347345	scaffold
Syngap1	Iqgap1	MGI:1352757	GTP
Syngap1	Iqgap2	MGI:2449975	GTP
Syngap1	Iqsec1	MGI:1196356	GTP
Syngap1	Iqsec2	MGI:3528396	GTP
Syngap1	Itpka	MGI:1333822	PI kinase
Syngap1	Kalrn	MGI:2685385	GTP
Syngap1	Kbtbd11	MGI:1922151	ubiquitin
Syngap1	Kcna4	MGI:96661	Potassium channel
Syngap1	Kcnab2	MGI:109239	Potassium channel
Syngap1	Kcnb2	MGI:99632	Potassium channel
Syngap1	Kcnj10	MGI:1194504	Potassium channel
Syngap1	Lrrc7	MGI:2676665	scaffold
Syngap1	Map2k1	MGI:1346866	kinase
Syngap1	Mapk1	MGI:1346858	kinase
Syngap1	Mapk3	MGI:1346859	kinase
Syngap1	Mtor	MGI:1928394	kinase
Syngap1	Nbea	MGI:1347075	AKAP
Syngap1	Ncam1	MGI:97281	adhesion
Syngap1	Ncan	MGI:104694	adhesion
Syngap1	Ntrk3	MGI:97385	kinase
Syngap1	Opa1	MGI:1921393	motor
Syngap1	Pi4ka	MGI:2448506	PI kinase
Syngap1	Pitpnm2	MGI:1336192	phospholipid binding
Syngap1	Plcl1	MGI:3036262	phospholipase
Syngap1	Praf2	MGI:1859607	transport
Syngap1	Prkar2a	MGI:108025	kinase
Syngap1	Prkce	MGI:97599	kinase
Syngap1	Prkcg	MGI:97597	kinase
Syngap1	Ptk2b	MGI:104908	kinase
Syngap1	Pura	MGI:103079	RNA binding
Syngap1	Rab10	MGI:105066	GTP
Syngap1	Rab2a	MGI:1928750	GTP
Syngap1	Rab3a	MGI:97843	GTP
Syngap1	Rab3c	MGI:1914545	GTP
Syngap1	Rasal1	MGI:1330842	GTP
Syngap1	Rasal2	MGI:2443881	GTP
Syngap1	Shank1	MGI:3613677	scaffold
Syngap1	Shank2	MGI:2671987	scaffold
Syngap1	Shank3	MGI:1930016	scaffold
Syngap1	Shisa6	MGI:2685725	GlutamateR associated
Syngap1	Slc1a3	MGI:99917	other
Syngap1	Sorbs1	MGI:700014	scaffold
Syngap1	Sorbs2	MGI:1924574	scaffold
Syngap1	Sptbn1	MGI:98388	cytoskeleton
Syngap1	Sptbn2	MGI:1313261	cytoskeleton
Syngap1	Srgap2	MGI:109605	GTP
Syngap1	Stip1	MGI:109130	other
Syngap1	Strn	MGI:1333757	other
Syngap1	Synj1	MGI:1354961	PI kinase
Syngap1	Ubr5	MGI:1918040	ubiquitin
Syngap1	Wdr7	MGI:1860197	other
Syngap1	Ywhae	MGI:894689	adaptor
Syngap1	Ywhag	MGI:108109	adaptor
Syngap1	Ywhah	MGI:109194	adaptor
Syngap1	Ywhaz	MGI:109484	adaptor

## Sheet: Kalirin PSD
Target Protein	Interactor	MGI ID	Functional Annotation
Kalrn	Adam22	MGI:1340046	adhesion
Kalrn	Akap11	MGI:2684060	AKAP
Kalrn	Ank2	MGI:88025	cytoskeleton
Kalrn	Camk2a	MGI:88256	kinase
Kalrn	Camk2b	MGI:88257	kinase
Kalrn	Camk2d	MGI:1341265	kinase
Kalrn	Camk2g	MGI:88259	kinase
Kalrn	Camsap3	MGI:1916947	cytoskeleton
Kalrn	Cdh10	MGI:107436	adhesion
Kalrn	Chchd6	MGI:1913348	adhesion
Kalrn	Cit	MGI:105313	kinase
Kalrn	Cnksr2	MGI:2661175	scaffold
Kalrn	Ctnna2	MGI:88275	adhesion
Kalrn	Ctnnd2	MGI:1195966	adhesion
Kalrn	Dab2ip	MGI:1916851	GTP
Kalrn	Dlg2	MGI:1344351	scaffold
Kalrn	Dlg4	MGI:1277959	scaffold
Kalrn	Dlgap1	MGI:1346065	scaffold
Kalrn	Dzank1	MGI:2139080	other
Kalrn	Epb41l3	MGI:103008	cytoskeleton
Kalrn	Git1	MGI:1927140	GTP
Kalrn	Gja1	MGI:95713	adhesion
Kalrn	Gria2	MGI:95809	GlutamateR
Kalrn	Gria3	MGI:95810	GlutamateR
Kalrn	Grin1	MGI:95819	GlutamateR
Kalrn	Grin2b	MGI:95821	GlutamateR
Kalrn	Homer1	MGI:1347345	scaffold
Kalrn	Ina	MGI:96568	cytoskeleton
Kalrn	Iqsec1	MGI:1196356	GTP
Kalrn	Iqsec2	MGI:3528396	GTP
Kalrn	Lzts3	MGI:2656976	cytoskeleton
Kalrn	Macf1	MGI:108559	kinase
Kalrn	Map3k9	MGI:2449952	cytoskeleton
Kalrn	Myo5a	MGI:105976	cytoskeleton
Kalrn	Nefl	MGI:97313	cytoskeleton
Kalrn	Nefm	MGI:97314	Phosphodiesterase
Kalrn	Pde4d	MGI:99555	adhesion
Kalrn	Pkp4	MGI:109281	phosphatase
Kalrn	Ppp1r9a	MGI:2442401	adaptor
Kalrn	Rapgef4	MGI:1917723	GTP
Kalrn	Sestd1	MGI:1916262	other
Kalrn	Shank3	MGI:1930016	scaffold
Kalrn	Shisa7	MGI:3605641	GlutamateR-associated
Kalrn	Sipa1l1	MGI:2443679	GTP
Kalrn	Skt	MGI:98314	other
Kalrn	Sorbs1	MGI:700014	scaffold
Kalrn	Specc1l	MGI:1921642	cytoskeleton
Kalrn	Sptbn2	MGI:1313261	cytoskeleton
Kalrn	Sptan1	MGI:98386	cytoskeleton
Kalrn	Sptbn1	MGI:98388	cytoskeleton
Kalrn	Syngap1	MGI:3039785	GTP
Kalrn	Synpo	MGI:1099446	cytoskeleton
Kalrn	Trio	MGI:1927230	GTP

## Sheet: Agap2 non-PSD
Target Protein	Interactor	MGI ID	Functional Annotation
Agap2 non-PSD	Actn1	MGI:2137706	cytoskeleton
Agap2 non-PSD	Actn4	MGI:1890773	cytoskeleton
Agap2 non-PSD	Ahnak	MGI:1316648	Cytoskeleton
Agap2 non-PSD	Ak5	MGI:2677491	Nucleoside monophosphate (NMP) kinase
Agap2 non-PSD	Ank2	MGI:88025	cytoskeleton
Agap2 non-PSD	Anks1b	MGI:1924781	cytoskeleton
Agap2 non-PSD	Anxa2	MGI:88246	phospholipid binding
Agap2 non-PSD	Ap2a1	MGI:101921	other
Agap2 non-PSD	Ap2a2	MGI:101920	other
Agap2 non-PSD	Ap2b1	MGI:1919020	other
Agap2 non-PSD	Arpc1a	MGI:1928896	cytoskeleton
Agap2 non-PSD	Asap1	MGI:1342335	GTP
Agap2 non-PSD	Atad3	MGI:1919214	other
Agap2 non-PSD	Atp1b1	MGI:88108	Adhesion
Agap2 non-PSD	Cacna1e	MGI:106217	calcium channel
Agap2 non-PSD	Cacnb3	MGI:103307	calcium channel
Agap2 non-PSD	Camk2a	MGI:88256	kinase
Agap2 non-PSD	Camk2b	MGI:88257	kinase
Agap2 non-PSD	Camk2d	MGI:1341265	kinase
Agap2 non-PSD	Camk2g	MGI:88259	kinase
Agap2 non-PSD	Camkk2	MGI:2444812	kinase
Agap2 non-PSD	Cdc42	MGI:106211	GTP
Agap2 non-PSD	Cdk5	MGI:101765	kinase
Agap2 non-PSD	Cep170b	MGI:2145043	other
Agap2 non-PSD	Cltc	MGI:2388633	Cytoskeleton
Agap2 non-PSD	Cnksr2	MGI:2661175	scaffold
Agap2 non-PSD	Csnk2a2	MGI:88547	kinase
Agap2 non-PSD	Cyfip2	MGI:1924134	other
Agap2 non-PSD	Dab2ip	MGI:1916851	GTP
Agap2 non-PSD	Dclk1	MGI:1330861	kinase
Agap2 non-PSD	Dnm1	MGI:107384	motor
Agap2 non-PSD	Dpysl1	MGI:107793	cytoskeleton
Agap2 non-PSD	Dpysl2	MGI:1349763	cytoskeleton
Agap2 non-PSD	Dync1h1	MGI:103147	motor
Agap2 non-PSD	Dync1i1	MGI:107743	motor
Agap2 non-PSD	Dync1li1	MGI:2135610	motor
Agap2 non-PSD	Enah	MGI:108360	Cytoskeleton
Agap2 non-PSD	Epb41l1	MGI:103010	cytoskeleton
Agap2 non-PSD	Epb41l3	MGI:103008	cytoskeleton
Agap2 non-PSD	Evi5l	MGI:2442167	GTP
Agap2 non-PSD	Fmr1	MGI:95564	other
Agap2 non-PSD	Glul	MGI:95739	Other
Agap2 non-PSD	Gna11	MGI:95766	GTP
Agap2 non-PSD	Gnai1	MGI:95771	GTP
Agap2 non-PSD	Gnao1	MGI:95775	GTP
Agap2 non-PSD	Gnaq	MGI:95776	GTP
Agap2 non-PSD	Gnas	MGI:95777	GTP
Agap2 non-PSD	Gnb1	MGI:95781	GTP
Agap2 non-PSD	Gphn	MGI:109602	Cytoskeleton
Agap2 non-PSD	Grm2	MGI:1351339	GlutamateR
Agap2 non-PSD	Grm5	MGI:1351342	GlutamateR
Agap2 non-PSD	Gsk3b	MGI:1861437	kinase
Agap2 non-PSD	Ina	MGI:96568	cytoskeleton
Agap2 non-PSD	Kctd16	MGI:1914659	other
Agap2 non-PSD	Luzp1	MGI:107629	Other
Agap2 non-PSD	Macf1	MGI:108559	cytoskeleton
Agap2 non-PSD	Map1a	MGI:1306776	Cytoskeleton
Agap2 non-PSD	Mapk1	MGI:1346858	kinase
Agap2 non-PSD	Mtap6	MGI:1201690	cytoskeleton
Agap2 non-PSD	Myo5a	MGI:105976	cytoskeleton
Agap2 non-PSD	Ncdn	MGI:1347351	other
Agap2 non-PSD	Nckap1	MGI:1355333	cytoskeleton
Agap2 non-PSD	Nefl	MGI:97313	cytoskeleton
Agap2 non-PSD	Nefm	MGI:97314	cytoskeleton
Agap2 non-PSD	Nmral1	MGI:1915074	Other
Agap2 non-PSD	Nptn	MGI:108077	adhesion
Agap2 non-PSD	Numbl	MGI:894702	other
Agap2 non-PSD	Pcdh1	MGI:104692	adhesion
Agap2 non-PSD	Pcdh7	MGI:1860487	adhesion
Agap2 non-PSD	Pclo	MGI:1349390	scaffold
Agap2 non-PSD	Pcna	MGI:97503	other
Agap2 non-PSD	Phactr1	MGI:2659021	cytoskeleton
Agap2 non-PSD	Phf3	MGI:2446126	other
Agap2 non-PSD	Pip5kl1	MGI:2448520	PI kinase
Agap2 non-PSD	Pitpnm1	MGI:1197524	phospholipid binding
Agap2 non-PSD	Pkn2	MGI:109211	Kinase
Agap2 non-PSD	Pkp1	MGI:1328359	Cytoskeleton
Agap2 non-PSD	Ppfia1	MGI:1924750	adhesion
Agap2 non-PSD	Ppfia2	MGI:2443834	adhesion
Agap2 non-PSD	Ppm1e	MGI:2444096	phosphatase
Agap2 non-PSD	Ppp2r1a	MGI:1926334	phosphatase
Agap2 non-PSD	Ppp3ca	MGI:107164	phosphatase
Agap2 non-PSD	Ppp3cb	MGI:107163	Phosphatase
Agap2 non-PSD	Pqbp1	MGI:1859638	nucleotide binding
Agap2 non-PSD	Prag1	MGI:1196223	kinase
Agap2 non-PSD	Prkcg	MGI:97597	kinase
Agap2 non-PSD	Prmt8	MGI:3043083	other
Agap2 non-PSD	rapgef4	MGI:1917723	GTP
Agap2 non-PSD	Rasal2	MGI:2443881	GTP
Agap2 non-PSD	Rims1	MGI:2152971	GTP
Agap2 non-PSD	Rims2	MGI:2152972	GTP
Agap2 non-PSD	Sacs	MGI:1354724	chaperone
Agap2 non-PSD	Sept5	MGI:1195461	GTP
Agap2 non-PSD	Sik3	MGI:2446296	kinase
Agap2 non-PSD	Soga1	MGI:2444575	autophagy
Agap2 non-PSD	Sptan1	MGI:98386	cytoskeleton
Agap2 non-PSD	Sptbn1	MGI:98388	cytoskeleton
Agap2 non-PSD	Sptbn2	MGI:1313261	cytoskeleton
Agap2 non-PSD	Srcin1	MGI:1933179	adhesion
Agap2 non-PSD	Srgap3	MGI:2152938	GTP
Agap2 non-PSD	Strn	MGI:1333757	other
Agap2 non-PSD	Stxbp1	MGI:107363	Other
Agap2 non-PSD	Tln2	MGI:1917799	adhesion
Agap2 non-PSD	Tnik	MGI:1916264	kinase
Agap2 non-PSD	Tnr	MGI:99516	adhesion
Agap2 non-PSD	Trp53bp2	MGI:2138319	transcription factor
Agap2 non-PSD	Ube4b	MGI:1927086	ubiquitin
Agap2 non-PSD	Usp9x	MGI:894681	ubiquitin
Agap2 non-PSD	Vapb	MGI:1928744	Other
Agap2 non-PSD	Wasf1	MGI:1890563	cytoskeleton

## Sheet: Agap2 PSD PD
Accession	Description	ΣCoverage	Σ# Proteins	Σ# Unique Peptides	Σ# Peptides	Σ# PSMs	Score A2	Coverage A2	# Peptides A2	# PSM A2	Score A4	Coverage A4	# Peptides A4	# PSM A4	Score B2	Coverage B2	# Peptides B2	# PSM B2	Score B4	Coverage B4	# Peptides B4	# PSM B4	Score C2	Coverage C2	# Peptides C2	# PSM C2	Score C4	Coverage C4	# Peptides C4	# PSM C4	Score D2	Coverage D2	# Peptides D2	# PSM D2	Score D4	Coverage D4	# Peptides D4	# PSM D4	Score E2	Coverage E2	# Peptides E2	# PSM E2	Score E4	Coverage E4	# Peptides E4	# PSM E4	Score F2	Coverage F2	# Peptides F2
P06837	Neuromodulin OS=Mus musculus GN=Gap43 PE=1 SV=1 - [NEUM_MOUSE]	68.72	1	9	9	18	23.7562	68.72	9	10	214.983	56.83	8	8
Q3UHD9	Arf-GAP with GTPase, ANK repeat and PH domain-containing protein 2 OS=Mus musculus GN=Agap2 PE=1 SV=1 - [AGAP2_MOUSE]	66.61	4	77	78	372	446.23	60.37	71	172	3683.32	62.23	73	163																	246.729	5.9	4	12	46.0006	6.83	5	14	197.269	6.83	5	5	20.0721	7.76	6	6
P60710;B2RRX1	Actin, cytoplasmic 1 OS=Mus musculus GN=Actb PE=1 SV=1 - [ACTB_MOUSE]	66.4	14	10	34	260	261.636	66.4	34	127	1854.93	56.27	29	116	38.22	4.27	1	1	5.46234	9.07	2	3	27.75	4.8	1	1	3.41679	4.8	1	1	24.91	4.8	1	2	8.7072	4.8	1	4		0				0			64.9376	6.4	2
P11798	Calcium/calmodulin-dependent protein kinase type II subunit alpha OS=Mus musculus GN=Camk2a PE=1 SV=2 - [KCC2A_MOUSE]	63.81	11	22	31	184	104.947	40.59	26	48	726.304	39.33	24	43									304.236	12.97	4	14	49.4655	12.97	4	16	404.6	13.39	5	22	69.5336	13.39	5	22	119.733	11.09	3	4	12.5517	11.09	3	4	193.609	17.99	5
Q5SV64	Myosin, heavy polypeptide 10, non-muscle OS=Mus musculus GN=Myh10 PE=2 SV=1 - [Q5SV64_MOUSE]	61.73	13	3	169	577	631.209	60.44	159	271	4235.68	57.95	153	247									545.234	8.32	12	29	81.9017	9.12	12	29													2.217	0.55	1	1
Q61879	Myosin-10 OS=Mus musculus GN=Myh10 PE=1 SV=2 - [MYH10_MOUSE]	61.44	14	3	169	581	637.703	60.12	159	271	4226.76	58.65	155	249									545.234	8.45	12	29	81.9017	9.26	12	29									60.04	1.06	2	2	2.217	0.56	1	1
P57780	Alpha-actinin-4 OS=Mus musculus GN=Actn4 PE=1 SV=1 - [ACTN4_MOUSE]	61.18	4	26	69	216	248.732	56.8	64	110	1729.77	58.44	63	102																									111.377	2.63	2	2	6.42671	2.63	2	2
E9Q2W9	Alpha-actinin-4 (Fragment) OS=Mus musculus GN=Actn4 PE=4 SV=1 - [E9Q2W9_MOUSE]	60.62	3	1	39	103	126.557	57.53	36	52	880.799	58.3	37	50																													3.17037	2.32	1	1
Q8VDD5	Myosin-9 OS=Mus musculus GN=Myh9 PE=1 SV=4 - [MYH9_MOUSE]	58.11	13	122	151	471	518.773	57.35	144	230	3740.92	53.47	135	215									215.21	2.6	4	12	28.7656	2.6	4	12									38.41	0.56	1	1	2.217	0.56	1	1
Q9D6F9	Tubulin beta-4A chain OS=Mus musculus GN=Tubb4a PE=1 SV=3 - [TBB4A_MOUSE]	57.43	2	3	18	68	68.0414	40.32	15	28	507.394	37.16	14	28														0			18.97	3.38	1	1	3.62329	3.38	1	2									136.629	22.75	5
E9Q5F6	Polyubiquitin-C (Fragment) OS=Mus musculus GN=Ubc PE=4 SV=1 - [E9Q5F6_MOUSE]	55.22	12	4	4	12	13.2995	55.22	4	6	105.461	55.22	4	6
P68372	Tubulin beta-4B chain OS=Mus musculus GN=Tubb4b PE=1 SV=1 - [TBB4B_MOUSE]	55.06	4	1	19	81	89.5046	38.43	16	36	560.98	37.08	15	35														0			18.97	3.37	1	1	3.62329	3.37	1	2									106.223	18.65	4
P05064	Fructose-bisphosphate aldolase A OS=Mus musculus GN=Aldoa PE=1 SV=2 - [ALDOA_MOUSE]	54.4	8	19	21	48	56.085	48.63	18	23	555.369	52.75	19	25
P28652	Calcium/calmodulin-dependent protein kinase type II subunit beta OS=Mus musculus GN=Camk2b PE=1 SV=2 - [KCC2B_MOUSE]	53.51	11	16	29	182	136.142	51.66	27	62	1079.26	47.6	25	57									154.099	9.04	3	8	30.4334	9.04	3	10	219.351	16.61	6	16	48.4109	16.79	7	19	98.7453	4.24	2	3	8.92301	4.24	2	3	141.257	5.72	2
P16858;D2KHZ9	Glyceraldehyde-3-phosphate dehydrogenase OS=Mus musculus GN=Gapdh PE=1 SV=2 - [G3P_MOUSE]	53.45	19	21	21	93	97.1369	43.24	19	48	942.405	46.25	19	43																																	36.21	7.21	1
P68033	Actin, alpha cardiac muscle 1 OS=Mus musculus GN=Actc1 PE=1 SV=1 - [ACTC_MOUSE]	51.99	8	5	26	197	183.588	51.99	26	98	1313.2	49.6	23	92	38.22	4.24	1	1	5.46234	4.24	1	2														0				0				0			64.9376	6.37	2
Q91XV3	Brain acid soluble protein 1 OS=Mus musculus GN=Basp1 PE=1 SV=3 - [BASP1_MOUSE]	51.33	1	8	8	24	42.7796	51.33	8	12	391.61	51.33	8	12
P04370-5	Isoform 5 of Myelin basic protein OS=Mus musculus GN=Mbp - [MBPiso5_MOUSE]	50.3	17	12	12	36	15.5139	28.99	5	6	111.59	28.99	5	6		0				0
O08553	Dihydropyrimidinase-related protein 2 OS=Mus musculus GN=Dpysl2 PE=1 SV=2 - [DPYL2_MOUSE]	48.25	1	19	23	84	116.581	45.45	22	41	992.291	41.96	21	41																									114.65	2.8	1	1	4.49194	2.8	1	1
Q7TMM9	Tubulin beta-2A chain OS=Mus musculus GN=Tubb2a PE=1 SV=1 - [TBB2A_MOUSE]	47.87	3	2	20	87	93.8882	42.02	19	40	667.387	37.08	16	37																	97.0567	3.37	1	3	9.02243	3.37	1	3									86.96	8.09	2
A1BN54	Alpha actinin 1a OS=Mus musculus GN=Actn1 PE=2 SV=1 - [A1BN54_MOUSE]	47.58	4	1	42	111	124.136	41.6	36	53	902.674	42.62	38	55																													10.316	4.96	3	3
Q7TPR4	Alpha-actinin-1 OS=Mus musculus GN=Actn1 PE=1 SV=1 - [ACTN1_MOUSE]	47.53	4	1	42	113	125.014	41.59	36	53	895.656	41.26	37	54																									130.673	4.93	3	3	10.316	4.93	3	3
P08249	Malate dehydrogenase, mitochondrial OS=Mus musculus GN=Mdh2 PE=1 SV=3 - [MDHM_MOUSE]	47.04	1	14	14	36	41.0969	43.79	13	18	305.715	41.72	13	18
Q9CWF2;B2RSN3	Tubulin beta-2B chain OS=Mus musculus GN=Tubb2b PE=1 SV=1 - [TBB2B_MOUSE]	46.97	3	1	19	83	89.8369	41.12	18	38	587.93	36.18	15	35																	97.0567	3.37	1	3	9.02243	3.37	1	3									86.96	8.09	2
P63017	Heat shock cognate 71 kDa protein OS=Mus musculus GN=Hspa8 PE=1 SV=1 - [HSP7C_MOUSE]	46.13	4	23	32	114	128.314	40.4	31	58	986.961	45.67	30	54																																	55.16	2.17	1
A2A6G6	LIM and SH3 domain protein 1 (Fragment) OS=Mus musculus GN=Lasp1 PE=4 SV=1 - [A2A6G6_MOUSE]	46.07	10	4	4	10	11.4996	46.07	4	5	106.912	46.07	4	5
P39053-3	Isoform 3 of Dynamin-1 OS=Mus musculus GN=Dnm1 - [DYN1iso3_MOUSE]	45.95	20	3	47	112	116.743	44.65	45	56	745.059	42.54	45	55																						0								0
P46460	Vesicle-fusing ATPase OS=Mus musculus GN=Nsf PE=1 SV=2 - [NSF_MOUSE]	45.56	3	34	34	93	104.393	45.16	32	47	785.565	43.41	32	46																						0								0
Q6PIC6	Sodium/potassium-transporting ATPase subunit alpha-3 OS=Mus musculus GN=Atp1a3 PE=1 SV=1 - [AT1A3_MOUSE]	45.41	8	36	55	150	187.195	44.62	50	75	1555.93	42.35	50	75
B1AQX9	P140 gene OS=Mus musculus GN=Srcin1 PE=4 SV=1 - [B1AQX9_MOUSE]	45.11	3	5	43	179	45.4061	23.66	22	26	319.013	18.65	17	21														0			1002.97	26.46	23	59	138.684	26.62	24	68					17.0916	7.48	5	5
D3YZ62	Unconventional myosin-Va OS=Mus musculus GN=Myo5a PE=4 SV=1 - [D3YZ62_MOUSE]	44.97	13	98	98	345	338.714	40.37	92	142	2515.56	37.42	84	129									790.053	12.58	16	36	87.2376	12.58	16	36													2.7834	0.82	1	1
F6XIX0	Synaptojanin-1 (Fragment) OS=Mus musculus GN=Synj1 PE=4 SV=1 - [F6XIX0_MOUSE]	44.66	1	1	2	3	4.68166	44.66	2	3
P08553	Neurofilament medium polypeptide OS=Mus musculus GN=Nefm PE=1 SV=4 - [NFM_MOUSE]	44.58	3	36	41	189	62.6814	32.43	26	30	463.81	28.07	24	28										0			1.94588	1.06	1	1	854.458	17.92	13	48	127.771	22.17	16	59	299.179	10.61	7	9	18.2516	10.61	7	10	79.285	3.07	2
P15105	Glutamine synthetase OS=Mus musculus GN=Glul PE=1 SV=6 - [GLNA_MOUSE]	43.97	3	16	16	34	39.0594	41.02	14	17	265.203	39.14	14	17
Q68FD5	Clathrin heavy chain 1 OS=Mus musculus GN=Cltc PE=1 SV=3 - [CLH1_MOUSE]	43.88	4	66	66	215	183.58	34.39	57	80	1493.51	32.72	53	73									354.106	5.79	6	15	44.1059	5.79	6	16									487.352	12.6	13	15	51.6559	11.88	13	16
A3KGU5	Protein Spna2 OS=Mus musculus GN=Spna2 PE=4 SV=1 - [A3KGU5_MOUSE]	43.87	8	2	93	197	214.092	36.39	78	96	1560.73	34.55	73	85									57.3	0.49	1	1	3.25409	0.49	1	1													44.0653	8.1	12	14
P97434-2	Isoform 2 of Myosin phosphatase Rho-interacting protein OS=Mus musculus GN=Mprip - [MPRIPiso2_MOUSE]	43.3	13	3	34	91	95.0066	42.62	32	48	808.94	37.13	30	43																														0
P39053-4	Isoform 4 of Dynamin-1 OS=Mus musculus GN=Dnm1 - [DYN1iso4_MOUSE]	43.29	20	1	45	108	113.964	42.01	43	54	730.168	41.78	44	53																						0								0
P16546	Spectrin alpha chain, non-erythrocytic 1 OS=Mus musculus GN=Sptan1 PE=1 SV=4 - [SPTN1_MOUSE]	43.28	6	2	93	208	202.895	35.15	77	94	1418.15	33.33	72	83									57.3	0.49	1	1	3.25409	0.49	1	1									564.904	7.65	11	13	44.0653	8.05	12	14	22.94	0.69	1
P08551	Neurofilament light polypeptide OS=Mus musculus GN=Nefl PE=1 SV=5 - [NFL_MOUSE]	41.99	1	21	25	69	51.4074	32.78	19	23	357.808	29.47	18	22									121.958	2.95	1	2	8.56898	4.6	2	3	125.9	2.21	2	5	7.5637	2.21	2	5	153.889	4.6	3	3	6.94523	11.42	4	4	66.32	1.84	1
Q9D1P0	39S ribosomal protein L13, mitochondrial OS=Mus musculus GN=Mrpl13 PE=2 SV=1 - [RM13_MOUSE]	41.57	3	5	5	9																																									90.1159	41.57	5
Q9CPU4	Microsomal glutathione S-transferase 3 OS=Mus musculus GN=Mgst3 PE=1 SV=1 - [MGST3_MOUSE]	40.52	1	4	4	8																																						0			118.283	40.52	4
P18872	Guanine nucleotide-binding protein G(o) subunit alpha OS=Mus musculus GN=Gnao1 PE=1 SV=3 - [GNAO_MOUSE]	40.11	9	14	18	57	71.1506	39.55	17	29	617.699	38.98	17	28
Q6PIE5	Sodium/potassium-transporting ATPase subunit alpha-2 OS=Mus musculus GN=Atp1a2 PE=1 SV=1 - [AT1A2_MOUSE]	39.9	7	22	40	102	122.23	38.43	37	50	1117.76	39.9	40	52
Q9QWI6	SRC kinase signaling inhibitor 1 OS=Mus musculus GN=Srcin1 PE=1 SV=2 - [SRCN1_MOUSE]	39.6	6	1	39	167	36.8062	19.84	18	21	285.252	14.96	13	16														0			959.07	24	22	56	131.351	24.16	23	65	171.912	6.08	4	4	16.7043	6.72	5	5
A2AUK5	Erythrocyte protein band 4.1-like 1 OS=Mus musculus GN=Epb4.1l1 PE=4 SV=1 - [A2AUK5_MOUSE]	39.25	8	27	28	62	64.5031	35.27	25	32	500.891	31.85	22	30
Q9ES00	Ubiquitin conjugation factor E4 B OS=Mus musculus GN=Ube4b PE=1 SV=3 - [UBE4B_MOUSE]	39.22	4	39	39	105	116.838	39.22	38	55	894.505	38.53	36	50																														0
Q5SWZ5	Myosin phosphatase Rho interacting protein OS=Mus musculus GN=Mprip PE=2 SV=1 - [Q5SWZ5_MOUSE]	38.96	10	38	69	171	191.75	37.68	66	90	1528.56	33.85	62	81																														0
P16330	2',3'-cyclic-nucleotide 3'-phosphodiesterase OS=Mus musculus GN=Cnp PE=1 SV=3 - [CN37_MOUSE]	38.81	2	24	24	49	50.379	38.81	24	26	393.104	35.24	21	23
P47754	F-actin-capping protein subunit alpha-2 OS=Mus musculus GN=Capza2 PE=1 SV=3 - [CAZA2_MOUSE]	38.81	2	7	9	20	20.0967	38.81	9	10	173.287	38.81	9	10
P17182	Alpha-enolase OS=Mus musculus GN=Eno1 PE=1 SV=3 - [ENOA_MOUSE]	38.71	8	10	12	24	35.2258	35.48	11	13	277.128	34.1	10	11
Q7TSJ2	Microtubule-associated protein 6 OS=Mus musculus GN=Map6 PE=1 SV=2 - [MAP6_MOUSE]	38.52	4	23	23	82	77.8017	34	19	34	493.107	34.99	21	36														0			157.37	2.98	1	4	12.0448	2.98	1	4	45.34	2.98	1	1	4.1663	2.98	1	1	57.46	1.21	1
P52480-2	Isoform M1 of Pyruvate kinase isozymes M1/M2 OS=Mus musculus GN=Pkm - [KPYMiso_MOUSE]	38.42	5	19	19	41	46.1712	38.42	19	22	297.161	33.33	16	19
P08752	Guanine nucleotide-binding protein G(i) subunit alpha-2 OS=Mus musculus GN=Gnai2 PE=1 SV=5 - [GNAI2_MOUSE]	38.03	12	6	14	33	34.0872	35.49	13	17	204.398	37.75	13	16
Q68FG2	Protein Spnb3 OS=Mus musculus GN=Spnb3 PE=2 SV=1 - [Q68FG2_MOUSE]	37.9	2	61	72	239	149.498	31.66	60	74	1119.87	31.74	62	74									916.504	14.99	19	41	130.833	14.99	19	46						0							6.96753	1.88	3	3
O88935	Synapsin-1 OS=Mus musculus GN=Syn1 PE=1 SV=2 - [SYN1_MOUSE]	37.82	4	18	21	64	86.5718	36.4	20	33	883.227	33.71	19	31
P35486	Pyruvate dehydrogenase E1 component subunit alpha, somatic form, mitochondrial OS=Mus musculus GN=Pdha1 PE=1 SV=1 - [ODPA_MOUSE]	37.44	2	17	17	56	57.3392	35.38	16	27	360.578	37.44	17	27																																	65.1	3.33	1
P68373	Tubulin alpha-1C chain OS=Mus musculus GN=Tuba1c PE=1 SV=1 - [TBA1C_MOUSE]	37.42	6	5	16	43	42.1977	32.07	14	19	249.905	31.63	10	14																	51.2119	3.34	1	2	6.70715	3.34	1	2					0	3.12	1	1	111.62	6.46	2
F6SEU4	Ras GTPase-activating protein SynGAP OS=Mus musculus GN=Syngap1 PE=3 SV=2 - [SYGP1_MOUSE]	37.09	3	38	40	153	81.4603	25.75	26	39	811.676	24.1	26	37									48.9	1.27	1	1	2.9292	1.27	1	2	432.776	11.27	11	28	78.4777	12.01	12	33	243.038	7.31	7	7	18.7554	6.42	6	6
Q62261	Spectrin beta chain, non-erythrocytic 1 OS=Mus musculus GN=Sptbn1 PE=1 SV=2 - [SPTB2_MOUSE]	36.86	3	68	80	232	204.474	33.39	71	92	1736.31	30.81	66	88									210.599	4.87	8	15	27.268	6.81	11	19									227.906	4.06	6	6	23.4089	6.31	10	10	24.43	0.68	1
Q8QZT1	Acetyl-CoA acetyltransferase, mitochondrial OS=Mus musculus GN=Acat1 PE=1 SV=1 - [THIL_MOUSE]	36.79	1	11	11	25	39.257	36.79	11	14	261.09	30.19	9	11														0								0
P17426	AP-2 complex subunit alpha-1 OS=Mus musculus GN=Ap2a1 PE=1 SV=1 - [AP2A1_MOUSE]	36.13	5	21	31	85	85.1827	34.29	30	42	610.316	32.14	29	39																									130.937	2.87	2	2	7.49813	2.87	2	2
O08599	Syntaxin-binding protein 1 OS=Mus musculus GN=Stxbp1 PE=1 SV=2 - [STXB1_MOUSE]	36.03	2	22	22	75	86.3773	34.18	20	39	555.721	36.03	22	36
O08919	Numb-like protein OS=Mus musculus GN=Numbl PE=1 SV=3 - [NUMBL_MOUSE]	35.76	9	28	28	66	73.5736	35.76	28	36	465.138	30.63	22	30
P05063	Fructose-bisphosphate aldolase C OS=Mus musculus GN=Aldoc PE=1 SV=4 - [ALDOC_MOUSE]	35.26	1	11	13	24	30.2529	31.68	11	12	277.998	35.26	12	12
P46660	Alpha-internexin OS=Mus musculus GN=Ina PE=1 SV=2 - [AINX_MOUSE]	34.92	2	11	16	64	23.3407	16.27	8	9	254.789	14.09	7	8									84.8277	6.35	2	4	16.7727	8.13	3	5	200.995	8.53	4	10	25.7381	8.53	4	10	320.88	17.66	7	7	21.2719	17.66	7	7	111.056	4.96	2
Q99KI0	Aconitate hydratase, mitochondrial OS=Mus musculus GN=Aco2 PE=1 SV=1 - [ACON_MOUSE]	34.87	1	23	23	66	76.3108	34.87	23	36	577.918	31.79	19	30																														0
P11983	T-complex protein 1 subunit alpha OS=Mus musculus GN=Tcp1 PE=1 SV=3 - [TCPA_MOUSE]	34.71	3	18	18	37	42.7553	32.91	17	18	338.163	34.71	18	19
Q04447	Creatine kinase B-type OS=Mus musculus GN=Ckb PE=1 SV=1 - [KCRB_MOUSE]	34.65	1	11	11	26	38.2327	34.65	11	14	400.97	29.13	9	12
Q9QWL7	Keratin, type I cytoskeletal 17 OS=Mus musculus GN=Krt17 PE=1 SV=3 - [K1C17_MOUSE]	34.64	12	4	14	31	37.7306	34.64	14	14	331.134	32.79	13	13									57.62	2.08	1	1	2.65066	2.08	1	1														0			65.8	2.08	1
P61161	Actin-related protein 2 OS=Mus musculus GN=Actr2 PE=1 SV=1 - [ARP2_MOUSE]	34.52	1	13	13	36	43.7436	34.52	13	19	357.219	34.01	11	17																						0
G3UZJ2	Microtubule-associated protein (Fragment) OS=Mus musculus GN=Mtap2 PE=4 SV=1 - [G3UZJ2_MOUSE]	34.44	2	1	8	19	22.4337	34.44	8	10	140.598	34.44	8	9
P63038	60 kDa heat shock protein, mitochondrial OS=Mus musculus GN=Hspd1 PE=1 SV=1 - [CH60_MOUSE]	33.86	4	18	18	49	63.4248	30.72	16	23	593.21	33.86	18	26																														0
P09411	Phosphoglycerate kinase 1 OS=Mus musculus GN=Pgk1 PE=1 SV=4 - [PGK1_MOUSE]	33.81	2	10	10	26	26.1316	33.81	10	15	261.62	28.78	8	11																														0
P17427	AP-2 complex subunit alpha-2 OS=Mus musculus GN=Ap2a2 PE=1 SV=2 - [AP2A2_MOUSE]	33.8	2	17	27	67	66.001	29.42	25	31	441.9	26.55	23	30																									132.95	5.44	3	3	10.4623	5.44	3	3
Q920P5	Adenylate kinase isoenzyme 5 OS=Mus musculus GN=Ak5 PE=2 SV=2 - [KAD5_MOUSE]	33.63	2	19	19	49	57.905	33.63	19	25	342.067	33.63	18	24
P63318	Protein kinase C gamma type OS=Mus musculus GN=Prkcg PE=1 SV=1 - [KPCG_MOUSE]	33.43	2	20	21	56	63.7785	27.55	19	27	562.897	33	20	29
Q8VDN2	Sodium/potassium-transporting ATPase subunit alpha-1 OS=Mus musculus GN=Atp1a1 PE=1 SV=1 - [AT1A1_MOUSE]	33.33	4	17	35	98	121.508	30.79	31	48	1137.94	33.33	35	50																														0
Q9DB77	Cytochrome b-c1 complex subunit 2, mitochondrial OS=Mus musculus GN=Uqcrc2 PE=1 SV=1 - [QCR2_MOUSE]	33.33	1	11	11	29	37.7483	33.33	11	15	265.555	33.33	11	14																														0
Q9Z2I9	Succinyl-CoA ligase [ADP-forming] subunit beta, mitochondrial OS=Mus musculus GN=Sucla2 PE=1 SV=2 - [SUCB1_MOUSE]	33.05	1	16	16	31	31.3691	30.45	15	17	249.598	25.92	12	14
P60335	Poly(rC)-binding protein 1 OS=Mus musculus GN=Pcbp1 PE=1 SV=1 - [PCBP1_MOUSE]	32.87	1	6	8	21	19.7772	30.34	7	10	158.132	32.87	8	11
P05201	Aspartate aminotransferase, cytoplasmic OS=Mus musculus GN=Got1 PE=1 SV=3 - [AATC_MOUSE]	32.69	2	12	12	23	22.0998	28.33	10	11	149.692	29.54	11	12																														0
Q9D6J6	NADH dehydrogenase [ubiquinone] flavoprotein 2, mitochondrial OS=Mus musculus GN=Ndufv2 PE=1 SV=2 - [NDUV2_MOUSE]	32.66	2	7	7	17		0																																							249.233	32.66	7
Q3THE2	Myosin regulatory light chain 12B OS=Mus musculus GN=Myl12b PE=1 SV=2 - [ML12B_MOUSE]	32.56	5	3	3	6		0																																							115.452	32.56	3
B2RSH2	Guanine nucleotide-binding protein G(i) subunit alpha-1 OS=Mus musculus GN=Gnai1 PE=2 SV=1 - [GNAI1_MOUSE]	32.49	12	4	12	31	36.7845	29.94	11	16	253.672	32.49	12	15
Q8CI94	Glycogen phosphorylase, brain form OS=Mus musculus GN=Pygb PE=1 SV=3 - [PYGB_MOUSE]	32.27	3	19	26	53	48.3561	29.18	24	26	313.458	28.47	22	27
P50516	V-type proton ATPase catalytic subunit A OS=Mus musculus GN=Atp6v1a PE=1 SV=2 - [VATA_MOUSE]	32.25	5	17	17	42	46.913	30.79	16	21	338.939	29.82	16	21																														0
P51174	Long-chain specific acyl-CoA dehydrogenase, mitochondrial OS=Mus musculus GN=Acadl PE=2 SV=2 - [ACADL_MOUSE]	32.09	1	13	13	31	38.9895	32.09	13	17	259.336	28.37	10	14
P63082;A3KML5	V-type proton ATPase 16 kDa proteolipid subunit OS=Mus musculus GN=Atp6v0c PE=2 SV=1 - [VATL_MOUSE]	31.61	3	2	2	12																																									221.421	31.61	2
P17156	Heat shock-related 70 kDa protein 2 OS=Mus musculus GN=Hspa2 PE=1 SV=2 - [HSP72_MOUSE]	31.6	1	8	17	38	43.2769	29.86	16	19	396.446	28.91	16	19
Q91V41;Q50HX4	Ras-related protein Rab-14 OS=Mus musculus GN=Rab14 PE=1 SV=3 - [RAB14_MOUSE]	31.16	29	5	6	11	1.82344	5.12	1	1	27.18	5.12	1	1																																	137.493	26.05	5
Q9D6R2	Isocitrate dehydrogenase [NAD] subunit alpha, mitochondrial OS=Mus musculus GN=Idh3a PE=1 SV=1 - [IDH3A_MOUSE]	31.15	2	12	12	28	25.7157	30.87	11	13	219.565	31.15	12	15
Q8BFZ3	Beta-actin-like protein 2 OS=Mus musculus GN=Actbl2 PE=1 SV=1 - [ACTBL_MOUSE]	31.12	3	2	11	95	58.7115	31.12	11	39	404.132	23.14	10	41	38.22	4.26	1	1	5.46234	4.26	1	2	27.09	4.79	1	1	2.70179	4.79	1	1	25.81	4.79	1	2	5.39266	4.79	1	3		0				0			64.9376	6.38	2
D3YXF4	14-3-3 protein zeta/delta (Fragment) OS=Mus musculus GN=Ywhaz PE=4 SV=1 - [D3YXF4_MOUSE]	31.11	3	1	1	2	3.18787	31.11	1	1	92.71	31.11	1	1
Q9ERD7	Tubulin beta-3 chain OS=Mus musculus GN=Tubb3 PE=1 SV=1 - [TBB3_MOUSE]	31.11	1	2	12	56	57.5726	31.11	12	25	392.896	27.56	11	23																	97.0567	3.33	1	3	9.02243	3.33	1	3									47.73	2.22	1
P68368	Tubulin alpha-4A chain OS=Mus musculus GN=Tuba4a PE=1 SV=1 - [TBA4A_MOUSE]	31.03	3	2	13	30	29.6875	27.68	12	15	125.191	25.89	8	10																									88.4724	6.47	2	2	2.74082	6.47	2	2
A2ACV6	Novel protein OS=Mus musculus GN=Soga1 PE=4 SV=1 - [A2ACV6_MOUSE]	30.96	7	44	45	107	111.807	28.9	42	51	781.478	30.96	45	56																														0
Q9JHU4	Cytoplasmic dynein 1 heavy chain 1 OS=Mus musculus GN=Dync1h1 PE=1 SV=2 - [DYHC1_MOUSE]	30.88	2	146	146	363	408.32	29.74	137	188	2970.89	28.98	130	175														0																0
P20029	78 kDa glucose-regulated protein OS=Mus musculus GN=Hspa5 PE=1 SV=3 - [GRP78_MOUSE]	30.84	1	14	16	38	45.1375	30.84	16	20	338.873	25.8	14	18
Q8BXU5	Endophilin-A1 OS=Mus musculus GN=Sh3gl2 PE=2 SV=1 - [Q8BXU5_MOUSE]	30.61	5	5	5	14	18.2224	30.61	5	7	149.47	30.61	5	7
D3YUS5	Protein Rasal2 OS=Mus musculus GN=Rasal2 PE=4 SV=1 - [D3YUS5_MOUSE]	30.53	6	29	33	77	95.1918	28.31	29	37	667.296	26.65	28	35																	77.3591	0.71	1	2	7.93329	0.71	1	3
B8QI34	Liprin-alpha 2 OS=Mus musculus GN=Ppfia2 PE=2 SV=1 - [B8QI34_MOUSE]	30.47	6	19	30	93	79.339	26.57	26	34	582.757	23.79	25	32																	297.789	8.83	7	13	37.2582	7.32	6	12					7.67669	2.47	2	2
O35295	Transcriptional activator protein Pur-beta OS=Mus musculus GN=Purb PE=1 SV=3 - [PURB_MOUSE]	30.25	3	7	9	21	19.6317	27.47	8	10	182.61	30.25	9	11
Q91VA7	Isocitrate dehydrogenase 3 (NAD+) beta OS=Mus musculus GN=Idh3b PE=2 SV=1 - [Q91VA7_MOUSE]	30.21	1	10	10	27	26.5393	29.69	9	14	235.656	26.04	9	13
P10126	Elongation factor 1-alpha 1 OS=Mus musculus GN=Eef1a1 PE=1 SV=3 - [EF1A1_MOUSE]	29.87	4	10	10	23	29.8864	27.71	9	13	191.352	26.41	8	10
Q8CAQ8	Mitochondrial inner membrane protein OS=Mus musculus GN=Immt PE=1 SV=1 - [IMMT_MOUSE]	29.85	10	17	17	37	43.2286	24.17	14	16	441.412	26.16	15	17																									42.1877	1.98	1	2	2.99871	3.7	2	2
Q91VD9	NADH-ubiquinone oxidoreductase 75 kDa subunit, mitochondrial OS=Mus musculus GN=Ndufs1 PE=1 SV=2 - [NDUS1_MOUSE]	29.71	1	18	18	41	41.3335	22.42	14	18	305.241	29.71	18	23														0
Q9DB20	ATP synthase subunit O, mitochondrial OS=Mus musculus GN=Atp5o PE=1 SV=1 - [ATPO_MOUSE]	29.11	4	4	4	9	2.77215	6.57	1	1	35.13	6.57	1	1																																	148.35	22.54	3
Q3UHJ0-2	Isoform 2 of AP2-associated protein kinase 1 OS=Mus musculus GN=Aak1 - [AAK1iso2_MOUSE]	29.04	2	16	16	35	46.0638	27.79	15	18	422.559	29.04	16	17
P42669	Transcriptional activator protein Pur-alpha OS=Mus musculus GN=Pura PE=1 SV=1 - [PURA_MOUSE]	28.97	1	6	8	14	12.2734	21.18	5	5	123.11	28.97	8	9
B2RXW8	Ppfia1 protein OS=Mus musculus GN=Ppfia1 PE=2 SV=1 - [B2RXW8_MOUSE]	28.93	3	20	28	92	90.2852	26.19	25	36	711.447	25.62	25	36																	177.011	4.51	4	9	29.5103	4.51	4	10					3.35414	0.97	1	1
P62821	Ras-related protein Rab-1A OS=Mus musculus GN=Rab1A PE=1 SV=3 - [RAB1A_MOUSE]	28.78	44	3	4	10	1.82344	5.37	1	1	27.18	5.37	1	1																																	175.108	23.41	3
P07724	Serum albumin OS=Mus musculus GN=Alb PE=1 SV=3 - [ALBU_MOUSE]	28.62	1	15	15	54	43.3832	26.97	14	16	339.455	24.51	13	15	62.55	2.14	1	2	10.4313	2.14	1	3	162.536	2.14	1	4	13.9269	2.14	1	4	129.595	2.14	1	3	9.91822	2.14	1	3	141.395	2.14	1	2	8.60146	2.14	1	2
P17183	Gamma-enolase OS=Mus musculus GN=Eno2 PE=1 SV=2 - [ENOG_MOUSE]	28.57	8	8	10	20	23.5799	28.57	10	11	225.77	22.12	8	9
Q9Z2Q6	Septin-5 OS=Mus musculus GN=Sept5 PE=1 SV=2 - [SEPT5_MOUSE]	28.46	8	9	9	18	20.5824	28.46	9	10	132.728	19.51	7	8
O88569-3	Isoform 3 of Heterogeneous nuclear ribonucleoproteins A2/B1 OS=Mus musculus GN=Hnrnpa2b1 - [ROA2iso3_MOUSE]	28.24	3	7	7	17	23.6495	28.24	7	9	346.379	28.24	6	8
Q91VJ5	Polyglutamine-binding protein 1 OS=Mus musculus GN=Pqbp1 PE=2 SV=1 - [PQBP1_MOUSE]	28.14	3	6	6	22	23.7823	21.29	4	11	130.59	28.14	6	11
Q6PHZ2	Calcium/calmodulin-dependent protein kinase type II subunit delta OS=Mus musculus GN=Camk2d PE=1 SV=1 - [KCC2D_MOUSE]	28.06	18	4	14	105	67.3095	25.25	13	31	423.147	22.24	12	30									97.5366	5.01	2	6	22.8314	5.01	2	8	117.31	9.02	3	10	26.3938	6.21	2	9	98.7453	4.61	2	3	11.7609	6.41	3	4	52.5	4.21	2
P97315	Cysteine and glycine-rich protein 1 OS=Mus musculus GN=Csrp1 PE=1 SV=3 - [CSRP1_MOUSE]	27.98	1	3	3	4		0																																							65.0391	27.98	3
G5E829	MCG13663, isoform CRA_a OS=Mus musculus GN=Atp2b1 PE=3 SV=1 - [G5E829_MOUSE]	27.95	1	15	34	95	114.216	26.89	31	48	903.729	24.02	29	45																													6.72329	2.38	2	2
E9Q175	Unconventional myosin-VI OS=Mus musculus GN=Myo6 PE=4 SV=1 - [E9Q175_MOUSE]	27.93	7	28	28	56	66.4716	21.31	22	26	443.756	21.23	22	24																					2.99078	1.36	1	1					17.716	6.07	5	5
F2Z3V6	3-phosphoinositide-dependent protein kinase 1 (Fragment) OS=Mus musculus GN=Pdpk1 PE=4 SV=1 - [F2Z3V6_MOUSE]	27.93	8	2	2	4	5.41882	27.93	2	2	44.84	27.93	2	2
P20357	Microtubule-associated protein 2 OS=Mus musculus GN=Map2 PE=1 SV=2 - [MAP2_MOUSE]	27.79	10	34	41	100	103.66	24.89	38	50	906.589	22.59	36	44																									173.728	3.23	3	3	9.51041	3.23	3	3
F6RB63	PC4 and SFRS1-interacting protein (Fragment) OS=Mus musculus GN=Psip1 PE=4 SV=1 - [F6RB63_MOUSE]	27.78	4	2	2	4	4.5665	27.78	2	2	58.42	27.78	2	2
D3YUG9	Quinone oxidoreductase (Fragment) OS=Mus musculus GN=Cryz PE=4 SV=1 - [D3YUG9_MOUSE]	27.75	5	3	3	6	2.04444	27.75	3	3	24.6051	27.75	3	3
Q62188	Dihydropyrimidinase-related protein 3 OS=Mus musculus GN=Dpysl3 PE=1 SV=1 - [DPYL3_MOUSE]	27.72	5	8	13	37	49.3815	27.72	13	19	422.604	27.72	13	18						0																0
P47857	6-phosphofructokinase, muscle type OS=Mus musculus GN=Pfkm PE=1 SV=3 - [K6PF_MOUSE]	27.69	1	12	16	44	60.017	26.54	15	22	547.298	27.69	16	22
Q61781	Keratin, type I cytoskeletal 14 OS=Mus musculus GN=Krt14 PE=1 SV=2 - [K1C14_MOUSE]	27.69	13	1	12	38	41.4734	27.69	12	17	382.985	26.03	11	15									57.62	1.86	1	1	2.65066	1.86	1	1														0			127.086	6.2	2
P62874	Guanine nucleotide-binding protein G(I)/G(S)/G(T) subunit beta-1 OS=Mus musculus GN=Gnb1 PE=1 SV=3 - [GBB1_MOUSE]	27.65	4	4	9	21	22.1075	24.71	8	10	247.066	27.65	9	11
P62880	Guanine nucleotide-binding protein G(I)/G(S)/G(T) subunit beta-2 OS=Mus musculus GN=Gnb2 PE=1 SV=3 - [GBB2_MOUSE]	27.65	8	4	9	21	17.4504	24.71	8	10	195.608	27.65	9	11
P17710	Hexokinase-1 OS=Mus musculus GN=Hk1 PE=1 SV=3 - [HXK1_MOUSE]	27.62	16	26	26	70	51.1221	20.74	19	27	332.742	21.15	18	27										0			0	2.16	1	1									242.709	8.52	7	7	23.9489	8.52	7	7	22.18	0.82	1
Q9DBG3	AP-2 complex subunit beta OS=Mus musculus GN=Ap2b1 PE=1 SV=1 - [AP2B1_MOUSE]	27.53	6	9	23	57	58.2083	24.33	21	27	279.316	23.91	21	28																									70.23	2.24	1	1	4.72968	2.24	1	1
Q3TG90	Microtubule-associated protein RP/EB family member 2 OS=Mus musculus GN=Mapre2 PE=2 SV=1 - [Q3TG90_MOUSE]	27.49	8	3	3	4	0	27.49	3	3	24.2	9.94	1	1
F6QTS1	COP9 signalosome complex subunit 4 (Fragment) OS=Mus musculus GN=Cops4 PE=4 SV=1 - [F6QTS1_MOUSE]	27.27	4	5	5	9	12.3892	22.53	4	4	113.51	27.27	5	5
Q8BN59	La-related protein 6 OS=Mus musculus GN=Larp6 PE=1 SV=1 - [LARP6_MOUSE]	27.24	1	10	10	22	30.3692	27.24	10	12	338.758	27.03	9	10
Q9D051	Pyruvate dehydrogenase E1 component subunit beta, mitochondrial OS=Mus musculus GN=Pdhb PE=1 SV=1 - [ODPB_MOUSE]	27.02	1	9	9	19	22.2921	27.02	9	11	94.0319	22.56	7	8
Q9Z204-2	Isoform C1 of Heterogeneous nuclear ribonucleoproteins C1/C2 OS=Mus musculus GN=Hnrnpc - [HNRPCisoC1_MOUSE]	27	5	7	7	15	15.5691	22.67	6	7	99.3546	27	7	8
E9Q7S0	Synaptojanin-1 OS=Mus musculus GN=Synj1 PE=4 SV=1 - [E9Q7S0_MOUSE]	26.89	21	26	27	59	65.1851	26.13	26	30	513.489	25.13	26	29
O54983	Thiomorpholine-carboxylate dehydrogenase OS=Mus musculus GN=Crym PE=1 SV=1 - [CRYM_MOUSE]	26.84	1	9	9	20	23.2102	24.28	8	10	196.788	26.84	9	10
Q923T9	Calcium/calmodulin-dependent protein kinase type II subunit gamma OS=Mus musculus GN=Camk2g PE=1 SV=1 - [KCC2G_MOUSE]	26.84	7	3	14	100	60.7221	25.14	13	30	318.646	25.14	13	29									65.528	2.27	1	4	17.7206	2.27	1	6	117.761	8.32	3	11	33.0314	8.51	4	12	61.0684	2.27	1	2	8.34673	3.97	2	3	61.88	3.97	2
Q9CWZ7	Gamma-soluble NSF attachment protein OS=Mus musculus GN=Napg PE=1 SV=1 - [SNAG_MOUSE]	26.6	2	9	9	18	13.4027	26.6	9	10	105.515	21.79	8	8
P51881	ADP/ATP translocase 2 OS=Mus musculus GN=Slc25a5 PE=1 SV=3 - [ADT2_MOUSE]	26.51	2	3	7	13	13.3426	22.48	6	6	73.2823	17.11	5	5																																	61.12	4.03	1
Q64332	Synapsin-2 OS=Mus musculus GN=Syn2 PE=1 SV=2 - [SYN2_MOUSE]	26.45	3	11	14	45	63.3947	24.74	13	23	508.779	24.23	13	22
A2AL12	Heterogeneous nuclear ribonucleoprotein A3 OS=Mus musculus GN=Hnrnpa3 PE=4 SV=1 - [A2AL12_MOUSE]	26.42	7	7	7	14	15.3042	21.38	6	7	164.339	24.84	6	7
P11499	Heat shock protein HSP 90-beta OS=Mus musculus GN=Hsp90ab1 PE=1 SV=3 - [HS90B_MOUSE]	26.38	7	10	17	43	50.993	26.38	17	22	344.212	26.24	16	21
P63085	Mitogen-activated protein kinase 1 OS=Mus musculus GN=Mapk1 PE=1 SV=3 - [MK01_MOUSE]	26.26	20	4	9	20	17.4253	26.26	9	11	126.634	20.95	8	9
Q922U2	Keratin, type II cytoskeletal 5 OS=Mus musculus GN=Krt5 PE=1 SV=1 - [K2C5_MOUSE]	26.21	3	10	21	75	63.934	26.21	21	28	358.433	26.21	20	27	182.237	2.07	1	3	20.5633	2.07	1	5	174.039	2.07	1	4	17.0938	2.07	1	4	92.546	2.07	1	2	7.74818	2.07	1	2						0
Q6P9K8-2	Isoform 2 of Caskin-1 OS=Mus musculus GN=Caskin1 - [CSKI1iso2_MOUSE]	25.96	6	21	21	49	51.3652	25.22	20	23	497.029	24.71	20	23									40.23	1.47	1	2	2.28093	1.47	1	1														0
E9PZ43	Microtubule-associated protein OS=Mus musculus GN=Mtap4 PE=4 SV=1 - [E9PZ43_MOUSE]	25.94	7	9	18	45	57.3085	24.01	17	23	309.875	22.72	16	22																														0
P50446	Keratin, type II cytoskeletal 6A OS=Mus musculus GN=Krt6a PE=2 SV=3 - [K2C6A_MOUSE]	25.86	6	5	19	61	45.1096	25.86	18	21	338.759	25.86	18	20	182.237	2.17	1	3	20.5633	2.17	1	5	174.039	2.17	1	4	17.0938	2.17	1	4	92.546	2.17	1	2	7.74818	2.17	1	2
E9Q133	T-complex protein 1 subunit gamma OS=Mus musculus GN=Cct3 PE=3 SV=1 - [E9Q133_MOUSE]	25.84	4	12	12	26	28.7789	25.84	12	13	238.903	25.84	12	13																														0
P60202	Myelin proteolipid protein OS=Mus musculus GN=Plp1 PE=1 SV=2 - [MYPR_MOUSE]	25.63	2	7	7	24	25.9036	25.63	7	11	227.831	22.74	6	10																																	92.4967	8.66	2
E9PUC5	PH and SEC7 domain-containing protein 3 OS=Mus musculus GN=Psd3 PE=4 SV=1 - [E9PUC5_MOUSE]	25.53	8	7	7	11	4.85637	25.53	7	7	36.9667	13.03	4	4
O35098	Dihydropyrimidinase-related protein 4 OS=Mus musculus GN=Dpysl4 PE=1 SV=1 - [DPYL4_MOUSE]	25.52	4	10	12	32	42.4588	22.73	11	16	329.76	24.3	11	16
P01831	Thy-1 membrane glycoprotein OS=Mus musculus GN=Thy1 PE=1 SV=1 - [THY1_MOUSE]	25.31	1	3	3	6		0																																							92.508	25.31	3
Q03265	ATP synthase subunit alpha, mitochondrial OS=Mus musculus GN=Atp5a1 PE=1 SV=1 - [ATPA_MOUSE]	25.14	3	13	13	28	31.4304	20.43	11	13	318.058	22.6	12	13														0											42.78	2.53	1	1	2.81005	2.53	1	1
Q8BFR5-2	Isoform 2 of Elongation factor Tu, mitochondrial OS=Mus musculus GN=Tufm - [EFTUiso2_MOUSE]	24.83	3	9	9	20	18.988	22.3	8	9	128.602	22.07	8	11
Q8BH59	Calcium-binding mitochondrial carrier protein Aralar1 OS=Mus musculus GN=Slc25a12 PE=1 SV=1 - [CMC1_MOUSE]	24.82	2	18	18	36	32.9577	22.75	15	17	327.594	24.82	17	19																														0
Q3UHL1	CaM kinase-like vesicle-associated protein OS=Mus musculus GN=Camkv PE=1 SV=2 - [CAMKV_MOUSE]	24.8	1	10	10	19	19.6654	22.66	9	9	216.755	24.8	9	10																														0
P05202	Aspartate aminotransferase, mitochondrial OS=Mus musculus GN=Got2 PE=1 SV=1 - [AATM_MOUSE]	24.65	1	12	12	34	41.4603	24.65	12	18	346.019	20.93	11	16														0
P59999	Actin-related protein 2/3 complex subunit 4 OS=Mus musculus GN=Arpc4 PE=1 SV=3 - [ARPC4_MOUSE]	24.4	1	3	3	6		0																																							136.56	24.4	3
Q91V61-2	Isoform 2 of Sideroflexin-3 OS=Mus musculus GN=Sfxn3 - [SFXN3iso2_MOUSE]	24.31	3	5	5	9	12.0749	20.83	4	4	135.19	24.31	5	5
Q8R1Q8	Cytoplasmic dynein 1 light intermediate chain 1 OS=Mus musculus GN=Dync1li1 PE=1 SV=1 - [DC1L1_MOUSE]	24.28	1	10	10	20	16.8686	21.61	8	9	201.131	21.22	9	11
P10922	Histone H1.0 OS=Mus musculus GN=H1f0 PE=2 SV=4 - [H10_MOUSE]	24.23	1	6	6	9	10.9494	24.23	6	6	49.36	16.49	3	3
Q63844	Mitogen-activated protein kinase 3 OS=Mus musculus GN=Mapk3 PE=1 SV=5 - [MK03_MOUSE]	24.21	21	3	8	19	15.3944	24.21	8	10	94.7554	24.21	8	9
Q62108	Disks large homolog 4 OS=Mus musculus GN=Dlg4 PE=1 SV=1 - [DLG4_MOUSE]	24.17	9	12	12	22	11.0607	16.44	8	9	52.6941	15.88	8	8																									65.8581	4.42	2	2	5.32694	6.63	3	3
P38647	Stress-70 protein, mitochondrial OS=Mus musculus GN=Hspa9 PE=1 SV=3 - [GRP75_MOUSE]	24.01	1	15	15	32	36.0994	24.01	15	16	243.579	23.42	14	16																						0
P16125	L-lactate dehydrogenase B chain OS=Mus musculus GN=Ldhb PE=1 SV=2 - [LDHB_MOUSE]	23.95	2	7	7	17	18.1968	21.26	6	8	159.933	23.95	7	9
P97427	Dihydropyrimidinase-related protein 1 OS=Mus musculus GN=Crmp1 PE=1 SV=1 - [DPYL1_MOUSE]	23.95	2	7	12	35	44.5809	21.15	11	17	363.632	23.95	12	18						0																0
Q9EQF6	Dihydropyrimidinase-related protein 5 OS=Mus musculus GN=Dpysl5 PE=1 SV=1 - [DPYL5_MOUSE]	23.94	1	9	9	16	16.5526	23.94	9	9	144.413	17.55	7	7
Q9QXS6	Drebrin OS=Mus musculus GN=Dbn1 PE=1 SV=4 - [DREB_MOUSE]	23.94	4	14	14	37	41.4246	21.1	12	17	397.031	18.56	12	16																									87.77	5.67	2	2	5.30957	5.67	2	2
D9HP81	Regulating synaptic membrane exocytosis 2 OS=Mus musculus GN=Rims2 PE=2 SV=1 - [D9HP81_MOUSE]	23.79	3	5	29	67	76.598	23.16	27	35	702.572	21.63	26	32
Q93092	Transaldolase OS=Mus musculus GN=Taldo1 PE=1 SV=2 - [TALDO_MOUSE]	23.74	1	7	7	13	12.1561	21.36	6	6	132.938	23.74	7	7
P62137	Serine/threonine-protein phosphatase PP1-alpha catalytic subunit OS=Mus musculus GN=Ppp1ca PE=1 SV=1 - [PP1A_MOUSE]	23.64	4	3	6	15	12.407	18.48	5	6	40.5732	18.48	5	5																														0			82.7326	10.91	2
P63325	40S ribosomal protein S10 OS=Mus musculus GN=Rps10 PE=1 SV=1 - [RS10_MOUSE]	23.64	2	4	4	8		0																																							144.676	23.64	4
P14873	Microtubule-associated protein 1B OS=Mus musculus GN=Map1b PE=1 SV=2 - [MAP1B_MOUSE]	23.5	1	47	49	126	140.615	20.9	44	59	1266.75	20.62	43	57									28.5	0.73	1	1	2.43501	0.73	1	1									186.134	1.58	3	3	11.861	1.58	3	3	69.72	0.41	1
F6QZ47	Catenin beta-1 (Fragment) OS=Mus musculus GN=Ctnnb1 PE=4 SV=1 - [F6QZ47_MOUSE]	23.45	4	3	3	5	4.88899	23.45	3	3	51.18	16.55	2	2
D3YUZ8	Disks large homolog 2 OS=Mus musculus GN=Dlg2 PE=4 SV=1 - [D3YUZ8_MOUSE]	23.44	22	11	12	23	26.6168	16.29	9	10	239.699	16.29	9	10																													7.46946	7.15	3	3
O88342	WD repeat-containing protein 1 OS=Mus musculus GN=Wdr1 PE=1 SV=3 - [WDR1_MOUSE]	23.43	1	10	10	17	14.821	19.8	9	9	158.183	18.48	8	8
B8JKK2	Ribosomal protein L15 (Fragment) OS=Mus musculus GN=Rpl15 PE=3 SV=1 - [B8JKK2_MOUSE]	23.36	5	2	2	6	1.95198	23.36	2	3	36.32	23.36	2	3
P00405	Cytochrome c oxidase subunit 2 OS=Mus musculus GN=Mtco2 PE=1 SV=1 - [COX2_MOUSE]	23.35	1	4	4	10		0																																							148.229	23.35	4
E9Q070	Uncharacterized protein OS=Mus musculus GN=Gm8730 PE=3 SV=1 - [E9Q070_MOUSE]	23.34	3	4	4	8	11.286	23.34	4	4	80.49	23.34	4	4
H3BL28	Protein Ppp1r9a (Fragment) OS=Mus musculus GN=Ppp1r9a PE=4 SV=1 - [H3BL28_MOUSE]	23.32	9	14	15	20	10.6357	6.33	4	4	69.3833	5.28	4	4																													47.6987	17.85	10	12
Q9DCS9	NADH dehydrogenase [ubiquinone] 1 beta subcomplex subunit 10 OS=Mus musculus GN=Ndufb10 PE=1 SV=3 - [NDUBA_MOUSE]	23.3	2	3	3	7		0																																							118.337	23.3	3
Q9R0K7;Q3UHJ3	Plasma membrane calcium-transporting ATPase 2 OS=Mus musculus GN=Atp2b2 PE=1 SV=2 - [AT2B2_MOUSE]	23.29	2	11	26	68	83.6462	22.54	24	33	700.599	23.29	26	33																									67.09	1.34	1	1	3.3141	1.34	1	1
P62141	Serine/threonine-protein phosphatase PP1-beta catalytic subunit OS=Mus musculus GN=Ppp1cb PE=1 SV=3 - [PP1B_MOUSE]	23.24	2	2	5	14	10.4195	18.04	4	5	44.2634	18.04	4	5																																	82.7326	11.01	2
Q8BNY6	Neuronal calcium sensor 1 OS=Mus musculus GN=Ncs1 PE=2 SV=3 - [NCS1_MOUSE]	23.16	1	3	3	8		0																																							153.267	23.16	3
P46096	Synaptotagmin-1 OS=Mus musculus GN=Syt1 PE=1 SV=1 - [SYT1_MOUSE]	22.8	4	8	8	16	17.3485	15.91	6	7	228.876	22.8	8	9																														0
H7BXC3	Triosephosphate isomerase OS=Mus musculus GN=Tpi1 PE=3 SV=1 - [H7BXC3_MOUSE]	22.75	2	3	3	5	4.70847	14.97	2	2	66.57	22.75	3	3
Q60932	Voltage-dependent anion-selective channel protein 1 OS=Mus musculus GN=Vdac1 PE=1 SV=3 - [VDAC1_MOUSE]	22.64	3	3	4	12		0																															225.548	16.22	3	3	10.7456	16.22	3	3	144.272	9.8	2
P10630	Eukaryotic initiation factor 4A-II OS=Mus musculus GN=Eif4a2 PE=2 SV=2 - [IF4A2_MOUSE]	22.6	6	3	7	15	19.4472	22.6	7	8	121.34	18.67	6	7																														0
P10637-6	Isoform Tau-E of Microtubule-associated protein tau OS=Mus musculus GN=Mapt - [TAUEiso_MOUSE]	22.57	8	8	8	18	19.1411	22.29	7	9	112.645	22.29	7	9
Q99LC3	NADH dehydrogenase [ubiquinone] 1 alpha subcomplex subunit 10, mitochondrial OS=Mus musculus GN=Ndufa10 PE=1 SV=1 - [NDUAA_MOUSE]	22.54	1	7	7	11	7.8148	18.59	6	6	52.6233	16.62	5	5
Q9QYB8	Beta-adducin OS=Mus musculus GN=Add2 PE=1 SV=4 - [ADDB_MOUSE]	22.34	3	12	13	29	27.433	20.83	12	15	190.41	20	12	14
E9Q223	Hemoglobin subunit beta-1 (Fragment) OS=Mus musculus GN=Hbb-b1 PE=3 SV=1 - [E9Q223_MOUSE]	22.33	5	2	2	4	4.62473	22.33	2	2	69.23	22.33	2	2
Q9WUB3	Glycogen phosphorylase, muscle form OS=Mus musculus GN=Pygm PE=1 SV=3 - [PYGM_MOUSE]	22.33	4	10	17	34	38.4114	20.07	15	17	222.035	19.36	15	17																														0
P62331	ADP-ribosylation factor 6 OS=Mus musculus GN=Arf6 PE=1 SV=2 - [ARF6_MOUSE]	22.29	4	3	3	6																																									133.853	22.29	3
P62835	Ras-related protein Rap-1A OS=Mus musculus GN=Rap1a PE=2 SV=1 - [RAP1A_MOUSE]	22.28	1	3	3	8		0																																							164.605	22.28	3
O70443	Guanine nucleotide-binding protein G(z) subunit alpha OS=Mus musculus GN=Gnaz PE=2 SV=4 - [GNAZ_MOUSE]	22.25	1	6	7	13	9.52963	19.15	6	7	69.0633	14.37	5	6																														0
Q8K2T1-2	Isoform 2 of NmrA-like family domain-containing protein 1 OS=Mus musculus GN=Nmral1 - [NMRL1iso2_MOUSE]	22.22	5	5	5	14	18.3585	22.22	5	7	169.628	22.22	5	7
Q6IFX2	Keratin, type I cytoskeletal 42 OS=Mus musculus GN=Krt42 PE=1 SV=1 - [K1C42_MOUSE]	22.12	11	3	9	32	34.2588	22.12	9	13	285.196	22.12	9	12									57.62	1.99	1	1	2.65066	1.99	1	1																	149.285	9.29	3
Q9EQZ7	Regulating synaptic membrane exocytosis protein 2 OS=Mus musculus GN=Rims2 PE=1 SV=1 - [RIMS2_MOUSE]	21.96	3	1	25	60	73.934	20.85	24	31	697.112	19.87	22	28																									39.83	1.11	1	1		0
Q80ZK0	28S ribosomal protein S10, mitochondrial OS=Mus musculus GN=Mrps10 PE=2 SV=1 - [RT10_MOUSE]	21.88	5	3	3	8		0																																							106.24	21.88	3
P01942	Hemoglobin subunit alpha OS=Mus musculus GN=Hba PE=1 SV=2 - [HBA_MOUSE]	21.83	2	2	2	3	2.30527	21.83	2	2	38.82	10.56	1	1
Q99NE5-7	Isoform 7 of Regulating synaptic membrane exocytosis protein 1 OS=Mus musculus GN=Rims1 - [RIMS1iso7_MOUSE]	21.79	4	4	20	49	39.1441	16.47	15	19	168.273	12.5	11	16									171.963	6.5	5	6	12.7847	6.5	4	5						0							7.83913	3.46	3	3
O08788	Dynactin subunit 1 OS=Mus musculus GN=Dctn1 PE=1 SV=3 - [DCTN1_MOUSE]	21.78	5	23	23	48	42.1307	17.95	18	21	262.471	17.02	18	20																						0			183.158	2.97	3	3	12.3955	4.06	4	4
P21279	Guanine nucleotide-binding protein G(q) subunit alpha OS=Mus musculus GN=Gnaq PE=1 SV=4 - [GNAQ_MOUSE]	21.73	2	5	7	13	15.1665	18.66	6	6	56.085	21.73	7	7
G3UXT7	RNA-binding protein FUS (Fragment) OS=Mus musculus GN=Fus PE=4 SV=1 - [G3UXT7_MOUSE]	21.54	7	2	2	4	5.31422	21.54	2	2	68.72	21.54	2	2
Q80TE7	Leucine-rich repeat-containing protein 7 OS=Mus musculus GN=Lrrc7 PE=1 SV=2 - [LRRC7_MOUSE]	21.54	3	19	19	61	18.0349	4.16	4	6	200.811	4.7	5	7									242.287	10.07	9	17	24.803	12.89	11	19	38.64	2.15	2	3	4.32466	3.09	3	5	98.93	2.89	2	2	9.88473	2.89	2	2
Q9QYC0-2	Isoform 2 of Alpha-adducin OS=Mus musculus GN=Add1 - [ADDAiso2_MOUSE]	21.52	8	11	12	31	33.9421	21.52	12	18	312.155	18.2	9	13
P13020-2	Isoform 2 of Gelsolin OS=Mus musculus GN=Gsn - [GELSiso2_MOUSE]	21.48	3	12	12	33	35.3791	21.48	12	19	180.866	19.43	11	14
P48962	ADP/ATP translocase 1 OS=Mus musculus GN=Slc25a4 PE=1 SV=4 - [ADT1_MOUSE]	21.48	2	3	7	13	11.4394	17.45	6	6	82.5388	17.45	5	5																																	61.12	4.03	1
Q9JKC6	Cell cycle exit and neuronal differentiation protein 1 OS=Mus musculus GN=Cend1 PE=1 SV=1 - [CEND_MOUSE]	21.48	1	1	1	2		0																																							22.98	21.48	1
Q9Z1G3	V-type proton ATPase subunit C 1 OS=Mus musculus GN=Atp6v1c1 PE=1 SV=4 - [VATC1_MOUSE]	21.47	5	9	9	21	20.9959	21.47	9	12	80.2267	21.47	9	9
Q9Z2Q5;Q3UKS6	39S ribosomal protein L40, mitochondrial OS=Mus musculus GN=Mrpl40 PE=2 SV=2 - [RM40_MOUSE]	21.36	2	4	4	8																																									197.862	21.36	4
Q80SW1	Putative adenosylhomocysteinase 2 OS=Mus musculus GN=Ahcyl1 PE=1 SV=1 - [SAHH2_MOUSE]	21.32	1	3	9	18	13.2429	19.81	8	10	83.2701	17.92	8	8
B7ZDE0	Protein phosphatase 2A regulatory subunit B (PR 53) OS=Mus musculus GN=Ppp2r4 PE=4 SV=1 - [B7ZDE0_MOUSE]	21.31	4	1	1	2	2.17862	21.31	1	1	29.88	21.31	1	1
P12960	Contactin-1 OS=Mus musculus GN=Cntn1 PE=1 SV=1 - [CNTN1_MOUSE]	21.27	1	18	18	43	45.5852	18.82	16	20	371.146	19.12	16	21																						0			66.04	1.37	1	1	3.65049	1.37	1	1
Q5SQX6	Cytoplasmic FMR1-interacting protein 2 OS=Mus musculus GN=Cyfip2 PE=1 SV=2 - [CYFP2_MOUSE]	21.15	5	11	25	57	56.6158	17.72	20	25	370.747	18.2	21	27																									41.67	0.8	1	1	9.99442	3.11	4	4
P62082	40S ribosomal protein S7 OS=Mus musculus GN=Rps7 PE=2 SV=1 - [RS7_MOUSE]	21.13	2	2	2	4		0																																							69.7066	21.13	2
Q9DCX2	ATP synthase subunit d, mitochondrial OS=Mus musculus GN=Atp5h PE=1 SV=3 - [ATP5H_MOUSE]	21.12	2	2	2	3		0																																							35.56	21.12	2
Q5PR73;Q3UWU7	GTP-binding protein Di-Ras2 OS=Mus musculus GN=Diras2 PE=2 SV=1 - [DIRA2_MOUSE]	21.11	1	3	3	5																																									114.536	21.11	3
P14094	Sodium/potassium-transporting ATPase subunit beta-1 OS=Mus musculus GN=Atp1b1 PE=1 SV=1 - [AT1B1_MOUSE]	21.05	1	4	4	12	16.5193	21.05	4	6	71.02	21.05	4	6
Q9CZ13	Cytochrome b-c1 complex subunit 1, mitochondrial OS=Mus musculus GN=Uqcrc1 PE=1 SV=2 - [QCR1_MOUSE]	21.04	1	9	9	18	21.4116	19.38	7	8	165.142	21.04	9	10
Q60930	Voltage-dependent anion-selective channel protein 2 OS=Mus musculus GN=Vdac2 PE=1 SV=2 - [VDAC2_MOUSE]	21.02	4	4	4	10	8.2045	16.61	3	3	110.88	16.61	3	3																																	125.423	7.8	2
Q9QZX7-2	Isoform 2 of Serine racemase OS=Mus musculus GN=Srr - [SRRiso2_MOUSE]	21.02	4	4	4	9	12.3003	21.02	4	5	93.99	14.97	3	4
Q61990-2	Isoform 2 of Poly(rC)-binding protein 2 OS=Mus musculus GN=Pcbp2 - [PCBP2iso2_MOUSE]	20.85	6	3	5	12	16.9056	20.85	5	6	129.303	20.85	5	6																														0
A2ANR6	Casein kinase 2, alpha 1 polypeptide (Fragment) OS=Mus musculus GN=Csnk2a1 PE=4 SV=1 - [A2ANR6_MOUSE]	20.61	2	2	2	4	2.26223	20.61	2	2	29.95	20.61	2	2
P30275	Creatine kinase U-type, mitochondrial OS=Mus musculus GN=Ckmt1 PE=1 SV=1 - [KCRU_MOUSE]	20.57	4	7	7	16	16.212	20.57	7	8	168.616	20.57	7	8
O55143	Sarcoplasmic/endoplasmic reticulum calcium ATPase 2 OS=Mus musculus GN=Atp2a2 PE=1 SV=2 - [AT2A2_MOUSE]	20.5	10	19	19	52	57.4471	20.11	18	27	379.706	19.16	17	25
Q9Z2Y3	Homer protein homolog 1 OS=Mus musculus GN=Homer1 PE=1 SV=2 - [HOME1_MOUSE]	20.49	12	6	6	14	11.9218	16.39	5	6	63.0767	16.39	5	6																									51.84	4.1	1	1	3.29877	4.1	1	1
Q9JI91;G3UW84	Alpha-actinin-2 OS=Mus musculus GN=Actn2 PE=1 SV=2 - [ACTN2_MOUSE]	20.47	3	5	15	41	46.8203	19.13	14	20	459.363	19.13	14	20																													3.17037	1.34	1	1
P12382	6-phosphofructokinase, liver type OS=Mus musculus GN=Pfkl PE=1 SV=4 - [K6PL_MOUSE]	20.38	1	6	11	31	43.3753	19.23	10	15	390.727	20.38	11	16																														0
Q920I9	WD repeat-containing protein 7 OS=Mus musculus GN=Wdr7 PE=1 SV=3 - [WDR7_MOUSE]	20.35	2	22	22	37	38.5468	17.39	19	20	305.33	15.78	17	17																														0
F8WJ66	39S ribosomal protein L48, mitochondrial OS=Mus musculus GN=Mrpl48 PE=4 SV=1 - [F8WJ66_MOUSE]	20.35	3	2	2	3
P07901	Heat shock protein HSP 90-alpha OS=Mus musculus GN=Hsp90aa1 PE=1 SV=4 - [HS90A_MOUSE]	20.33	6	8	14	33	36.9578	20.33	14	17	262.832	18.28	13	16
P63001	Ras-related C3 botulinum toxin substrate 1 OS=Mus musculus GN=Rac1 PE=1 SV=1 - [RAC1_MOUSE]	20.31	5	3	3	11	2.02471	5.21	1	1	33.59	5.21	1	1																																	110.355	20.31	3
Q9JKK7	Tropomodulin-2 OS=Mus musculus GN=Tmod2 PE=1 SV=2 - [TMOD2_MOUSE]	20.23	2	5	5	10	15.3618	20.23	5	5	115.986	20.23	5	5
P62761	Visinin-like protein 1 OS=Mus musculus GN=Vsnl1 PE=1 SV=2 - [VISL1_MOUSE]	19.9	1	3	3	6		0																																							123.792	19.9	3
Q8R0S2	IQ motif and SEC7 domain-containing protein 1 OS=Mus musculus GN=Iqsec1 PE=1 SV=2 - [IQEC1_MOUSE]	19.67	3	11	15	39	21.7667	14.67	12	12	163.12	13.22	10	10																	153.493	3.33	2	6	19.9857	3.33	2	6	114.617	4.37	3	3	7.67362	3.54	2	2
Q9D6M3	Mitochondrial glutamate carrier 1 OS=Mus musculus GN=Slc25a22 PE=1 SV=1 - [GHC1_MOUSE]	19.5	7	6	6	16	20.7255	19.5	6	8	172.661	19.5	6	8
Q9JLC8-3	Isoform 3 of Sacsin OS=Mus musculus GN=Sacs - [SACSiso3_MOUSE]	19.46	6	80	80	180	202.966	18.56	76	92	1390.43	17.65	73	88						0								0								0								0
Q99NE5	Regulating synaptic membrane exocytosis protein 1 OS=Mus musculus GN=Rims1 PE=1 SV=2 - [RIMS1_MOUSE]	19.41	14	6	21	53	49.276	15.45	17	22	330.877	12.92	14	20									105.43	2.73	3	3	3.90607	2.73	2	2									136.563	3.62	3	3	10.1453	3.62	3	3
Q9CQC7	NADH dehydrogenase [ubiquinone] 1 beta subcomplex subunit 4 OS=Mus musculus GN=Ndufb4 PE=1 SV=3 - [NDUB4_MOUSE]	19.38	1	1	1	2																																									21.95	19.38	1
P05132	cAMP-dependent protein kinase catalytic subunit alpha OS=Mus musculus GN=Prkaca PE=1 SV=3 - [KAPCA_MOUSE]	19.37	2	2	6	13	12.3407	19.37	6	6	55.69	19.37	6	7																														0
Q8VDQ8-2	Isoform 2 of NAD-dependent protein deacetylase sirtuin-2 OS=Mus musculus GN=Sirt2 - [SIR2iso2_MOUSE]	19.32	3	5	5	10	16.2805	19.32	5	5	154.455	19.32	5	5
P14231	Sodium/potassium-transporting ATPase subunit beta-2 OS=Mus musculus GN=Atp1b2 PE=1 SV=2 - [AT1B2_MOUSE]	19.31	2	3	3	7	7.0406	19.31	3	4	49.0554	13.1	2	3
E9Q8N8	Electrogenic sodium bicarbonate cotransporter 1 OS=Mus musculus GN=Slc4a4 PE=4 SV=1 - [E9Q8N8_MOUSE]	19.29	6	20	20	49	54.8037	18.74	18	26	392.553	18.65	19	23
Q8VDP6	CDP-diacylglycerol--inositol 3-phosphatidyltransferase OS=Mus musculus GN=Cdipt PE=1 SV=1 - [CDIPT_MOUSE]	19.25	1	3	3	5		0																																							123.442	19.25	3
Q91Z61	GTP-binding protein Di-Ras1 OS=Mus musculus GN=Diras1 PE=2 SV=1 - [DIRA1_MOUSE]	19.19	2	3	3	6		0																																							112.673	19.19	3
Q9R0Q6	Actin-related protein 2/3 complex subunit 1A OS=Mus musculus GN=Arpc1a PE=1 SV=1 - [ARC1A_MOUSE]	19.19	2	6	6	12	13.0296	15.14	5	6	118.415	17.3	5	6
Q99JY9	Actin-related protein 3 OS=Mus musculus GN=Actr3 PE=1 SV=3 - [ARP3_MOUSE]	19.14	1	5	6	14	15.1753	14.11	5	7	107.053	16.51	5	7
P62743	AP-2 complex subunit sigma OS=Mus musculus GN=Ap2s1 PE=1 SV=1 - [AP2S1_MOUSE]	19.01	2	2	2	6		0																																							120.302	19.01	2
Q5SVG5	AP-1 complex subunit beta-1 OS=Mus musculus GN=Ap1b1 PE=2 SV=1 - [Q5SVG5_MOUSE]	19	4	3	17	39	40.8497	19	17	20	191.672	19	17	19
Q80ZS3	28S ribosomal protein S26, mitochondrial OS=Mus musculus GN=Mrps26 PE=2 SV=1 - [RT26_MOUSE]	19	1	3	3	6		0																																							92.4353	19	3
Q9Z0E0-2	Isoform 2 of Neurochondrin OS=Mus musculus GN=Ncdn - [NCDNiso2_MOUSE]	18.96	2	11	11	23	28.3046	17.42	10	11	261.487	18.96	11	12
P40142	Transketolase OS=Mus musculus GN=Tkt PE=1 SV=1 - [TKT_MOUSE]	18.94	1	9	9	21	18.7559	17.01	8	11	131.858	15.89	7	10
B8QI35	Liprin-alpha 3 OS=Mus musculus GN=Ppfia3 PE=2 SV=1 - [B8QI35_MOUSE]	18.84	5	13	15	43	20.4678	10.3	8	8	235.203	10.89	9	9																	309.073	7.71	5	11	40.2412	11.06	7	14					3.35414	1.01	1	1
P27601	Guanine nucleotide-binding protein subunit alpha-13 OS=Mus musculus GN=Gna13 PE=1 SV=1 - [GNA13_MOUSE]	18.83	3	4	6	14	13.1939	15.92	5	7	116.06	15.38	5	7
H3BJU7	Rho guanine nucleotide exchange factor 2 OS=Mus musculus GN=Arhgef2 PE=4 SV=1 - [H3BJU7_MOUSE]	18.62	15	14	14	27	31.2053	17.57	13	14	229.115	16.11	12	13
Q4VA93	Protein kinase C OS=Mus musculus GN=Prkca PE=2 SV=1 - [Q4VA93_MOUSE]	18.6	3	7	13	24	21.7147	11.9	9	11	183.919	15.92	11	13																														0
Q7TMB8	Cytoplasmic FMR1-interacting protein 1 OS=Mus musculus GN=Cyfip1 PE=1 SV=1 - [CYFP1_MOUSE]	18.36	4	7	21	42	34.4165	15.48	17	20	230.45	13.09	16	19																									41.67	0.8	1	1	6.32109	1.76	2	2
Q80Z38	SH3 and multiple ankyrin repeat domains protein 2 OS=Mus musculus GN=Shank2 PE=1 SV=2 - [SHAN2_MOUSE]	18.36	5	18	18	69	6.54784	3.79	3	3	77.3539	4.61	4	4									219.714	7.99	7	11	29.8196	10.16	9	14	267.063	6.84	7	12	35.2111	6.84	7	12	199.385	5.83	6	6	13.8989	6.57	6	6
Q91V12-2	Isoform A of Cytosolic acyl coenzyme A thioester hydrolase OS=Mus musculus GN=Acot7 - [BACHisoA_MOUSE]	18.34	5	6	6	18	23.1648	18.34	6	9	214.165	18.34	6	9
Q9Z2K1	Keratin, type I cytoskeletal 16 OS=Mus musculus GN=Krt16 PE=1 SV=3 - [K1C16_MOUSE]	18.34	13	5	8	30	32.4171	18.34	8	15	282.603	18.34	8	13																	47.36	4.48	1	1	3.14247	4.48	1	1
O88737	Protein bassoon OS=Mus musculus GN=Bsn PE=1 SV=4 - [BSN_MOUSE]	18.29	2	49	49	117	110.286	15.78	41	48	821.46	15.58	41	46									136.7	1.57	3	7	11.0725	1.6	4	11									52.6488	1.12	2	2	6.50078	1.57	3	3
E9PUR5	Proline dehydrogenase 1, mitochondrial OS=Mus musculus GN=Prodh PE=4 SV=1 - [E9PUR5_MOUSE]	18.1	2	1	1	4	2.54695	18.1	1	2	37.89	18.1	1	2
F8WGT1	Adenosylhomocysteinase OS=Mus musculus GN=Ahcyl2 PE=3 SV=1 - [F8WGT1_MOUSE]	17.97	10	4	10	21	22.5444	16.67	9	11	165.684	17.97	10	10																														0
Q0VF55	ATPase, Ca++ transporting, plasma membrane 3 OS=Mus musculus GN=Atp2b3 PE=2 SV=1 - [Q0VF55_MOUSE]	17.95	3	6	21	57	74.4094	17.95	20	28	594.013	17.95	21	28																													3.3141	1.31	1	1
Q4ACU6	SH3 and multiple ankyrin repeat domains protein 3 OS=Mus musculus GN=Shank3 PE=1 SV=2 - [SHAN3_MOUSE]	17.95	3	21	21	80	10.4979	6.32	7	7	99.3746	4.32	5	5									190.284	9.53	10	16	36.8775	10.36	11	23	50.1455	4.04	3	6	5.467	4.04	3	6	117.047	2.6	3	4	12.1283	3.21	4	5	94.4987	2.71	3
P15864	Histone H1.2 OS=Mus musculus GN=Hist1h1c PE=1 SV=2 - [H12_MOUSE]	17.92	5	1	4	10	10.622	17.92	4	5	79.7062	17.92	4	5
Q8K3J1;Q5M9P5	NADH dehydrogenase [ubiquinone] iron-sulfur protein 8, mitochondrial OS=Mus musculus GN=Ndufs8 PE=1 SV=1 - [NDUS8_MOUSE]	17.92	1	3	3	6		0																																				0			133.567	17.92	3
P01867-2	Isoform 2 of Ig gamma-2B chain C region OS=Mus musculus GN=Igh-3 - [IGG2Biso2_MOUSE]	17.91	2	4	4	9	11.8589	17.91	4	5	48.43	17.91	4	4		0				0
Q02257;A2A4H7	Junction plakoglobin OS=Mus musculus GN=Jup PE=1 SV=3 - [PLAK_MOUSE]	17.85	1	11	11	28	28.22	15.7	9	11	292.958	17.85	11	13									31.51	1.88	1	2		0																			30.24	1.88	1
P62715	Serine/threonine-protein phosphatase 2A catalytic subunit beta isoform OS=Mus musculus GN=Ppp2cb PE=1 SV=1 - [PP2AB_MOUSE]	17.8	3	4	4	7	5.76979	17.8	4	4	68.66	12.94	3	3
P68404	Protein kinase C beta type OS=Mus musculus GN=Prkcb PE=1 SV=4 - [KPCB_MOUSE]	17.59	2	6	11	22	21.503	17.59	11	13	142.991	11.62	8	9
Q8K0S0	Phytanoyl-CoA hydroxylase-interacting protein OS=Mus musculus GN=Phyhip PE=1 SV=1 - [PHYIP_MOUSE]	17.58	6	7	7	12	10.6406	17.58	6	6	80.5144	15.76	6	6
O54991	Contactin-associated protein 1 OS=Mus musculus GN=Cntnap1 PE=1 SV=2 - [CNTP1_MOUSE]	17.47	1	18	18	48	33.3642	11.7	13	14	259.137	11.7	13	14									74.3867	1.95	2	3	7.64556	1.95	2	3									238.786	8.09	8	8	17.8367	6.5	6	6
P80313	T-complex protein 1 subunit eta OS=Mus musculus GN=Cct7 PE=1 SV=1 - [TCPH_MOUSE]	17.46	1	9	9	20	19.5531	17.46	9	10	181.549	17.46	9	10
Q9DCJ5	NADH dehydrogenase [ubiquinone] 1 alpha subcomplex subunit 8 OS=Mus musculus GN=Ndufa8 PE=1 SV=3 - [NDUA8_MOUSE]	17.44	1	2	2	4		0																																							26.47	17.44	2
E0CYN1	Histone H3.3 (Fragment) OS=Mus musculus GN=H3f3a PE=1 SV=1 - [E0CYN1_MOUSE]	17.31	8	1	1	1	1.95297	17.31	1	1
P31938	Dual specificity mitogen-activated protein kinase kinase 1 OS=Mus musculus GN=Map2k1 PE=1 SV=2 - [MP2K1_MOUSE]	17.3	3	8	8	16	16.7582	13.74	6	7	136.764	17.3	8	9
P23242	Gap junction alpha-1 protein OS=Mus musculus GN=Gja1 PE=1 SV=2 - [CXA1_MOUSE]	17.28	1	5	5	9	11.9243	17.28	5	5	98.78	14.66	4	4
Q8K1M6	Dynamin-1-like protein OS=Mus musculus GN=Dnm1l PE=1 SV=2 - [DNM1L_MOUSE]	17.25	5	2	9	22	31.873	17.25	9	12	321.191	17.25	9	10
Q9CQQ7;Q5I0W0	ATP synthase subunit b, mitochondrial OS=Mus musculus GN=Atp5f1 PE=1 SV=1 - [AT5F1_MOUSE]	17.19	1	4	4	14		0																																				0			128.262	17.19	4
P62717	60S ribosomal protein L18a OS=Mus musculus GN=Rpl18a PE=1 SV=1 - [RL18A_MOUSE]	17.05	1	2	2	4		0																																							86.8362	17.05	2
Q76MZ3	Serine/threonine-protein phosphatase 2A 65 kDa regulatory subunit A alpha isoform OS=Mus musculus GN=Ppp2r1a PE=1 SV=3 - [2AAA_MOUSE]	16.98	11	8	8	23	25.5312	16.98	8	11	241.64	16.98	8	12
Q9D0E1-2	Isoform 2 of Heterogeneous nuclear ribonucleoprotein M OS=Mus musculus GN=Hnrnpm - [HNRPMiso2_MOUSE]	16.96	5	8	8	19	19.1333	15.22	7	10	159.513	14.78	7	9
P80317	T-complex protein 1 subunit zeta OS=Mus musculus GN=Cct6a PE=1 SV=3 - [TCPZ_MOUSE]	16.95	4	7	7	13	11.5199	14.5	6	6	98.9457	16.95	7	7
P58252	Elongation factor 2 OS=Mus musculus GN=Eef2 PE=1 SV=2 - [EF2_MOUSE]	16.9	1	12	12	25	25.7417	12.59	8	11	255.563	15.15	11	14
P43274	Histone H1.4 OS=Mus musculus GN=Hist1h1e PE=1 SV=2 - [H14_MOUSE]	16.89	4	1	4	10	9.64442	16.89	4	5	78.3162	16.89	4	5
Q9QYE9	Pleckstrin homology domain-containing family B member 1 OS=Mus musculus GN=Plekhb1 PE=1 SV=1 - [PKHB1_MOUSE]	16.87	6	2	2	4		0																																				0			45.64	16.87	2
Q9WU78	Programmed cell death 6-interacting protein OS=Mus musculus GN=Pdcd6ip PE=1 SV=3 - [PDC6I_MOUSE]	16.8	3	10	10	21	29.4077	16.8	10	12	301.747	11.51	7	9
G3XA10	Heterogeneous nuclear ribonucleoprotein U OS=Mus musculus GN=Hnrnpu PE=4 SV=1 - [G3XA10_MOUSE]	16.65	2	13	13	30	27.6724	15.38	12	16	234.91	16.02	12	14
G5E8R3	Pyruvate carboxylase OS=Mus musculus GN=Pcx PE=3 SV=1 - [G5E8R3_MOUSE]	16.64	3	16	16	31	33.7706	15.2	14	15	298.622	16.04	15	16																						0
P80316	T-complex protein 1 subunit epsilon OS=Mus musculus GN=Cct5 PE=1 SV=1 - [TCPE_MOUSE]	16.64	2	7	7	12	11.9545	14.6	6	6	130.757	13.86	6	6
D3YTT7	MCG2650 OS=Mus musculus GN=Rpsa-ps10 PE=3 SV=1 - [D3YTT7_MOUSE]	16.61	2	4	4	8	10.6704	16.61	4	4	89.31	16.61	4	4
Q9CZU6	Citrate synthase, mitochondrial OS=Mus musculus GN=Cs PE=1 SV=1 - [CISY_MOUSE]	16.59	2	6	6	11	8.6859	14.01	5	5	101.192	16.59	6	6
Q91X97	Neurocalcin-delta OS=Mus musculus GN=Ncald PE=1 SV=4 - [NCALD_MOUSE]	16.58	6	2	3	6		0																																							120.451	16.58	3
P68181-2	Isoform 2 of cAMP-dependent protein kinase catalytic subunit beta OS=Mus musculus GN=Prkacb - [KAPCBiso2_MOUSE]	16.57	4	1	5	10	7.95187	16.57	5	5	35.88	11.54	4	5
Q9QYR6	Microtubule-associated protein 1A OS=Mus musculus GN=Map1a PE=1 SV=2 - [MAP1A_MOUSE]	16.57	3	31	33	70	75.6151	15.74	31	35	417.993	14.81	30	33																														0			69.72	0.36	1
B2RQG2	PHD finger protein 3 OS=Mus musculus GN=Phf3 PE=2 SV=1 - [B2RQG2_MOUSE]	16.54	1	26	26	60	68.2482	16.54	26	30	546.822	16.2	25	30
Q9QXS1	Plectin OS=Mus musculus GN=Plec PE=1 SV=2 - [PLEC_MOUSE]	16.54	30	67	67	136	146.375	15.2	61	68	907.851	14.94	60	66														0								0								0			31.36	0.41	1
Q9WV92-7	Isoform 7 of Band 4.1-like protein 3 OS=Mus musculus GN=Epb41l3 - [E41L3iso7_MOUSE]	16.52	8	1	10	27	24.3371	16.52	10	11	169.999	11.3	7	8																	75.5233	1.7	1	3	8.43697	1.7	1	3					4.84779	3.65	2	2
P13595	Neural cell adhesion molecule 1 OS=Mus musculus GN=Ncam1 PE=1 SV=3 - [NCAM1_MOUSE]	16.5	6	14	14	34	34.8104	16.5	14	18	245.119	14.89	13	16																														0
P56480	ATP synthase subunit beta, mitochondrial OS=Mus musculus GN=Atp5b PE=1 SV=2 - [ATPB_MOUSE]	16.45	1	6	6	13	7.52597	16.45	6	8	61.98	13.61	5	5																														0
P97300	Neuroplastin OS=Mus musculus GN=Nptn PE=1 SV=3 - [NPTN_MOUSE]	16.37	4	6	6	14	14.9838	16.37	6	7	100.128	16.37	6	7																						0
P01668	Ig kappa chain V-III region PC 7210 OS=Mus musculus PE=1 SV=1 - [KV3AG_MOUSE]	16.36	17	1	1	8									198.186	16.36	1	4	15.9201	16.36	1	4
P35279	Ras-related protein Rab-6A OS=Mus musculus GN=Rab6a PE=1 SV=4 - [RAB6A_MOUSE]	16.35	31	2	3	6	1.82344	5.29	1	1	27.18	5.29	1	1																																	110.464	11.06	2
Q60931;Q3TX38	Voltage-dependent anion-selective channel protein 3 OS=Mus musculus GN=Vdac3 PE=1 SV=1 - [VDAC3_MOUSE]	16.25	3	2	3	11		0																											0	8.13	1	1	67.74	3.53	1	1	2.82909	3.53	1	1	175.224	16.25	3
Q64521	Glycerol-3-phosphate dehydrogenase, mitochondrial OS=Mus musculus GN=Gpd2 PE=1 SV=2 - [GPDM_MOUSE]	16.23	2	10	10	18	18.5247	15.13	9	9	119.493	13.89	9	9
Q9Z0S1	3'(2'),5'-bisphosphate nucleotidase 1 OS=Mus musculus GN=Bpnt1 PE=1 SV=2 - [BPNT1_MOUSE]	16.23	3	4	4	8	12.2137	16.23	4	4	94.7311	16.23	4	4
Q9D7X3;B1AQF3	Dual specificity protein phosphatase 3 OS=Mus musculus GN=Dusp3 PE=1 SV=1 - [DUS3_MOUSE]	16.22	5	2	2	4		0																																							64.5	16.22	2
P01662	Ig kappa chain V-III region ABPC 22/PC 9245 OS=Mus musculus PE=1 SV=1 - [KV3AA_MOUSE]	16.22	2	1	1	4									42.2482	16.22	1	2	5.74312	16.22	1	2
Q3UQ44	Ras GTPase-activating-like protein IQGAP2 OS=Mus musculus GN=Iqgap2 PE=1 SV=2 - [IQGA2_MOUSE]	16.06	2	20	23	43	53.3402	15.05	21	21	371.622	14.92	22	22																														0
P43006-2	Isoform Glt-1A of Excitatory amino acid transporter 2 OS=Mus musculus GN=Slc1a2 - [EAA2isoGlt1A_MOUSE]	15.99	7	8	8	38	34.9545	14.06	7	19	328.56	15.99	8	19																														0
Q9QYG0-2	Isoform 2 of Protein NDRG2 OS=Mus musculus GN=Ndrg2 - [NDRG2iso2_MOUSE]	15.97	2	5	5	8	8.22421	15.97	5	5	71.3016	10.08	3	3
P27546-2	Isoform 2 of Microtubule-associated protein 4 OS=Mus musculus GN=Map4 - [MAP4iso2_MOUSE]	15.93	7	2	11	26	31.4585	15.93	11	14	79.1767	13.26	9	12																														0
P48678-2	Isoform C of Prelamin-A/C OS=Mus musculus GN=Lmna - [LMNAisoC_MOUSE]	15.85	4	7	7	14	18.1694	15.85	7	7	173.692	15.85	7	7
Q61699-2	Isoform HSP105-beta of Heat shock protein 105 kDa OS=Mus musculus GN=Hsph1 - [HS105iso_MOUSE]	15.85	5	10	11	24	30.9587	15.85	11	12	197.201	15.85	11	12																														0
Q8BYI9	Tenascin-R OS=Mus musculus GN=Tnr PE=1 SV=2 - [TENR_MOUSE]	15.83	2	17	17	34	34.0115	14.29	14	15	265.162	14.43	14	15														0											94.995	2.5	2	2	9.13647	2.5	2	2
Q9CX34	Suppressor of G2 allele of SKP1 homolog OS=Mus musculus GN=Sugt1 PE=2 SV=3 - [SUGT1_MOUSE]	15.77	1	4	4	9	12.8902	15.77	4	5	84.4881	15.77	4	4																														0
Q11011	Puromycin-sensitive aminopeptidase OS=Mus musculus GN=Npepps PE=1 SV=2 - [PSA_MOUSE]	15.76	7	14	14	25	19.2373	13.91	12	12	162.808	14.57	13	13
P54071	Isocitrate dehydrogenase [NADP], mitochondrial OS=Mus musculus GN=Idh2 PE=1 SV=3 - [IDHP_MOUSE]	15.71	2	6	7	14	14.4595	15.71	7	8	132.349	12.61	5	6
P51863	V-type proton ATPase subunit d 1 OS=Mus musculus GN=Atp6v0d1 PE=1 SV=2 - [VA0D1_MOUSE]	15.67	1	6	6	12	12.1726	15.67	6	7	120.71	13.39	5	5
Q9CR95	Adaptin ear-binding coat-associated protein 1 OS=Mus musculus GN=Necap1 PE=1 SV=2 - [NECP1_MOUSE]	15.64	1	3	3	8	10.6937	15.64	3	4	64.2267	15.64	3	4
Q6WVG3	BTB/POZ domain-containing protein KCTD12 OS=Mus musculus GN=Kctd12 PE=1 SV=1 - [KCD12_MOUSE]	15.6	1	3	3	7	6.40563	15.6	3	4	58.1167	10.4	2	3
P02535-3	Isoform 3 of Keratin, type I cytoskeletal 10 OS=Mus musculus GN=Krt10 - [K1C10iso3_MOUSE]	15.58	16	7	10	23	21.1884	13.85	8	10	199.4	15.58	10	13
P47708	Rabphilin-3A OS=Mus musculus GN=Rph3a PE=1 SV=2 - [RP3A_MOUSE]	15.57	1	6	6	11	13.7598	13.36	5	5	69.94	15.57	6	6																														0
P35293	Ras-related protein Rab-18 OS=Mus musculus GN=Rab18 PE=2 SV=2 - [RAB18_MOUSE]	15.53	1	2	2	4		0				0																																			138.979	15.53	2
P35438	Glutamate receptor ionotropic, NMDA 1 OS=Mus musculus GN=Grin1 PE=1 SV=1 - [NMDZ1_MOUSE]	15.46	8	12	12	22	14.9473	12.15	10	10	100.314	9.7	8	8																									63.1	3.09	2	2	5.65413	3.09	2	2
P61164	Alpha-centractin OS=Mus musculus GN=Actr1a PE=2 SV=1 - [ACTZ_MOUSE]	15.43	3	1	5	10	7.50982	15.43	5	6	57.087	13.3	4	4														0
Q8C605	6-phosphofructokinase OS=Mus musculus GN=Pfkp PE=2 SV=1 - [Q8C605_MOUSE]	15.43	4	7	10	32	41.9235	14.16	8	16	379.328	15.43	9	16
Q8R5C5	Beta-centractin OS=Mus musculus GN=Actr1b PE=1 SV=1 - [ACTY_MOUSE]	15.43	3	1	5	9	7.50982	15.43	5	6	56.1227	9.57	3	3														0
P58281	Dynamin-like 120 kDa protein, mitochondrial OS=Mus musculus GN=Opa1 PE=1 SV=1 - [OPA1_MOUSE]	15.42	5	13	13	22	26.2349	14.58	12	13	111.141	9.06	8	9																														0
Q3UTJ2	Sorbin and SH3 domain-containing protein 2 OS=Mus musculus GN=Sorbs2 PE=1 SV=2 - [SRBS2_MOUSE]	15.42	19	11	11	30	9.95086	5.76	5	5	83.18	5.76	5	5																	103.58	7.37	5	7	27.2446	11.95	8	13
Q8C8R3-2	Isoform 2 of Ankyrin-2 OS=Mus musculus GN=Ank2 - [ANK2iso2_MOUSE]	15.41	16	36	41	91	67.8251	11.56	33	35	503.836	11.41	31	32						0			272.192	1.45	4	9	27.5098	1.99	5	10													10.0619	1.35	4	4
Q01853	Transitional endoplasmic reticulum ATPase OS=Mus musculus GN=Vcp PE=1 SV=4 - [TERA_MOUSE]	15.38	7	11	11	22	28.6291	15.38	11	11	221.27	15.38	11	11
Q99LX0	Protein DJ-1 OS=Mus musculus GN=Park7 PE=1 SV=1 - [PARK7_MOUSE]	15.34	5	2	2	4		0																																							81.5023	15.34	2
Q00PI9	Heterogeneous nuclear ribonucleoprotein U-like protein 2 OS=Mus musculus GN=Hnrnpul2 PE=1 SV=2 - [HNRL2_MOUSE]	15.3	1	10	10	20	21.6454	14.36	9	10	198.787	13.56	9	10
P60843	Eukaryotic initiation factor 4A-I OS=Mus musculus GN=Eif4a1 PE=2 SV=1 - [IF4A1_MOUSE]	15.27	3	1	5	9	10.6953	15.27	5	5	92.8778	11.58	4	4																														0
G3UYU4	Flotillin-1 OS=Mus musculus GN=Flot1 PE=4 SV=1 - [G3UYU4_MOUSE]	15.26	4	5	5	9	10.8585	15.26	5	5	75.4048	13.16	4	4
Q3UVU8	Disks large-associated protein 1 OS=Mus musculus GN=Dlgap1 PE=2 SV=1 - [Q3UVU8_MOUSE]	15.25	4	1	8	22	14.8141	13.84	7	7	144.597	15.25	8	8																	91.8082	5.35	2	3	8.4098	5.35	2	4						0
Q99JI6;Q52L50	Ras-related protein Rap-1b OS=Mus musculus GN=Rap1b PE=2 SV=2 - [RAP1B_MOUSE]	15.22	1	2	2	5		0																																							98.1254	15.22	2
Q8K2B3	Succinate dehydrogenase [ubiquinone] flavoprotein subunit, mitochondrial OS=Mus musculus GN=Sdha PE=1 SV=1 - [DHSA_MOUSE]	15.21	1	8	8	21	27.3574	15.21	8	10	199.25	15.21	8	11
E9Q2A6	Protein-tyrosine kinase 2-beta OS=Mus musculus GN=Ptk2b PE=4 SV=1 - [E9Q2A6_MOUSE]	15.2	4	11	11	20	22.4062	15.2	11	11	127.316	11.07	9	9
Q9Z1G4	V-type proton ATPase 116 kDa subunit a isoform 1 OS=Mus musculus GN=Atp6v0a1 PE=1 SV=3 - [VPP1_MOUSE]	15.14	7	11	11	28	25.5102	11.08	8	10	131.88	11.08	8	10																									122.768	4.05	3	4	10.1205	4.05	3	4		0
Q2M3X8	Phosphatase and actin regulator 1 OS=Mus musculus GN=Phactr1 PE=1 SV=1 - [PHAR1_MOUSE]	15	8	7	7	15	13.8775	12.24	6	7	82.3729	15	7	8
Q8CAA7	Glucose 1,6-bisphosphate synthase OS=Mus musculus GN=Pgm2l1 PE=1 SV=1 - [PGM2L_MOUSE]	14.98	2	8	8	14	15.7411	13.53	7	7	98.3367	13.37	7	7
D3Z7P4	Glutaminase kidney isoform, mitochondrial OS=Mus musculus GN=Gls PE=3 SV=1 - [D3Z7P4_MOUSE]	14.87	5	5	5	12	12.5538	8.76	3	5	220.307	14.87	5	7
P28740-2	Isoform 2 of Kinesin-like protein KIF2A OS=Mus musculus GN=Kif2a - [KIF2Aiso2_MOUSE]	14.87	8	7	7	16	17.0536	14.87	7	8	143.098	14.87	7	8
P31230	Aminoacyl tRNA synthase complex-interacting multifunctional protein 1 OS=Mus musculus GN=Aimp1 PE=1 SV=2 - [AIMP1_MOUSE]	14.84	2	3	3	5	1.79907	14.84	3	3	36.44	9.35	2	2
Q641P0	Actin-related protein 3B OS=Mus musculus GN=Actr3b PE=2 SV=1 - [ARP3B_MOUSE]	14.83	2	6	7	13	13.3269	14.83	7	7	79.56	12.92	6	6
P47962	60S ribosomal protein L5 OS=Mus musculus GN=Rpl5 PE=1 SV=3 - [RL5_MOUSE]	14.81	2	4	4	7	8.21431	10.44	3	3	65.36	14.81	4	4
B0V2N7	Annexin (Fragment) OS=Mus musculus GN=Anxa2 PE=3 SV=1 - [B0V2N7_MOUSE]	14.8	4	2	2	4	2.30711	14.8	2	2	24.34	14.8	2	2
Q8BK64	Activator of 90 kDa heat shock protein ATPase homolog 1 OS=Mus musculus GN=Ahsa1 PE=2 SV=2 - [AHSA1_MOUSE]	14.79	5	5	5	8	5.28463	14.79	5	5	38.2554	8.88	3	3																						0
Q9WV92	Band 4.1-like protein 3 OS=Mus musculus GN=Epb41l3 PE=1 SV=1 - [E41L3_MOUSE]	14.75	9	1	10	30	26.3105	14.75	10	12	136.477	10.12	7	9																	75.5233	1.51	1	3	8.43697	1.51	1	3	28.91	1.51	1	1	4.84779	3.23	2	2
F7B0R9	Protein 2010300C02Rik (Fragment) OS=Mus musculus GN=2010300C02Rik PE=4 SV=1 - [F7B0R9_MOUSE]	14.72	1	1	5	9	5.73518	11.81	4	4	34.38	5.67	2	2																	39.37	3.53	1	1	0	3.53	1	1
P14152	Malate dehydrogenase, cytoplasmic OS=Mus musculus GN=Mdh1 PE=1 SV=3 - [MDHC_MOUSE]	14.67	2	3	3	7	7.92956	14.67	3	4	65.3733	14.67	3	3																														0
Q61696	Heat shock 70 kDa protein 1A OS=Mus musculus GN=Hspa1a PE=1 SV=2 - [HS71A_MOUSE]	14.66	2	5	8	19	21.7954	14.66	8	10	203.718	14.66	8	9																						0
Q8BMF4	Dihydrolipoyllysine-residue acetyltransferase component of pyruvate dehydrogenase complex, mitochondrial OS=Mus musculus GN=Dlat PE=1 SV=2 - [ODP2_MOUSE]	14.64	1	7	7	16	13.6165	12.46	6	9	132.278	8.26	4	5																									73.85	2.18	1	1	4.16458	2.18	1	1
Q8C0E2	Vacuolar protein sorting-associated protein 26B OS=Mus musculus GN=Vps26b PE=1 SV=1 - [VP26B_MOUSE]	14.58	2	4	4	8	11.0491	14.58	4	4	75.8035	14.58	4	4
Q9CWS0	N(G),N(G)-dimethylarginine dimethylaminohydrolase 1 OS=Mus musculus GN=Ddah1 PE=1 SV=3 - [DDAH1_MOUSE]	14.39	2	3	3	6	4.63833	14.39	3	3	60.56	14.39	3	3
P32883-2	Isoform 2B of GTPase KRas OS=Mus musculus GN=Kras - [RASK_MOUSE]	14.36	2	2	2	3		0
Q62277	Synaptophysin OS=Mus musculus GN=Syp PE=1 SV=2 - [SYPH_MOUSE]	14.33	2	5	5	13	14.1468	14.33	5	7	49.7127	12.42	4	6
Q6URW6-2	Isoform 2 of Myosin-14 OS=Mus musculus GN=Myh14 - [MYH14iso2_MOUSE]	14.31	16	15	28	63	67.9015	13.45	26	29	542.682	13.15	24	28									67.4706	1.26	3	3	8.68692	1.26	2	3														0
O88844	Isocitrate dehydrogenase [NADP] cytoplasmic OS=Mus musculus GN=Idh1 PE=1 SV=2 - [IDHC_MOUSE]	14.25	2	4	5	8	7.25994	14.25	5	5	68.05	8.45	3	3
P19246	Neurofilament heavy polypeptide OS=Mus musculus GN=Nefh PE=1 SV=3 - [NFH_MOUSE]	14.22	2	9	14	40	18.0031	7.34	7	7	121.561	5.6	6	6									62.92	1.47	1	2	8.11531	2.29	2	4	125.9	1.1	2	5	7.5637	1.1	2	5	172.833	5.5	5	5	16.2682	5.5	5	6
P21278	Guanine nucleotide-binding protein subunit alpha-11 OS=Mus musculus GN=Gna11 PE=1 SV=1 - [GNA11_MOUSE]	14.21	2	2	4	7	8.19927	11.14	3	3	66.5378	14.21	4	4
Q8BZ98-2	Isoform 2 of Dynamin-3 OS=Mus musculus GN=Dnm3 - [DYN3iso2_MOUSE]	14.2	7	5	11	20	16.9511	14.2	11	11	138.891	11.41	9	9
Q9CPR4	60S ribosomal protein L17 OS=Mus musculus GN=Rpl17 PE=2 SV=3 - [RL17_MOUSE]	14.13	5	2	2	8		0																																							131.911	14.13	2
P10852	4F2 cell-surface antigen heavy chain OS=Mus musculus GN=Slc3a2 PE=1 SV=1 - [4F2_MOUSE]	14.07	2	7	7	14	18.1826	14.07	7	7	139.899	14.07	7	7
G3UYZ1	Immunoglobulin superfamily member 8 OS=Mus musculus GN=Igsf8 PE=4 SV=1 - [G3UYZ1_MOUSE]	14.05	3	6	6	11	13.5629	14.05	6	6	132.637	10.4	5	5
Q6P9R4-2	Isoform 2 of Rho guanine nucleotide exchange factor 18 OS=Mus musculus GN=Arhgef18 - [ARHGIiso2_MOUSE]	14.04	3	10	10	19	21.473	14.04	10	10	210.892	12.41	9	9
Q99020	Heterogeneous nuclear ribonucleoprotein A/B OS=Mus musculus GN=Hnrnpab PE=1 SV=1 - [ROAA_MOUSE]	14.04	3	2	3	5	4.85032	14.04	3	3	56.1	8.42	2	2																														0
Q4KMM3-4	Isoform 4 of Oxidation resistance protein 1 OS=Mus musculus GN=Oxr1 - [OXR1iso4_MOUSE]	13.95	6	8	8	19	27.3921	13.95	8	10	218.906	12.4	7	9																														0
P97807-2	Isoform Cytoplasmic of Fumarate hydratase, mitochondrial OS=Mus musculus GN=Fh - [FUMHiso_MOUSE]	13.92	2	4	4	8	10.9732	13.92	4	4	120.233	13.92	4	4
Q61316	Heat shock 70 kDa protein 4 OS=Mus musculus GN=Hspa4 PE=1 SV=1 - [HSP74_MOUSE]	13.91	2	7	8	20	30.244	13.91	8	10	330.872	13.91	8	10
P70296	Phosphatidylethanolamine-binding protein 1 OS=Mus musculus GN=Pebp1 PE=1 SV=3 - [PEBP1_MOUSE]	13.9	1	1	1	4																																									82.2	13.9	1
P61205	ADP-ribosylation factor 3 OS=Mus musculus GN=Arf3 PE=2 SV=2 - [ARF3_MOUSE]	13.81	3	1	2	6		0																																							175.02	13.81	2
Q8BSL7;A2A6T7	ADP-ribosylation factor 2 OS=Mus musculus GN=Arf2 PE=1 SV=2 - [ARF2_MOUSE]	13.81	1	1	2	5		0																																							172.359	13.81	2
G5E884	Serine/threonine-protein kinase PAK 1 OS=Mus musculus GN=Pak1 PE=4 SV=1 - [G5E884_MOUSE]	13.79	2	5	7	18	23.6365	13.79	7	10	132.255	11.95	6	8
E9QPE7	Myosin-11 OS=Mus musculus GN=Myh11 PE=4 SV=1 - [E9QPE7_MOUSE]	13.78	14	8	28	82	85.8394	13.78	28	39	598.907	12.18	23	33									108.257	1.14	2	5	13.881	1.14	2	5														0
Q8BRT1	CLIP-associating protein 2 OS=Mus musculus GN=Clasp2 PE=1 SV=1 - [CLAP2_MOUSE]	13.69	9	13	13	27	29.0202	9.88	10	12	292.328	10.89	10	11																									89.03	2.8	2	2	6.2065	2.8	2	2
P62334	26S protease regulatory subunit 10B OS=Mus musculus GN=Psmc6 PE=1 SV=1 - [PRS10_MOUSE]	13.62	1	4	4	11	12.4555	13.62	4	5	89.47	13.62	4	6
E9Q1Z0	Protein 4732456N10Rik OS=Mus musculus GN=4732456N10Rik PE=3 SV=1 - [E9Q1Z0_MOUSE]	13.57	4	1	10	37	23.622	11.52	9	12	151.34	11.52	8	10	99.77	2.04	1	2	9.84808	2.04	1	3	183.508	2.04	1	4	14.462	2.04	1	4	51.39	2.04	1	1	3.49414	2.04	1	1
Q8R570	Synaptosomal-associated protein 47 OS=Mus musculus GN=Snap47 PE=1 SV=1 - [SNP47_MOUSE]	13.56	6	3	3	3	0	13.56	3	3
Q9CZ44	NSFL1 cofactor p47 OS=Mus musculus GN=Nsfl1c PE=1 SV=1 - [NSF1C_MOUSE]	13.51	4	3	3	6	10.4061	13.51	3	3	99.4233	13.51	3	3
Q3ULJ0-2	Isoform 2 of Glycerol-3-phosphate dehydrogenase 1-like protein OS=Mus musculus GN=Gpd1l - [GPD1Liso2_MOUSE]	13.44	3	4	4	7	4.85094	10.63	3	3	73.757	13.44	4	4
Q62252	Sperm surface protein Sp17 OS=Mus musculus GN=Spa17 PE=2 SV=1 - [SP17_MOUSE]	13.42	1	1	1	1																																									37.6	13.42	1
D6RCG1	Trifunctional purine biosynthetic protein adenosine-3 OS=Mus musculus GN=Gart PE=4 SV=1 - [D6RCG1_MOUSE]	13.4	3	3	3	4	0	10.46	2	2	28.46	8.17	2	2
F7D926	Wolframin (Fragment) OS=Mus musculus GN=Wfs1 PE=4 SV=1 - [F7D926_MOUSE]	13.38	3	2	2	4	1.78531	13.38	2	2	26.44	13.38	2	2
Q32ME1	ATPase, Ca++ transporting, plasma membrane 4 OS=Mus musculus GN=Atp2b4 PE=2 SV=1 - [Q32ME1_MOUSE]	13.37	4	3	13	36	45.8575	12.29	11	16	472.759	13.37	13	19																													3.3141	1.45	1	1
E9PUD2	Dynamin-1-like protein OS=Mus musculus GN=Dnm1l PE=3 SV=1 - [E9PUD2_MOUSE]	13.34	3	1	8	20	27.236	13.34	8	11	199.705	13.34	8	9
Q02053	Ubiquitin-like modifier-activating enzyme 1 OS=Mus musculus GN=Uba1 PE=1 SV=1 - [UBA1_MOUSE]	13.33	2	11	11	28	37.5359	12.29	10	14	328.938	12	10	14
Q6ZQ38	Cullin-associated NEDD8-dissociated protein 1 OS=Mus musculus GN=Cand1 PE=2 SV=2 - [CAND1_MOUSE]	13.33	2	12	12	20	24.7965	11.22	10	10	313.327	10.65	10	10
P62881-2	Isoform 2 of Guanine nucleotide-binding protein subunit beta-5 OS=Mus musculus GN=Gnb5 - [GBB5iso2_MOUSE]	13.31	2	3	3	8	12.3295	13.31	3	4	119.989	13.31	3	4
O55091	Protein IMPACT OS=Mus musculus GN=Impact PE=1 SV=2 - [IMPCT_MOUSE]	13.21	1	2	2	5	2.42071	13.21	2	3	39.21	7.86	1	2
O35682	Myeloid-associated differentiation marker OS=Mus musculus GN=Myadm PE=2 SV=2 - [MYADM_MOUSE]	13.13	1	3	3	8	3.468	5.31	1	1	80.59	5.31	1	1																																	149.069	13.13	3
P62843	40S ribosomal protein S15 OS=Mus musculus GN=Rps15 PE=2 SV=2 - [RS15_MOUSE]	13.1	3	1	1	4																																									125.27	13.1	1
D3YTT4	Isobutyryl-CoA dehydrogenase, mitochondrial OS=Mus musculus GN=Acad8 PE=3 SV=1 - [D3YTT4_MOUSE]	13.08	2	5	5	9	7.57415	10.65	4	4	105.29	13.08	5	5
A2AQ25	Sickle tail protein OS=Mus musculus GN=Skt PE=1 SV=1 - [SKT_MOUSE]	13.05	13	15	15	59	10.5588	3.8	5	5	74.2185	3.03	4	4									53.6798	0.57	1	2	4.40581	0.57	1	2	146.214	5.81	7	16	26.3573	5.81	7	14	189.261	5.34	5	8	20.5	5.34	5	8
P03899	NADH-ubiquinone oxidoreductase chain 3 OS=Mus musculus GN=Mtnd3 PE=3 SV=3 - [NU3M_MOUSE]	13.04	1	1	1	2	3.00441	13.04	1	1	36.38	13.04	1	1
Q3TYE5	Limbic system-associated membrane protein OS=Mus musculus GN=Lsamp PE=2 SV=1 - [Q3TYE5_MOUSE]	13.02	2	3	3	3	1.85093	13.02	3	3
Q810U3	Neurofascin OS=Mus musculus GN=Nfasc PE=1 SV=1 - [NFASC_MOUSE]	12.98	3	12	12	34	26.7398	12.26	11	12	228.205	12.18	11	12																	69.8133	1.45	1	3	6.83571	1.45	1	3	152.623	2.98	2	2	7.20593	2.98	2	2
G5E839	T-complex protein 1 subunit delta OS=Mus musculus GN=Cct4 PE=3 SV=1 - [G5E839_MOUSE]	12.97	2	5	5	9	10.8958	12.97	5	5	70.3227	10.61	4	4
P01868	Ig gamma-1 chain C region secreted form OS=Mus musculus GN=Ighg1 PE=1 SV=1 - [IGHG1_MOUSE]	12.96	2	4	4	29	4.32592	11.73	3	3	47.58	6.79	2	2	63.5918	8.02	2	2	8.61418	3.09	1	3	78.3931	8.02	2	3	4.6558	8.02	2	2	191.364	8.02	2	7	18.736	8.02	2	7
Q9D415-4	Isoform 4 of Disks large-associated protein 1 OS=Mus musculus GN=Dlgap1 - [DLGP1iso4_MOUSE]	12.96	10	4	11	38	14.7435	10.49	8	8	181.113	11.46	9	9																	257.212	5.14	4	10	32.7226	5.14	4	11						0
Q9D154	Leukocyte elastase inhibitor A OS=Mus musculus GN=Serpinb1a PE=1 SV=1 - [ILEUA_MOUSE]	12.93	1	4	4	7	7.05462	10.03	3	3	68.25	12.93	4	4
Q9CY64	Biliverdin reductase A OS=Mus musculus GN=Blvra PE=2 SV=1 - [BIEA_MOUSE]	12.88	4	3	3	5	7.41815	12.88	3	3	53.54	9.49	2	2
Q8BIZ1-3	Isoform 3 of Ankyrin repeat and sterile alpha motif domain-containing protein 1B OS=Mus musculus GN=Anks1b - [ANS1Biso3_MOUSE]	12.87	3	1	4	8	4.21245	8.91	3	4	22.6579	12.87	4	4
P28660	Nck-associated protein 1 OS=Mus musculus GN=Nckap1 PE=1 SV=2 - [NCKP1_MOUSE]	12.85	3	15	15	39	38.8175	12.85	15	20	379.497	11.97	13	17																	46.2	1.15	1	1	2.6447	1.15	1	1						0
Q60668-3	Isoform 3 of Heterogeneous nuclear ribonucleoprotein D0 OS=Mus musculus GN=Hnrnpd - [HNRPDiso3_MOUSE]	12.75	9	2	3	8	9.53949	12.75	3	5	51.88	12.75	3	3
Q01097	Glutamate receptor ionotropic, NMDA 2B OS=Mus musculus GN=Grin2b PE=1 SV=3 - [NMDE2_MOUSE]	12.69	2	14	14	50	16.1099	6.82	7	7	74.7213	4.52	5	5									289.142	7.09	8	12	44.7856	7.09	8	17	66.4443	0.67	1	2	5.8834	0.67	1	2	86.7301	3.04	3	3	2.79557	1.96	2	2
Q8BFZ9	Erlin-2 OS=Mus musculus GN=Erlin2 PE=1 SV=1 - [ERLN2_MOUSE]	12.65	1	3	4	6	7.93427	12.35	3	3	70.5106	7.06	3	3
B1ATL6	Dual-specificity mitogen-activated protein kinase kinase 4 (Fragment) OS=Mus musculus GN=Map2k4 PE=4 SV=1 - [B1ATL6_MOUSE]	12.62	2	2	2	2	4.03774	12.62	2	2
P86048	60S ribosomal protein L10-like OS=Mus musculus GN=Rpl10l PE=2 SV=1 - [RL10L_MOUSE]	12.62	3	1	1	2		0																																							55.76	12.62	1
Q61885	Myelin-oligodendrocyte glycoprotein OS=Mus musculus GN=Mog PE=1 SV=1 - [MOG_MOUSE]	12.6	3	3	3	5	0	3.66	1	1																																					109.149	8.94	2
P19788	Matrix Gla protein OS=Mus musculus GN=Mgp PE=2 SV=1 - [MGP_MOUSE]	12.5	1	1	1	2	2.97841	12.5	1	1	48.25	12.5	1	1
Q8BJ42	Disks large-associated protein 2 OS=Mus musculus GN=Dlgap2 PE=1 SV=2 - [DLGP2_MOUSE]	12.46	3	7	8	33	9.84011	4.82	4	4	88.8539	4.82	4	4																	209.212	7.65	4	13	30.6597	7.65	4	12
Q8R2R9	AP-3 complex subunit mu-2 OS=Mus musculus GN=Ap3m2 PE=2 SV=1 - [AP3M2_MOUSE]	12.44	1	4	4	8	10.0226	12.44	4	4	77.1367	12.44	4	4
Q5M8M9	Leucine-rich repeat-containing protein 52 OS=Mus musculus GN=Lrrc52 PE=2 SV=1 - [LRC52_MOUSE]	12.42	1	1	1	1	0	12.42	1	1
Q80YA9-2	Isoform 2 of Connector enhancer of kinase suppressor of ras 2 OS=Mus musculus GN=Cnksr2 - [CNKR2iso2_MOUSE]	12.41	4	9	9	27	22.4554	12.41	9	11	138.744	10.38	8	10																	76.8533	2.03	1	3	9.30357	2.03	1	3						0
P03995-2	Isoform 2 of Glial fibrillary acidic protein OS=Mus musculus GN=Gfap - [GFAPiso2_MOUSE]	12.38	3	4	5	23	9.68313	9.81	4	4	57.6593	9.81	4	4	99.77	2.57	1	2	9.84808	2.57	1	3	183.508	2.57	1	4	14.462	2.57	1	4	51.39	2.57	1	1	3.49414	2.57	1	1
A2AQ77	Solute carrier family 39 (Zinc transporter), member 12 (Fragment) OS=Mus musculus GN=Slc39a12 PE=4 SV=1 - [A2AQ77_MOUSE]	12.36	3	1	1	2	2.28702	12.36	1	1	31.65	12.36	1	1
Q99PU5	Long-chain-fatty-acid--CoA ligase ACSBG1 OS=Mus musculus GN=Acsbg1 PE=1 SV=1 - [ACBG1_MOUSE]	12.34	3	7	7	17	24.1439	12.34	7	9	290.685	10.82	6	8																														0
O35927	Catenin delta-2 OS=Mus musculus GN=Ctnnd2 PE=1 SV=1 - [CTND2_MOUSE]	12.27	4	10	10	20	20.8837	9.7	8	8	253.66	9.7	8	8																									103.951	2.57	2	2	8.70696	2.57	2	2
P63011	Ras-related protein Rab-3A OS=Mus musculus GN=Rab3a PE=1 SV=1 - [RAB3A_MOUSE]	12.27	28	1	2	4	5.57184	12.27	2	2	81.0756	12.27	2	2																														0
Q6R891	Neurabin-2 OS=Mus musculus GN=Ppp1r9b PE=1 SV=1 - [NEB2_MOUSE]	12.24	2	7	8	17	15.2844	11.02	7	7	149.173	8.2	6	6																									48.4887	4.04	2	2	4.69438	4.04	2	2		0
Q8CFX3	Protein Pcdh1 OS=Mus musculus GN=Pcdh1 PE=2 SV=1 - [Q8CFX3_MOUSE]	12.24	1	5	7	13	15.7629	9.63	6	7	115.346	6.17	4	5																													4.9481	2.6	1	1
P70404	Isocitrate dehydrogenase [NAD] subunit gamma 1, mitochondrial OS=Mus musculus GN=Idh3g PE=1 SV=1 - [IDHG1_MOUSE]	12.21	1	4	4	10	7.89812	12.21	4	5	57.6767	12.21	4	5																														0
P26443	Glutamate dehydrogenase 1, mitochondrial OS=Mus musculus GN=Glud1 PE=1 SV=1 - [DHE3_MOUSE]	12.19	2	4	4	8	8.49911	12.19	4	4	73.52	12.19	4	4																														0
B1AU25	Apoptosis-inducing factor 1, mitochondrial OS=Mus musculus GN=Aifm1 PE=4 SV=1 - [B1AU25_MOUSE]	12.17	2	5	5	8	8.07719	9.05	4	4	66.3961	9.38	4	4
Q9Z1S5-2	Isoform 2 of Neuronal-specific septin-3 OS=Mus musculus GN=Sept3 - [SEPT3iso2_MOUSE]	12.17	2	4	4	9	7.91048	12.17	4	5	65.385	9.5	3	4														0
Q8BU88	39S ribosomal protein L22, mitochondrial OS=Mus musculus GN=Mrpl22 PE=2 SV=1 - [RM22_MOUSE]	12.14	1	2	2	3		0																																							52.05	6.31	1
Q8CIU6	Myotubularin related protein 1 (Fragment) OS=Mus musculus GN=Mtmr1 PE=2 SV=1 - [Q8CIU6_MOUSE]	12.12	7	1	1	2	1.87522	12.12	1	1	33.44	12.12	1	1																														0
H3BK84	cAMP-dependent protein kinase type II-beta regulatory subunit OS=Mus musculus GN=Prkar2b PE=4 SV=1 - [H3BK84_MOUSE]	12.11	4	2	2	3	3.78537	12.11	2	2	36.16	5.47	1	1																						0
Q9CZW5	Mitochondrial import receptor subunit TOM70 OS=Mus musculus GN=Tomm70a PE=1 SV=2 - [TOM70_MOUSE]	12.11	1	5	5	10	13.3754	12.11	5	6	116.347	5.73	3	4
Q91VR2;Q3UD06	ATP synthase subunit gamma, mitochondrial OS=Mus musculus GN=Atp5c1 PE=1 SV=1 - [ATPG_MOUSE]	12.08	7	3	3	5	4.48946	7.72	2	2	25.82	3.69	1	1																																	63.33	4.36	1
Q9JLM8	Serine/threonine-protein kinase DCLK1 OS=Mus musculus GN=Dclk1 PE=1 SV=1 - [DCLK1_MOUSE]	12.04	7	7	7	14	16.2935	10.58	6	7	128.673	9.79	6	7
P18529	Ig heavy chain V region 5-76 OS=Mus musculus PE=1 SV=1 - [HVM58_MOUSE]	11.97	20	2	2	2		0			32.2876	11.97	2	2
E0CXN5	Glycerol-3-phosphate dehydrogenase [NAD(+)], cytoplasmic OS=Mus musculus GN=Gpd1 PE=3 SV=1 - [E0CXN5_MOUSE]	11.96	2	3	3	7	13.4027	11.96	3	4	61.6788	8.9	2	3
P62748	Hippocalcin-like protein 1 OS=Mus musculus GN=Hpcal1 PE=2 SV=2 - [HPCL1_MOUSE]	11.92	2	1	2	4		0																												0											109.699	11.92	2
F7BNZ5	Breast carcinoma-amplified sequence 1 homolog (Fragment) OS=Mus musculus GN=Bcas1 PE=4 SV=1 - [F7BNZ5_MOUSE]	11.87	4	4	4	7	7.39636	9.23	3	3	92.5586	11.87	4	4
P63094-2	Isoform Gnas-2 of Guanine nucleotide-binding protein G(s) subunit alpha isoforms short OS=Mus musculus GN=Gnas - [GNAS2iso2_MOUSE]	11.84	10	2	4	10	14.7521	11.84	4	5	118.467	11.84	4	5
G8JL54	COMM domain-containing protein 1 (Fragment) OS=Mus musculus GN=Commd1 PE=4 SV=1 - [G8JL54_MOUSE]	11.83	3	1	1	1	0	11.83	1	1
Q8CIN4	Serine/threonine-protein kinase PAK 2 OS=Mus musculus GN=Pak2 PE=1 SV=1 - [PAK2_MOUSE]	11.83	3	3	5	11	13.288	8.78	3	5	118.51	11.83	5	6
P23819	Glutamate receptor 2 OS=Mus musculus GN=Gria2 PE=1 SV=3 - [GRIA2_MOUSE]	11.78	11	6	7	15	10.2643	8.49	5	6	114.103	4.64	3	4																									109.053	3.28	2	2	9.67724	4.64	3	3
E9Q7A8	Enoyl-CoA delta isomerase 2, mitochondrial (Fragment) OS=Mus musculus GN=Eci2 PE=4 SV=1 - [E9Q7A8_MOUSE]	11.76	9	1	1	2	3.47656	11.76	1	1	52.83	11.76	1	1
P62746	Rho-related GTP-binding protein RhoB OS=Mus musculus GN=Rhob PE=1 SV=1 - [RHOB_MOUSE]	11.73	4	1	2	4		0																																							90.2819	11.73	2
Q99LC5	Electron transfer flavoprotein subunit alpha, mitochondrial OS=Mus musculus GN=Etfa PE=1 SV=2 - [ETFA_MOUSE]	11.71	1	3	3	8	7.81354	11.71	3	4	65.73	11.71	3	4
Q8CHG7	Rap guanine nucleotide exchange factor 2 OS=Mus musculus GN=Rapgef2 PE=1 SV=2 - [RPGF2_MOUSE]	11.7	6	13	13	23	16.832	10.09	10	10	180.28	8.76	10	11						0																			45.48	0.74	1	1	2.92776	0.74	1	1
Q3UYN2	Copine-6 OS=Mus musculus GN=Cpne6 PE=2 SV=1 - [Q3UYN2_MOUSE]	11.69	5	5	6	14	13.2342	11.69	6	7	143.95	11.69	6	7
P07744	Keratin, type II cytoskeletal 4 OS=Mus musculus GN=Krt4 PE=1 SV=2 - [K2C4_MOUSE]	11.62	2	2	8	17	18.8124	8.95	7	9	137.126	11.62	7	8
Q9JIS8	Solute carrier family 12 member 4 OS=Mus musculus GN=Slc12a4 PE=1 SV=2 - [S12A4_MOUSE]	11.61	4	9	12	31	35.3106	11.61	12	15	172.601	11.61	12	16
P28738	Kinesin heavy chain isoform 5C OS=Mus musculus GN=Kif5c PE=1 SV=3 - [KIF5C_MOUSE]	11.51	3	5	8	15	22.4286	11.51	8	8	256.869	9.62	7	7
Q8C854-3	Isoform 2 of Myelin expression factor 2 OS=Mus musculus GN=Myef2 - [MYEF2iso2_MOUSE]	11.5	8	6	6	15	11.2075	9.58	5	7	78.2917	11.5	6	8																														0
A2AWB0	RAB GTPase activating protein 1 (Fragment) OS=Mus musculus GN=Rabgap1 PE=4 SV=1 - [A2AWB0_MOUSE]	11.49	5	1	1	2	3.73654	11.49	1	1	48.37	11.49	1	1
Q3UV17	Keratin, type II cytoskeletal 2 oral OS=Mus musculus GN=Krt76 PE=2 SV=1 - [K22O_MOUSE]	11.45	2	3	10	23	27.5183	11.45	10	13	203.169	11.45	9	10																																		0
H3BLM2	SUMO-activating enzyme subunit 2 (Fragment) OS=Mus musculus GN=Uba2 PE=4 SV=1 - [H3BLM2_MOUSE]	11.36	3	1	1	1	0	11.36	1	1
P53994	Ras-related protein Rab-2A OS=Mus musculus GN=Rab2a PE=1 SV=1 - [RAB2A_MOUSE]	11.32	5	2	2	4		0																																							75.8949	11.32	2
Q8VED5	Keratin, type II cytoskeletal 79 OS=Mus musculus GN=Krt79 PE=1 SV=2 - [K2C79_MOUSE]	11.3	3	1	9	36	25.8344	11.3	9	14	145.339	11.3	8	11	72.93	2.26	1	1	7.99451	2.26	1	2	67.26	2.26	1	1	4.11479	2.26	1	1	154.48	2.26	1	3	12.1187	2.26	1	3
P48320	Glutamate decarboxylase 2 OS=Mus musculus GN=Gad2 PE=2 SV=1 - [DCE2_MOUSE]	11.28	1	4	4	7	9.98944	11.28	4	4	47.51	8.89	3	3																														0
P47753	F-actin-capping protein subunit alpha-1 OS=Mus musculus GN=Capza1 PE=1 SV=4 - [CAZA1_MOUSE]	11.19	2	1	3	5	4.87472	11.19	3	3	53.18	5.94	2	2
P97492	Regulator of G-protein signaling 14 OS=Mus musculus GN=Rgs14 PE=1 SV=2 - [RGS14_MOUSE]	11.15	1	4	4	6	6.22822	5.12	2	2	110.822	11.15	4	4
Q8BHZ0	Protein FAM49A OS=Mus musculus GN=Fam49a PE=2 SV=1 - [FA49A_MOUSE]	11.15	2	3	3	10	10.1413	11.15	3	5	73.2151	11.15	3	5
D3Z5R4	WAS/WASL-interacting protein family member 3 OS=Mus musculus GN=Wipf3 PE=4 SV=1 - [D3Z5R4_MOUSE]	11.14	4	3	3	7	8.6287	8.46	2	3	64.08	11.14	3	4
Q8R081	Heterogeneous nuclear ribonucleoprotein L OS=Mus musculus GN=Hnrnpl PE=1 SV=2 - [HNRPL_MOUSE]	11.09	4	5	5	11	10.7659	9.39	4	5	57.2446	11.09	5	6
Q8BMG8	Mitochondrial folate transporter/carrier OS=Mus musculus GN=Slc25a32 PE=2 SV=1 - [MFTC_MOUSE]	11.08	1	1	1	1		0																											0	11.08	1	1
P14733	Lamin-B1 OS=Mus musculus GN=Lmnb1 PE=1 SV=3 - [LMNB1_MOUSE]	11.05	1	5	5	9	7.32118	11.05	5	5	59.7823	8.16	4	4
D3Z028	Asparagine synthetase [glutamine-hydrolyzing] (Fragment) OS=Mus musculus GN=Asns PE=4 SV=1 - [D3Z028_MOUSE]	11.02	4	1	1	2	2.50564	11.02	1	1	24.44	11.02	1	1
Q8BMS1	Trifunctional enzyme subunit alpha, mitochondrial OS=Mus musculus GN=Hadha PE=1 SV=1 - [ECHA_MOUSE]	11.01	1	7	7	18	23.1984	11.01	7	9	182.269	11.01	7	9
F7CE88	Eukaryotic peptide chain release factor GTP-binding subunit ERF3A (Fragment) OS=Mus musculus GN=Gspt1 PE=4 SV=1 - [F7CE88_MOUSE]	11	4	1	1	2	0	11	1	1	24.35	11	1	1
Q3TWS4	Clathrin coat assembly protein AP180 OS=Mus musculus GN=Snap91 PE=2 SV=1 - [Q3TWS4_MOUSE]	11	8	6	7	17	15.0072	11	7	8	209.942	11	7	9
Q9JME5	AP-3 complex subunit beta-2 OS=Mus musculus GN=Ap3b2 PE=1 SV=2 - [AP3B2_MOUSE]	11	2	8	9	18	24.5028	10.26	8	9	113.183	10.17	8	9
Q8BNW9	Kelch repeat and BTB domain-containing protein 11 OS=Mus musculus GN=Kbtbd11 PE=1 SV=3 - [KBTBB_MOUSE]	10.9	1	5	5	10	11.9547	10.9	5	5	111.98	10.9	5	5																														0
Q9QUI0;Q4VAE6	Transforming protein RhoA OS=Mus musculus GN=Rhoa PE=1 SV=1 - [RHOA_MOUSE]	10.88	4	1	2	4		0																																							98.5518	10.88	2
Q99JI4	26S proteasome non-ATPase regulatory subunit 6 OS=Mus musculus GN=Psmd6 PE=1 SV=1 - [PSMD6_MOUSE]	10.8	1	3	3	5	4.26455	6.43	2	2	61.8	10.8	3	3
E9Q855	Secretory carrier-associated membrane protein 3 OS=Mus musculus GN=Scamp3 PE=4 SV=1 - [E9Q855_MOUSE]	10.79	3	2	2	4	7.44048	10.79	2	2	109.3	10.79	2	2
Q3TTY5	Keratin, type II cytoskeletal 2 epidermal OS=Mus musculus GN=Krt2 PE=1 SV=1 - [K22E_MOUSE]	10.75	2	6	12	32	38.1	10.75	12	17	188.536	10.75	11	15														0
Q80U57;Q14BY7	Regulating synaptic membrane exocytosis protein 3 OS=Mus musculus GN=Rims3 PE=1 SV=2 - [RIMS3_MOUSE]	10.75	1	1	2	6	4.3067	3.58	1	2	65.5	3.58	1	2																									27.37	7.17	1	1	3.48047	7.17	1	1
Q8K596	Protein Slc8a2 OS=Mus musculus GN=Slc8a2 PE=2 SV=1 - [Q8K596_MOUSE]	10.75	1	7	7	19	20.791	10.75	7	10	148.739	10.75	7	9																														0
Q9Z2I8-2	Isoform 2 of Succinyl-CoA ligase [GDP-forming] subunit beta, mitochondrial OS=Mus musculus GN=Suclg2 - [SUCB2iso2_MOUSE]	10.68	2	3	3	6	7.55107	10.68	3	3	78.7615	10.68	3	3
J3QK72	Uncharacterized protein OS=Mus musculus GN=Gm7729 PE=4 SV=1 - [J3QK72_MOUSE]	10.63	3	2	2	6	9.89452	10.63	2	3	224.692	10.63	2	3
P50518	V-type proton ATPase subunit E 1 OS=Mus musculus GN=Atp6v1e1 PE=1 SV=2 - [VATE1_MOUSE]	10.62	1	2	2	2		0			28.09	4.87	1	1																																		0
Q9CQW1	Synaptobrevin homolog YKT6 OS=Mus musculus GN=Ykt6 PE=2 SV=1 - [YKT6_MOUSE]	10.61	1	2	2	4		0																																							70.231	10.61	2
E0CXD4	Protein Pcdh1 OS=Mus musculus GN=Pcdh1 PE=4 SV=1 - [E0CXD4_MOUSE]	10.56	1	1	3	5	5.53419	10.56	3	3	86.8153	6.94	2	2
F6ZGN3	Unconventional myosin-XVIIIa (Fragment) OS=Mus musculus GN=Myo18a PE=4 SV=1 - [F6ZGN3_MOUSE]	10.56	1	1	1	1	0	10.56	1	1
O70161-3	Isoform 3 of Phosphatidylinositol 4-phosphate 5-kinase type-1 gamma OS=Mus musculus GN=Pip5k1c - [PI51Ciso3_MOUSE]	10.55	9	4	5	13	17.0895	10.55	5	7	72.79	10.55	5	6
F7AMS7	Misshapen-like kinase 1 (Fragment) OS=Mus musculus GN=Mink1 PE=4 SV=1 - [F7AMS7_MOUSE]	10.52	9	9	11	24	23.4633	8.6	10	11	213.982	8.6	10	11									36.56	1.92	1	1	0	1.92	1	1
P48722	Heat shock 70 kDa protein 4L OS=Mus musculus GN=Hspa4l PE=1 SV=2 - [HS74L_MOUSE]	10.5	5	6	7	14	18.3245	10.5	7	7	185.119	10.5	7	7
Q7TQF7	Amphiphysin OS=Mus musculus GN=Amph PE=1 SV=1 - [AMPH_MOUSE]	10.5	2	6	8	18	15.8506	10.5	8	9	112.433	10.5	8	9
Q14BB9	MAP6 domain-containing protein 1 OS=Mus musculus GN=Map6d1 PE=1 SV=1 - [MA6D1_MOUSE]	10.47	1	2	2	4		0																																							90.7924	10.47	2
Q9JIA1	Leucine-rich glioma-inactivated protein 1 OS=Mus musculus GN=Lgi1 PE=1 SV=1 - [LGI1_MOUSE]	10.41	1	6	6	12	11.4938	10.41	6	6	107.437	10.41	6	6
Q61414	Keratin, type I cytoskeletal 15 OS=Mus musculus GN=Krt15 PE=1 SV=2 - [K1C15_MOUSE]	10.4	15	1	7	31	18.7086	10.4	6	8	141.403	10.4	6	8									57.62	1.99	1	1	2.65066	1.99	1	1	29.1947	3.98	1	5	9.20478	3.98	1	6									65.8	1.99	1
Q3TWV4	AP-2 complex subunit mu OS=Mus musculus GN=Ap2m1 PE=2 SV=1 - [Q3TWV4_MOUSE]	10.39	2	4	4	8	7.9835	10.39	4	4	64.27	10.39	4	4
A2AFK7	Eukaryotic initiation factor 4A-III (Fragment) OS=Mus musculus GN=Eif4a3 PE=3 SV=1 - [A2AFK7_MOUSE]	10.37	5	1	2	4	5.32363	10.37	2	2	26.08	10.37	2	2
F7CHQ7	Nucleolar protein 56 (Fragment) OS=Mus musculus GN=Nop56 PE=4 SV=1 - [F7CHQ7_MOUSE]	10.36	5	2	2	3	2.52267	6.76	1	1	49.85	10.36	2	2																														0
Q3TQZ7	Mitogen-activated protein kinase 10 OS=Mus musculus GN=Mapk10 PE=2 SV=1 - [Q3TQZ7_MOUSE]	10.29	37	4	4	10	7.28371	10.29	4	6	68.6233	7.42	3	4
Q3U5Q7	UMP-CMP kinase 2, mitochondrial OS=Mus musculus GN=Cmpk2 PE=2 SV=2 - [CMPK2_MOUSE]	10.29	1	3	3	8	9.14331	10.29	3	4	65.73	10.29	3	4
E9Q3V6	Septin-2 OS=Mus musculus GN=Sept2 PE=3 SV=1 - [E9Q3V6_MOUSE]	10.28	8	2	2	4	5.85505	10.28	2	2	58.8426	10.28	2	2
Q9DC70	NADH dehydrogenase [ubiquinone] iron-sulfur protein 7, mitochondrial OS=Mus musculus GN=Ndufs7 PE=1 SV=1 - [NDUS7_MOUSE]	10.27	1	2	2	6		0																																							149.254	10.27	2
Q9CQX2	Cytochrome b5 type B OS=Mus musculus GN=Cyb5b PE=1 SV=1 - [CYB5B_MOUSE]	10.27	1	1	1	5																																									57.91	10.27	1
P18760	Cofilin-1 OS=Mus musculus GN=Cfl1 PE=1 SV=3 - [COF1_MOUSE]	10.24	3	1	1	2		0																																							23.58	10.24	1
Q99P72	Reticulon-4 OS=Mus musculus GN=Rtn4 PE=1 SV=2 - [RTN4_MOUSE]	10.24	5	7	7	14	13.431	8.61	6	7	32.91	4.73	3	3																									103.365	3.79	2	2	9.39057	3.79	2	2
Q6P264	Fn3k protein OS=Mus musculus GN=Fn3k PE=2 SV=1 - [Q6P264_MOUSE]	10.23	3	1	1	2	3.54448	10.23	1	1	35.88	10.23	1	1																						0
Q8R0Y6	Cytosolic 10-formyltetrahydrofolate dehydrogenase OS=Mus musculus GN=Aldh1l1 PE=2 SV=1 - [AL1L1_MOUSE]	10.2	1	7	7	13	17.0141	9.09	6	6	179.816	10.2	7	7																														0
Q501J6	Probable ATP-dependent RNA helicase DDX17 OS=Mus musculus GN=Ddx17 PE=2 SV=1 - [DDX17_MOUSE]	10.15	4	3	5	10	14.3034	10.15	5	5	156.83	10.15	5	5
Q9QYX7;E9QK94	Protein piccolo OS=Mus musculus GN=Pclo PE=1 SV=4 - [PCLO_MOUSE]	10.06	8	33	33	64	68.8805	7.81	26	29	466.797	7.58	26	29																						0							17.0724	1.46	4	5
Q91VM5	RNA binding motif protein, X-linked-like-1 OS=Mus musculus GN=Rbmxl1 PE=1 SV=1 - [RMXL1_MOUSE]	10.05	5	3	3	8	2.69139	10.05	3	3	49.9267	10.05	3	3																																	39.8	3.35	1
Q922S4	cGMP-dependent 3',5'-cyclic phosphodiesterase OS=Mus musculus GN=Pde2a PE=1 SV=3 - [PDE2A_MOUSE]	10.04	3	6	6	12	21.7135	10.04	6	6	224.117	10.04	6	6
Q8K0T0;Q4FJL2	Reticulon-1 OS=Mus musculus GN=Rtn1 PE=1 SV=1 - [RTN1_MOUSE]	10	4	5	5	10	5.54605	6.41	3	4	69.1702	7.31	4	4																																	59.71	1.67	1
P08113	Endoplasmin OS=Mus musculus GN=Hsp90b1 PE=1 SV=2 - [ENPL_MOUSE]	9.98	3	6	7	13	11.8114	8.85	6	6	46	9.98	7	7																														0
Q6IFZ6	Keratin, type II cytoskeletal 1b OS=Mus musculus GN=Krt77 PE=1 SV=1 - [K2C1B_MOUSE]	9.97	4	2	8	24	28.0552	9.97	8	14	194.268	9.97	7	10																														0
Q9JIS5	Synaptic vesicle glycoprotein 2A OS=Mus musculus GN=Sv2a PE=1 SV=1 - [SV2A_MOUSE]	9.97	1	7	7	17	17.8459	9.3	6	8	118.532	9.97	7	9
P60766-1	Isoform 1 of Cell division control protein 42 homolog OS=Mus musculus GN=Cdc42 - [CDC42_MOUSE]	9.95	1	1	1	1
Q62059-4	Isoform V3 of Versican core protein OS=Mus musculus GN=Vcan - [CSPG2isoV3_MOUSE]	9.94	10	5	5	9	10.129	9.94	5	5	114.71	7.03	4	4
Q8K310	Matrin-3 OS=Mus musculus GN=Matr3 PE=1 SV=1 - [MATR3_MOUSE]	9.93	1	7	7	12	11.286	7.8	5	5	88.107	9.93	7	7
A2AEC9	Protein Stxbp3a OS=Mus musculus GN=Stxbp3a PE=4 SV=1 - [A2AEC9_MOUSE]	9.9	4	1	1	2	2.05679	9.9	1	1	42.09	9.9	1	1
A2AS47	Plakophilin 4 OS=Mus musculus GN=Pkp4 PE=4 SV=1 - [A2AS47_MOUSE]	9.89	6	6	6	15	5.03271	8.72	5	5	95.44	9.89	6	6																	51.5317	2.12	1	2	7.41418	2.12	1	2
Q5DU25	IQ motif and SEC7 domain-containing protein 2 OS=Mus musculus GN=Iqsec2 PE=1 SV=3 - [IQEC2_MOUSE]	9.88	5	6	10	32	7.54491	2.98	4	5	49.2714	2.98	4	5									160.584	5.21	4	8	16.8873	5.21	4	9									90.3633	3.18	3	3	8.15355	2.64	2	2
Q7M6Y3-2	Isoform 2 of Phosphatidylinositol-binding clathrin assembly protein OS=Mus musculus GN=Picalm - [PICAiso2_MOUSE]	9.88	6	3	4	8	9.30512	9.88	4	4	41.3568	9.88	4	4
G3UZN4	Serine/threonine-protein kinase BRSK2 (Fragment) OS=Mus musculus GN=Brsk2 PE=4 SV=1 - [G3UZN4_MOUSE]	9.87	9	1	1	2	2.96278	9.87	1	1	58.06	9.87	1	1																														0
P55066	Neurocan core protein OS=Mus musculus GN=Ncan PE=2 SV=1 - [NCAN_MOUSE]	9.86	1	10	10	19	14.6665	4.42	5	6	170.839	5.76	7	7																									121.15	4.1	3	3	10.3522	4.1	3	3
Q8K0U4	Heat shock 70 kDa protein 12A OS=Mus musculus GN=Hspa12a PE=1 SV=1 - [HS12A_MOUSE]	9.78	1	6	6	16	18.6851	9.78	6	8	152.346	9.78	6	8																														0
Q9WV60	Glycogen synthase kinase-3 beta OS=Mus musculus GN=Gsk3b PE=1 SV=2 - [GSK3B_MOUSE]	9.76	2	2	2	3	4.45106	9.76	2	3
Q5M8N0	CB1 cannabinoid receptor-interacting protein 1 OS=Mus musculus GN=Cnrip1 PE=1 SV=1 - [CNRP1_MOUSE]	9.76	2	1	1	2																																									81.26	9.76	1
Q62095	ATP-dependent RNA helicase DDX3Y OS=Mus musculus GN=Ddx3y PE=1 SV=2 - [DDX3Y_MOUSE]	9.73	3	1	5	11	11.0524	8.36	4	5	64.7264	9.73	5	6
P62806	Histone H4 OS=Mus musculus GN=Hist1h4a PE=1 SV=2 - [H4_MOUSE]	9.71	1	1	1	1	1.81972	9.71	1	1
P63321;A2CG14	Ras-related protein Ral-A OS=Mus musculus GN=Rala PE=1 SV=1 - [RALA_MOUSE]	9.71	2	2	2	3		0																																							37.09	6.31	1
Q8CC35-3;Q3URF1	Isoform 3 of Synaptopodin OS=Mus musculus GN=Synpo - [SYNPOiso3_MOUSE]	9.71	4	4	4	9	5.92208	7.1	3	4	51.65	7.1	3	4
E9PZA8	Synaptotagmin-7 OS=Mus musculus GN=Syt7 PE=4 SV=1 - [E9PZA8_MOUSE]	9.7	3	3	3	5	4.85883	9.7	3	3	51.1	4.94	2	2
E9Q3M9	Protein 2010300C02Rik OS=Mus musculus GN=2010300C02Rik PE=4 SV=1 - [E9Q3M9_MOUSE]	9.7	1	2	6	10	5.73518	6.55	4	4	34.38	3.15	2	2																	39.37	1.96	1	1	0	1.96	1	1					6.86451	3.15	2	2
F7B6X4	Ataxin-2 (Fragment) OS=Mus musculus GN=Atxn2 PE=4 SV=1 - [F7B6X4_MOUSE]	9.7	6	2	2	4	6.50198	9.7	2	2	119.41	9.7	2	2
P35979	60S ribosomal protein L12 OS=Mus musculus GN=Rpl12 PE=1 SV=2 - [RL12_MOUSE]	9.7	1	1	1	4		0																																							122.42	9.7	1
P61759;A3KGB1	Prefoldin subunit 3 OS=Mus musculus GN=Vbp1 PE=2 SV=2 - [PFD3_MOUSE]	9.69	2	1	1	2		0																																							33.95	9.69	1
Q3TEI4-2	Isoform 2 of Uncharacterized protein C15orf39 homolog OS=Mus musculus - [CO039iso2_MOUSE]	9.64	2	1	1	2	0	9.64	1	2
Q5SYD0-2	Isoform 2 of Unconventional myosin-Id OS=Mus musculus GN=Myo1d - [MYO1Diso2_MOUSE]	9.64	2	8	8	17	15.2191	8.69	7	8	136.78	8.79	7	9																						0								0
Q9Z130	Heterogeneous nuclear ribonucleoprotein D-like OS=Mus musculus GN=Hnrpdl PE=1 SV=1 - [HNRDL_MOUSE]	9.63	3	2	3	5	6.46029	9.63	3	3	36.08	5.65	2	2
P62751	60S ribosomal protein L23a OS=Mus musculus GN=Rpl23a PE=2 SV=1 - [RL23A_MOUSE]	9.62	8	1	1	2		0																																							43.75	9.62	1
Q9QXB9	Developmentally-regulated GTP-binding protein 2 OS=Mus musculus GN=Drg2 PE=1 SV=1 - [DRG2_MOUSE]	9.62	1	3	3	6	6.29334	9.62	3	3	35.9605	9.62	3	3
O08532-4	Isoform 2D of Voltage-dependent calcium channel subunit alpha-2/delta-1 OS=Mus musculus GN=Cacna2d1 - [CA2D1iso2D_MOUSE]	9.58	7	7	7	12	6.59273	3.59	3	3	65.9533	3.59	3	3																	38.82	1.2	1	1	3.48203	1.2	1	1					10.6517	4.24	3	3
Q9QUP5	Hyaluronan and proteoglycan link protein 1 OS=Mus musculus GN=Hapln1 PE=2 SV=1 - [HPLN1_MOUSE]	9.55	1	3	4	8	8.53394	9.55	4	4	37.2435	9.55	4	4
Q8C078-4	Isoform 4 of Calcium/calmodulin-dependent protein kinase kinase 2 OS=Mus musculus GN=Camkk2 - [KKCC2iso4_MOUSE]	9.54	5	3	3	5	6.35037	9.54	3	3	69.16	6.36	2	2
P45952	Medium-chain specific acyl-CoA dehydrogenase, mitochondrial OS=Mus musculus GN=Acadm PE=1 SV=1 - [ACADM_MOUSE]	9.5	1	3	3	6	9.63907	9.5	3	3	64.08	9.5	3	3																														0
E9PYF1	Aminopeptidase B OS=Mus musculus GN=Rnpep PE=4 SV=1 - [E9PYF1_MOUSE]	9.49	2	4	4	11	10.4869	9.49	4	5	86.927	9.49	4	6
P40336	Vacuolar protein sorting-associated protein 26A OS=Mus musculus GN=Vps26a PE=2 SV=1 - [VP26A_MOUSE]	9.48	2	2	2	4	4.57994	9.48	2	2	32.89	9.48	2	2
D3Z434	Synaptic vesicle membrane protein VAT-1 homolog-like (Fragment) OS=Mus musculus GN=Vat1l PE=4 SV=1 - [D3Z434_MOUSE]	9.45	2	1	1	2	2.2355	9.45	1	1	30.26	9.45	1	1
Q9DCZ4	Apolipoprotein O OS=Mus musculus GN=Apoo PE=2 SV=1 - [APOO_MOUSE]	9.43	3	1	1	4																																									30.6957	9.43	1
P56564	Excitatory amino acid transporter 1 OS=Mus musculus GN=Slc1a3 PE=1 SV=2 - [EAA1_MOUSE]	9.39	2	4	4	22	25.2266	9.39	4	11	107.19	9.39	4	11																														0
O09167	60S ribosomal protein L21 OS=Mus musculus GN=Rpl21 PE=2 SV=3 - [RL21_MOUSE]	9.38	12	1	1	2		0																																							42.43	9.38	1
J3QPH6	Uncharacterized protein OS=Mus musculus GN=Gm8775 PE=4 SV=1 - [J3QPH6_MOUSE]	9.36	4	1	1	1	2.06751	9.36	1	1
Q9D880	Mitochondrial import inner membrane translocase subunit TIM50 OS=Mus musculus GN=Timm50 PE=1 SV=1 - [TIM50_MOUSE]	9.35	1	3	3	6	6.22056	9.35	3	3	47.6	9.35	3	3
D3Z379	Synaptic vesicle 2-related protein (Fragment) OS=Mus musculus GN=Svop PE=4 SV=1 - [D3Z379_MOUSE]	9.3	2	1	1	2	2.41061	9.3	1	1	45.22	9.3	1	1
E9PZI9	OX-2 membrane glycoprotein OS=Mus musculus GN=Cd200 PE=4 SV=1 - [E9PZI9_MOUSE]	9.3	5	1	1	2	2.945	9.3	1	1	27.33	9.3	1	1
Q8VIJ6	Splicing factor, proline- and glutamine-rich OS=Mus musculus GN=Sfpq PE=1 SV=1 - [SFPQ_MOUSE]	9.3	2	6	7	13	12.3596	9.3	7	7	87.75	9.01	6	6
Q6PAJ1	Breakpoint cluster region protein OS=Mus musculus GN=Bcr PE=1 SV=3 - [BCR_MOUSE]	9.29	3	7	8	16	13.5342	8.03	7	7	103.229	5.2	5	5																									71.2524	2.13	2	2	5.4792	2.13	2	2
F6QQP6	Disabled homolog 2-interacting protein (Fragment) OS=Mus musculus GN=Dab2ip PE=4 SV=1 - [F6QQP6_MOUSE]	9.26	9	1	6	18	16.3888	7.99	5	6	165.141	7.99	5	6																	77.3591	1.26	1	2	7.93329	2.66	2	4
P24369	Peptidyl-prolyl cis-trans isomerase B OS=Mus musculus GN=Ppib PE=2 SV=2 - [PPIB_MOUSE]	9.26	1	2	2	5		0																																							78.5628	9.26	2
Q3USC7	Ganglioside-induced differentiation-associated protein 1-like 1 OS=Mus musculus GN=Gdap1l1 PE=2 SV=1 - [Q3USC7_MOUSE]	9.26	3	2	2	3	2.40015	9.26	2	2	32.91	3.54	1	1
F8WGG3	UPF0160 protein MYG1, mitochondrial (Fragment) OS=Mus musculus GN=Myg1 PE=4 SV=1 - [F8WGG3_MOUSE]	9.2	2	2	2	4	4.68021	9.2	2	2	23.2	9.2	2	2
Q99N85	28S ribosomal protein S18a, mitochondrial OS=Mus musculus GN=Mrps18a PE=2 SV=1 - [RT18A_MOUSE]	9.18	3	1	1	3		0																																							36.38	9.18	1
Q9WVK4	EH domain-containing protein 1 OS=Mus musculus GN=Ehd1 PE=1 SV=1 - [EHD1_MOUSE]	9.18	1	2	4	8	9.74582	9.18	4	4	80.9893	9.18	4	4
Q61361	Brevican core protein OS=Mus musculus GN=Bcan PE=1 SV=2 - [PGCB_MOUSE]	9.17	1	7	7	13	11.6108	9.17	7	7	89.16	8.15	6	6
O55128	Histone deacetylase complex subunit SAP18 OS=Mus musculus GN=Sap18 PE=2 SV=1 - [SAP18_MOUSE]	9.15	4	1	1	2		0																																				0			30.4	9.15	1
Q9Z1Z2	Serine-threonine kinase receptor-associated protein OS=Mus musculus GN=Strap PE=1 SV=2 - [STRAP_MOUSE]	9.14	1	2	2	4	6.36293	9.14	2	2	101.776	9.14	2	2
Q61656	Probable ATP-dependent RNA helicase DDX5 OS=Mus musculus GN=Ddx5 PE=1 SV=2 - [DDX5_MOUSE]	9.12	3	3	5	10	11.3802	9.12	5	5	64.573	9.12	5	5
Q80UW2	F-box only protein 2 OS=Mus musculus GN=Fbxo2 PE=1 SV=1 - [FBX2_MOUSE]	9.09	1	2	2	4	4.82232	9.09	2	2	64.32	9.09	2	2
Q8BG39	Synaptic vesicle glycoprotein 2B OS=Mus musculus GN=Sv2b PE=1 SV=1 - [SV2B_MOUSE]	9.08	1	8	8	14	8.60906	7.17	5	6	65.4872	8.35	7	8
P28663	Beta-soluble NSF attachment protein OS=Mus musculus GN=Napb PE=1 SV=2 - [SNAB_MOUSE]	9.06	2	2	2	4	7.3901	9.06	2	2	55.18	9.06	2	2
Q60625	Intercellular adhesion molecule 5 OS=Mus musculus GN=Icam5 PE=1 SV=2 - [ICAM5_MOUSE]	9.05	1	6	6	19	16.6318	9.05	6	9	143.133	9.05	6	10																														0
P35700;B1AXW7	Peroxiredoxin-1 OS=Mus musculus GN=Prdx1 PE=1 SV=1 - [PRDX1_MOUSE]	9.05	6	2	2	4																																									80.1823	9.05	2
Q60864	Stress-induced-phosphoprotein 1 OS=Mus musculus GN=Stip1 PE=1 SV=1 - [STIP1_MOUSE]	9.02	1	4	4	7	5.24253	7.37	3	3	43.1355	9.02	4	4																														0
P59281-2	Isoform 2 of Rho GTPase-activating protein 39 OS=Mus musculus GN=Arhgap39 - [RHG39iso2_MOUSE]	9.01	4	7	7	16	16.0805	6.04	5	7	95.6535	7.53	6	7														0							5.94423	1.49	1	2						0
Q0VE82	Copine-7 OS=Mus musculus GN=Cpne7 PE=2 SV=1 - [CPNE7_MOUSE]	8.98	3	3	4	8	10.8782	8.98	4	4	83.18	8.98	4	4
P16381	Putative ATP-dependent RNA helicase Pl10 OS=Mus musculus GN=D1Pas1 PE=1 SV=1 - [DDX3L_MOUSE]	8.94	4	1	5	11	11.5017	7.58	4	5	75.2564	8.94	5	6
Q8R5H6	Wiskott-Aldrich syndrome protein family member 1 OS=Mus musculus GN=Wasf1 PE=1 SV=2 - [WASF1_MOUSE]	8.94	1	5	5	10	11.8577	8.94	5	5	55.3349	8.94	5	5
Q9D0I9	Arginine--tRNA ligase, cytoplasmic OS=Mus musculus GN=Rars PE=2 SV=2 - [SYRC_MOUSE]	8.94	1	4	4	11	11.6076	8.94	4	6	76.2301	6.21	3	5																														0
E9QN14	SLIT-ROBO Rho GTPase-activating protein 3 OS=Mus musculus GN=Srgap3 PE=4 SV=1 - [E9QN14_MOUSE]	8.93	3	7	7	13	18.6602	8.93	7	7	114.607	7.26	6	6
P60766	Cell division control protein 42 homolog OS=Mus musculus GN=Cdc42 PE=1 SV=2 - [CDC42_MOUSE]	8.9	2	1	1	2																																									50.71	8.9	1
Q91V14-2	Isoform 2 of Solute carrier family 12 member 5 OS=Mus musculus GN=Slc12a5 - [S12A5iso2_MOUSE]	8.88	2	6	9	24	21.1043	8.25	8	11	143.23	8.88	9	13																						0
E9Q6A3	Sorbin and SH3 domain-containing protein 1 OS=Mus musculus GN=Sorbs1 PE=4 SV=1 - [E9Q6A3_MOUSE]	8.82	10	1	4	8	9.28863	6.72	3	3	115.323	6.72	3	3														0			31.85	2.1	1	1	2.96167	2.1	1	1
Q8CIE6	Coatomer subunit alpha OS=Mus musculus GN=Copa PE=1 SV=2 - [COPA_MOUSE]	8.82	3	9	9	15	13.6914	8.17	8	8	64.3097	7.35	7	7														0																0
Q60597-2	Isoform 2 of 2-oxoglutarate dehydrogenase, mitochondrial OS=Mus musculus GN=Ogdh - [ODO1iso2_MOUSE]	8.79	5	5	5	14	11.8983	8.79	5	7	107.199	8.79	5	7
O08539-2	Isoform 2 of Myc box-dependent-interacting protein 1 OS=Mus musculus GN=Bin1 - [BIN1iso2_MOUSE]	8.76	4	2	4	7	3.19818	6.45	3	3	47.6733	8.76	4	4																														0
Q91ZP9	N-terminal EF-hand calcium-binding protein 2 OS=Mus musculus GN=Necab2 PE=1 SV=1 - [NECA2_MOUSE]	8.74	3	2	2	6	9.65742	8.74	2	3	85.9033	8.74	2	3
P06151	L-lactate dehydrogenase A chain OS=Mus musculus GN=Ldha PE=1 SV=3 - [LDHA_MOUSE]	8.73	7	3	3	6	6.54493	8.73	3	3	42.3605	8.73	3	3
Q61768	Kinesin-1 heavy chain OS=Mus musculus GN=Kif5b PE=1 SV=3 - [KINH_MOUSE]	8.72	3	5	8	16	21.3059	8.72	8	8	160.735	8.72	8	8																														0
Q9R0N0	Galactokinase OS=Mus musculus GN=Galk1 PE=2 SV=1 - [GALK1_MOUSE]	8.7	2	3	3	6	4.99153	8.7	3	3	35.42	8.7	3	3
G5E8K5-3;G5E8C5	Isoform 3 of Ankyrin-3 OS=Mus musculus GN=Ank3 - [ANK3iso3_MOUSE]	8.69	11	9	13	26	16.4725	4.42	7	8	120.283	4.32	7	8									52.3	0.57	1	2	5.46617	0.57	1	2													14.3599	3.28	5	5
G3UXX9	Metaxin-1 (Fragment) OS=Mus musculus GN=Mtx1 PE=4 SV=1 - [G3UXX9_MOUSE]	8.65	5	1	1	2	3.19335	8.65	1	1	28.82	8.65	1	1																														0
Q9D1N9;A8Y5G1	39S ribosomal protein L21, mitochondrial OS=Mus musculus GN=Mrpl21 PE=2 SV=1 - [RM21_MOUSE]	8.61	2	1	1	2																																									37.65	8.61	1
Q8VEH3	ADP-ribosylation factor-like protein 8A OS=Mus musculus GN=Arl8a PE=2 SV=1 - [ARL8A_MOUSE]	8.6	2	1	1	2		0																																				0			61.17	8.6	1
Q9JM96	Cdc42 effector protein 4 OS=Mus musculus GN=Cdc42ep4 PE=1 SV=1 - [BORG4_MOUSE]	8.6	3	2	2	4	5.05312	8.6	2	2	35.4831	8.6	2	2
O55131	Septin-7 OS=Mus musculus GN=Sept7 PE=1 SV=1 - [SEPT7_MOUSE]	8.49	15	3	3	6	1.92322	8.49	3	3	47.6272	4.13	2	3														0																0
P11352	Glutathione peroxidase 1 OS=Mus musculus GN=Gpx1 PE=1 SV=2 - [GPX1_MOUSE]	8.46	1	1	1	2																																						0			47.33	8.46	1
P19001;B1AQ78	Keratin, type I cytoskeletal 19 OS=Mus musculus GN=Krt19 PE=1 SV=1 - [K1C19_MOUSE]	8.44	10	1	4	14	8.76976	8.44	4	5	99.7083	8.44	4	5									57.62	2.23	1	1	2.65066	2.23	1	1														0			65.8	2.23	1
Q8BLR2	Copine-4 OS=Mus musculus GN=Cpne4 PE=1 SV=1 - [CPNE4_MOUSE]	8.44	4	3	4	8	9.95006	8.44	4	4	71.5032	8.44	4	4
Q8BK08	Transmembrane protein 11 OS=Mus musculus GN=Tmem11 PE=2 SV=1 - [TMM11_MOUSE]	8.42	2	1	1	2																																									34.94	8.42	1
O70133	ATP-dependent RNA helicase A OS=Mus musculus GN=Dhx9 PE=1 SV=2 - [DHX9_MOUSE]	8.41	4	9	9	17	12.2134	5.65	6	6	97.45	5.65	6	6						0																			127.582	2.03	2	2	8.52992	2.75	3	3
Q9CYG7	Mitochondrial import receptor subunit TOM34 OS=Mus musculus GN=Tomm34 PE=2 SV=1 - [TOM34_MOUSE]	8.41	2	2	2	3	3.37679	4.85	1	1	81.23	8.41	2	2
Q9QXY6	EH domain-containing protein 3 OS=Mus musculus GN=Ehd3 PE=1 SV=2 - [EHD3_MOUSE]	8.41	1	2	4	10	12.3044	8.41	4	5	111.965	8.41	4	5
H3BL49	T-complex protein 1 subunit theta OS=Mus musculus GN=Cct8 PE=3 SV=1 - [H3BL49_MOUSE]	8.38	3	3	3	6	7.33564	8.38	3	3	60.2127	8.38	3	3
O35954	Membrane-associated phosphatidylinositol transfer protein 1 OS=Mus musculus GN=Pitpnm1 PE=1 SV=1 - [PITM1_MOUSE]	8.37	2	8	8	17	19.3711	7.72	7	8	153.414	8.37	8	9
Q8BLQ9-3	Isoform 3 of Cell adhesion molecule 2 OS=Mus musculus GN=Cadm2 - [CADM2iso3_MOUSE]	8.35	4	2	2	9	8.30307	8.35	2	5	64.21	8.35	2	4
B8QI36	Liprin-alpha 4 OS=Mus musculus GN=Ppfia4 PE=2 SV=1 - [B8QI36_MOUSE]	8.34	3	1	8	31	18.8201	5.48	5	8	252.007	6.07	6	8																	177.584	3.45	3	7	20.4152	3.45	3	7					3.35414	1.01	1	1
F6RAZ3	Short-chain-specific acyl-CoA dehydrogenase, mitochondrial (Fragment) OS=Mus musculus GN=Acads PE=3 SV=1 - [F6RAZ3_MOUSE]	8.28	2	2	2	6	6.87321	8.28	2	3	50.9138	8.28	2	3																														0
Q8BP67	60S ribosomal protein L24 OS=Mus musculus GN=Rpl24 PE=2 SV=2 - [RL24_MOUSE]	8.28	3	1	1	4		0																																							147.529	8.28	1
A2AMQ5	Phosphatidate cytidylyltransferase OS=Mus musculus GN=Cds2 PE=3 SV=1 - [A2AMQ5_MOUSE]	8.2	4	2	2	6	9.73232	8.2	2	3	125.683	8.2	2	3
D3Z5X4	Uncharacterized protein OS=Mus musculus GN=Gm7964 PE=4 SV=1 - [D3Z5X4_MOUSE]	8.2	12	2	2	4	4.2507	8.2	2	2	46.17	8.2	2	2
F6QKA8	Sorting nexin-27 (Fragment) OS=Mus musculus GN=Snx27 PE=4 SV=1 - [F6QKA8_MOUSE]	8.18	4	1	1	1	0	8.18	1	1
Q9Z1R9	MCG124046 OS=Mus musculus GN=Prss1 PE=2 SV=1 - [Q9Z1R9_MOUSE]	8.13	1	1	1	48		0							66.39	8.13	1	6	26.617	8.13	1	8	127.008	8.13	1	9	26.1268	8.13	1	7	104.75	8.13	1	8	33.6694	8.13	1	9
Q9R0T7	MCG15085 OS=Mus musculus GN=Try4 PE=2 SV=1 - [Q9R0T7_MOUSE]	8.13	4	1	1	21									52.1633	8.13	1	3	27.0301	8.13	1	9									32.6	8.13	1	2	11.6266	8.13	1	4					2.77944	8.13	1	1
Q9R0Q7	Prostaglandin E synthase 3 OS=Mus musculus GN=Ptges3 PE=1 SV=1 - [TEBP_MOUSE]	8.13	3	1	1	2																																									65.97	8.13	1
Q03137-2	Isoform Short of Ephrin type-A receptor 4 OS=Mus musculus GN=Epha4 - [EPHA4iso_MOUSE]	8.12	20	4	5	12	19.2158	8.12	5	6	179.274	8.12	5	6														0								0
Q8VEM8	Phosphate carrier protein, mitochondrial OS=Mus musculus GN=Slc25a3 PE=1 SV=1 - [MPCP_MOUSE]	8.12	2	3	3	5	4.5932	8.12	3	3	61.8846	6.16	2	2
P17897	Lysozyme C-1 OS=Mus musculus GN=Lyz1 PE=1 SV=1 - [LYZ1_MOUSE]	8.11	1	1	1	14	1.82143	8.11	1	1					149.986	8.11	1	3	13.731	8.11	1	4									81.4419	8.11	1	3	9.46273	8.11	1	3
Q9D2N4-7	Isoform 7 of Dystrobrevin alpha OS=Mus musculus GN=Dtna - [DTNAiso7_MOUSE]	7.99	6	3	3	6	6.33352	7.99	3	3	41.8	7.99	3	3
H9KUZ8	Protein Tsga14 OS=Mus musculus GN=Tsga14 PE=4 SV=1 - [H9KUZ8_MOUSE]	7.97	1	1	1	1	2.48019	7.97	1	1																																		0
E9QP59	Inner nuclear membrane protein Man1 OS=Mus musculus GN=Lemd3 PE=4 SV=1 - [E9QP59_MOUSE]	7.95	4	5	5	12	14.252	7.95	5	6	177.32	7.95	5	6																														0
P62301	40S ribosomal protein S13 OS=Mus musculus GN=Rps13 PE=1 SV=2 - [RS13_MOUSE]	7.95	2	1	1	2		0																																							51.79	7.95	1
Q99MR8	Methylcrotonoyl-CoA carboxylase subunit alpha, mitochondrial OS=Mus musculus GN=Mccc1 PE=2 SV=2 - [MCCA_MOUSE]	7.95	2	4	4	7	6.39491	7.95	4	4	98.0767	5.72	3	3																														0
Q8BPN8-2	Isoform 2 of DmX-like protein 2 OS=Mus musculus GN=Dmxl2 - [DMXL2iso2_MOUSE]	7.94	7	18	18	35	42.2997	7.58	17	18	275.207	7.02	16	17
E9Q4F9	Homer protein homolog 2 OS=Mus musculus GN=Homer2 PE=4 SV=1 - [E9Q4F9_MOUSE]	7.93	3	2	2	3	2.19369	3.79	1	1	27.06	7.93	2	2
F7CZD1	Cysteine desulfurase, mitochondrial (Fragment) OS=Mus musculus GN=Nfs1 PE=4 SV=1 - [F7CZD1_MOUSE]	7.93	5	1	1	2	3.10266	7.93	1	1	40.82	7.93	1	1
O88712-3	Isoform 3 of C-terminal-binding protein 1 OS=Mus musculus GN=Ctbp1 - [CTBP1iso3_MOUSE]	7.9	6	3	3	6	6.95458	7.9	3	3	73.6533	7.9	3	3																														0
Q3U4W8	Ubiquitin carboxyl-terminal hydrolase OS=Mus musculus GN=Usp5 PE=2 SV=1 - [Q3U4W8_MOUSE]	7.9	4	4	4	10	16.0157	7.9	4	5	196.314	7.9	4	5																														0
Q9CXW4;A2BH07	60S ribosomal protein L11 OS=Mus musculus GN=Rpl11 PE=1 SV=4 - [RL11_MOUSE]	7.87	3	1	1	2		0																																							30.91	7.87	1
E9QMC2	Metabotropic glutamate receptor 5 OS=Mus musculus GN=Grm5 PE=3 SV=1 - [E9QMC2_MOUSE]	7.86	5	6	6	24	4.08151	2.48	2	2	60.1892	3.25	3	3	306.077	4.61	3	8	18.5083	4.61	3	11																						0
G3UXL2	Ribose-phosphate pyrophosphokinase OS=Mus musculus GN=Prps1l3 PE=3 SV=1 - [G3UXL2_MOUSE]	7.86	4	2	2	4	5.14658	7.86	2	2	52.0173	7.86	2	2
Q9CX53	Gem-associated protein 6 OS=Mus musculus GN=Gemin6 PE=2 SV=2 - [GEMI6_MOUSE]	7.83	1	1	1	2																																									53.8	7.83	1
E0CZ78	Serine/threonine-protein phosphatase OS=Mus musculus GN=Ppp3cb PE=3 SV=1 - [E0CZ78_MOUSE]	7.82	6	2	3	6	7.49601	7.82	3	3	81.7867	7.82	3	3
Q9CQJ8	NADH dehydrogenase [ubiquinone] 1 beta subcomplex subunit 9 OS=Mus musculus GN=Ndufb9 PE=1 SV=3 - [NDUB9_MOUSE]	7.82	1	1	1	2		0																																							31.79	7.82	1
Q91X78	Erlin-1 OS=Mus musculus GN=Erlin1 PE=1 SV=1 - [ERLN1_MOUSE]	7.8	1	1	2	5	4.65915	7.8	2	3	72.3006	7.8	2	2
Q9R1P1;Q545G0	Proteasome subunit beta type-3 OS=Mus musculus GN=Psmb3 PE=1 SV=1 - [PSB3_MOUSE]	7.8	2	1	1	2		0																																							41.02	7.8	1
Q8R1B4	Eukaryotic translation initiation factor 3 subunit C OS=Mus musculus GN=Eif3c PE=1 SV=1 - [EIF3C_MOUSE]	7.79	1	6	6	12	15.0164	7.79	6	6	76.3135	7.79	6	6
Q6PGN3-6	Isoform 6 of Serine/threonine-protein kinase DCLK2 OS=Mus musculus GN=Dclk2 - [DCLK2iso6_MOUSE]	7.77	6	4	4	5	3.34365	5.65	3	3	40.78	3.95	2	2
P59041	DnaJ homolog subfamily C member 30 OS=Mus musculus GN=Dnajc30 PE=2 SV=1 - [DJC30_MOUSE]	7.76	1	1	1	1																																									21.29	7.76	1
Q8BQU0	Oral cancer overexpressed 1, isoform CRA_c OS=Mus musculus GN=Oraov1 PE=2 SV=1 - [Q8BQU0_MOUSE]	7.75	3	1	1	1	0	7.75	1	1
Q99LB6-2	Isoform 2 of Methionine adenosyltransferase 2 subunit beta OS=Mus musculus GN=Mat2b - [MAT2Biso2_MOUSE]	7.74	3	2	2	4	5.0627	7.74	2	2	71.4382	7.74	2	2
B7ZNS2	Disks large-associated protein 4 OS=Mus musculus GN=Dlgap4 PE=2 SV=1 - [B7ZNS2_MOUSE]	7.69	10	6	7	25	4.56289	2.36	2	2	49.53	2.36	2	2																	220.293	5.95	5	10	26.7138	6.36	6	11
F6RT95	Protein Slc24a2 (Fragment) OS=Mus musculus GN=Slc24a2 PE=4 SV=1 - [F6RT95_MOUSE]	7.69	5	1	1	1	0	7.69	1	1																																		0
F8VQE9	Arf-GAP with GTPase, ANK repeat and PH domain-containing protein 3 OS=Mus musculus GN=Agap3 PE=4 SV=1 - [F8VQE9_MOUSE]	7.69	3	4	5	9	10.4463	7.69	5	5	79.0973	6.04	4	4
Q8BZT5	Leucine-rich repeat-containing protein 19 OS=Mus musculus GN=Lrrc19 PE=2 SV=1 - [LRC19_MOUSE]	7.69	1	1	1	1		0																																			0	7.69	1	1
Q9CSN1	SNW domain-containing protein 1 OS=Mus musculus GN=Snw1 PE=1 SV=3 - [SNW1_MOUSE]	7.65	1	3	3	6	4.49237	7.65	3	3	59.02	7.65	3	3																														0
Q9WUA2	Phenylalanine--tRNA ligase beta subunit OS=Mus musculus GN=Farsb PE=2 SV=2 - [SYFB_MOUSE]	7.64	1	4	4	10	12.7495	7.64	4	5	94.4801	7.64	4	5
P63328-2	Isoform 2 of Serine/threonine-protein phosphatase 2B catalytic subunit alpha isoform OS=Mus musculus GN=Ppp3ca - [PP2BAiso2_MOUSE]	7.63	3	2	3	8	10.8541	7.63	3	4	52.82	7.63	3	4
Q91WC3	Long-chain-fatty-acid--CoA ligase 6 OS=Mus musculus GN=Acsl6 PE=2 SV=1 - [ACSL6_MOUSE]	7.6	11	4	4	8	8.63748	7.6	4	4	45.2428	7.6	4	4
Q9D125	28S ribosomal protein S25, mitochondrial OS=Mus musculus GN=Mrps25 PE=1 SV=1 - [RT25_MOUSE]	7.6	1	1	1	2		0																																				0			24.66	7.6	1
A2A845	Mitochondrial trans-2-enoyl-CoA reductase (Fragment) OS=Mus musculus GN=Mecr PE=4 SV=1 - [A2A845_MOUSE]	7.57	2	1	1	2	3.19495	7.57	1	1	34.96	7.57	1	1
P68040	Guanine nucleotide-binding protein subunit beta-2-like 1 OS=Mus musculus GN=Gnb2l1 PE=1 SV=3 - [GBLP_MOUSE]	7.57	1	2	2	3	2.90146	5.05	1	1	50.02	7.57	2	2
Q6NZL0	Protein SOGA3 OS=Mus musculus GN=Soga3 PE=2 SV=2 - [SOGA3_MOUSE]	7.51	6	4	5	10	10.6913	7.51	5	6	97.32	3.7	3	4
Q8R326-2	Isoform 2 of Paraspeckle component 1 OS=Mus musculus GN=Pspc1 - [PSPC1iso2_MOUSE]	7.51	3	3	3	6	5.75939	7.51	3	3	48	7.51	3	3																														0
Q810U4-2	Isoform 2 of Neuronal cell adhesion molecule OS=Mus musculus GN=Nrcam - [NRCAMiso2_MOUSE]	7.5	3	6	6	14	17.9322	7.5	6	7	111.196	7.5	6	7
Q8C2Q3	RNA-binding protein 14 OS=Mus musculus GN=Rbm14 PE=1 SV=1 - [RBM14_MOUSE]	7.47	7	3	3	5	5.81227	3.89	2	2	68.44	7.47	3	3
Q922H2	[Pyruvate dehydrogenase [lipoamide]] kinase isozyme 3, mitochondrial OS=Mus musculus GN=Pdk3 PE=2 SV=1 - [PDK3_MOUSE]	7.47	1	2	2	4	6.70324	7.47	2	2	69.45	7.47	2	2
F8WJK8	Hsc70-interacting protein OS=Mus musculus GN=St13 PE=4 SV=1 - [F8WJK8_MOUSE]	7.46	3	2	2	4	5.27425	7.46	2	2	45.42	7.46	2	2
Q3TES0	IQ motif and SEC7 domain-containing protein 3 OS=Mus musculus GN=Iqsec3 PE=1 SV=1 - [IQEC3_MOUSE]	7.45	2	5	7	15	10.0941	5.19	5	5	76.4822	5.19	5	5																					0	1	1	1	110.379	2.26	2	2	5.67277	2.26	2	2
O55106	Striatin OS=Mus musculus GN=Strn PE=1 SV=2 - [STRN_MOUSE]	7.44	3	4	4	7	8.26451	5.77	3	3	111.863	7.44	4	4
A2ASF9	Calcium/calmodulin-dependent 3',5'-cyclic nucleotide phosphodiesterase 1A OS=Mus musculus GN=Pde1a PE=3 SV=1 - [A2ASF9_MOUSE]	7.38	7	2	2	4	4.55151	7.38	2	2	72.11	7.38	2	2
P21619-2	Isoform B3 of Lamin-B2 OS=Mus musculus GN=Lmnb2 - [LMNB2isoB3_MOUSE]	7.38	2	2	2	5	8.32057	7.38	2	3	102.61	7.38	2	2
P70372	ELAV-like protein 1 OS=Mus musculus GN=Elavl1 PE=1 SV=2 - [ELAV1_MOUSE]	7.36	1	2	2	4	4.28155	7.36	2	2	76.84	7.36	2	2																														0
Q3U6K9	Phosphoserine aminotransferase OS=Mus musculus GN=Psat1 PE=2 SV=1 - [Q3U6K9_MOUSE]	7.36	3	2	2	4	3.99966	7.36	2	2	48.35	7.36	2	2
Q80TL0	Protein phosphatase 1E OS=Mus musculus GN=Ppm1e PE=1 SV=2 - [PPM1E_MOUSE]	7.34	1	4	4	7	9.25179	7.34	4	4	121.807	6.14	3	3
Q8C0T5-2	Isoform 2 of Signal-induced proliferation-associated 1-like protein 1 OS=Mus musculus GN=Sipa1l1 - [SI1L1iso2_MOUSE]	7.31	2	8	9	30	5.29638	1.83	2	2	124.68	3.08	4	4									180.065	5.54	6	13	23.0246	5.54	6	11														0
Q9D0M1	Phosphoribosyl pyrophosphate synthase-associated protein 1 OS=Mus musculus GN=Prpsap1 PE=1 SV=1 - [KPRA_MOUSE]	7.3	4	2	2	3	2.25851	7.3	2	2	38.82	3.37	1	1																														0
P51410	60S ribosomal protein L9 OS=Mus musculus GN=Rpl9 PE=2 SV=2 - [RL9_MOUSE]	7.29	5	1	1	2		0																												0											39.88	7.29	1
Q8K212	Phosphofurin acidic cluster sorting protein 1 OS=Mus musculus GN=Pacs1 PE=1 SV=2 - [PACS1_MOUSE]	7.28	1	5	5	8	7.42619	6.14	4	4	67.2633	6.14	4	4
D3YTK7	Basal cell adhesion molecule (Fragment) OS=Mus musculus GN=Bcam PE=4 SV=1 - [D3YTK7_MOUSE]	7.25	2	1	1	2	2.50597	7.25	1	1	45.79	7.25	1	1																														0
Q6ZQ18-2	Isoform 2 of Protein EFR3 homolog B OS=Mus musculus GN=Efr3b - [EFR3Biso2_MOUSE]	7.24	3	3	4	7	7.01843	7.24	4	4	34.06	5.56	3	3
Q9R0Y5	Adenylate kinase isoenzyme 1 OS=Mus musculus GN=Ak1 PE=1 SV=1 - [KAD1_MOUSE]	7.22	2	1	1	4		0																																							60.27	7.22	1
Q8CGC7	Bifunctional glutamate/proline--tRNA ligase OS=Mus musculus GN=Eprs PE=1 SV=4 - [SYEP_MOUSE]	7.21	1	8	8	16	16.3388	5.49	6	6	128.786	5.49	6	6																						0			144.635	1.72	2	2	7.15723	1.72	2	2
Q8K3H0	DCC-interacting protein 13-alpha OS=Mus musculus GN=Appl1 PE=1 SV=1 - [DP13A_MOUSE]	7.21	1	3	3	6	7.46488	4.53	2	2	97.86	7.21	3	4
F7B9A0	Protein Serpinb6b OS=Mus musculus GN=Serpinb6b PE=3 SV=1 - [F7B9A0_MOUSE]	7.14	2	1	1	1		0																			2.1574	7.14	1	1
P10853	Histone H2B type 1-F/J/L OS=Mus musculus GN=Hist1h2bf PE=1 SV=2 - [H2B1F_MOUSE]	7.14	14	1	1	1	0	7.14	1	1
Q8C1K0	Protein polyglycylase TTLL10 OS=Mus musculus GN=Ttll10 PE=2 SV=1 - [Q8C1K0_MOUSE]	7.14	4	1	1	1	0	7.14	1	1
Q91YN9	BAG family molecular chaperone regulator 2 OS=Mus musculus GN=Bag2 PE=1 SV=1 - [BAG2_MOUSE]	7.14	1	1	1	1		0																																				0			35.09	7.14	1
Q99JR1	Sideroflexin-1 OS=Mus musculus GN=Sfxn1 PE=1 SV=3 - [SFXN1_MOUSE]	7.14	1	2	2	4	5.23841	7.14	2	2	43.72	7.14	2	2
O70325	Phospholipid hydroperoxide glutathione peroxidase, mitochondrial OS=Mus musculus GN=Gpx4 PE=1 SV=4 - [GPX41_MOUSE]	7.11	4	1	1	2		0																																							52.68	7.11	1
Q14BI2	Metabotropic glutamate receptor 2 OS=Mus musculus GN=Grm2 PE=2 SV=2 - [GRM2_MOUSE]	7.11	1	4	6	10	6.37987	6.19	5	5	63.2099	5.5	5	5
P19783	Cytochrome c oxidase subunit 4 isoform 1, mitochondrial OS=Mus musculus GN=Cox4i1 PE=1 SV=2 - [COX41_MOUSE]	7.1	1	1	1	1		0																																							44.67	7.1	1
P23198	Chromobox protein homolog 3 OS=Mus musculus GN=Cbx3 PE=1 SV=2 - [CBX3_MOUSE]	7.1	5	1	1	2		0																																							62.63	7.1	1
Q5F258	ARF GTPase-activating protein GIT1 OS=Mus musculus GN=Git1 PE=2 SV=1 - [Q5F258_MOUSE]	7.1	2	4	4	8	11.0954	7.1	4	4	101.4	7.1	4	4
B1AQZ5	Kinesin family member 3A (Fragment) OS=Mus musculus GN=Kif3a PE=4 SV=1 - [B1AQZ5_MOUSE]	7.03	5	1	1	2	2.35265	7.03	1	1	29.99	7.03	1	1
D3YZU1	SH3 and multiple ankyrin repeat domains protein 1 OS=Mus musculus GN=Shank1 PE=2 SV=1 - [SHAN1_MOUSE]	7.01	3	12	12	31	6.81425	2.35	4	4	28.0467	2.86	5	5									116.995	3	4	7	17.3958	4.11	7	12									37.87	0.83	1	1	5.48861	0.83	1	2
Q8BL65-2	Isoform 2 of Actin-binding LIM protein 2 OS=Mus musculus GN=Ablim2 - [ABLM2iso2_MOUSE]	6.98	12	3	3	6	8.206	6.98	3	3	69.3633	6.98	3	3
Q3TDT0	Tripartite motif-containing protein 3 OS=Mus musculus GN=Trim3 PE=2 SV=1 - [Q3TDT0_MOUSE]	6.97	2	4	4	6	7.59378	5.44	3	3	52.67	5.02	3	3
B1AXZ0	ELAV (Embryonic lethal, abnormal vision, Drosophila)-like 2 (Hu antigen B) OS=Mus musculus GN=Elavl2 PE=4 SV=1 - [B1AXZ0_MOUSE]	6.94	20	2	2	4	2.49791	6.94	2	2	37.9	6.94	2	2
Q6IME9	Keratin, type II cytoskeletal 72 OS=Mus musculus GN=Krt72 PE=2 SV=1 - [K2C72_MOUSE]	6.92	1	1	3	12	20.0658	6.92	3	6	149.357	6.92	3	6
P17809	Solute carrier family 2, facilitated glucose transporter member 1 OS=Mus musculus GN=Slc2a1 PE=1 SV=4 - [GTR1_MOUSE]	6.91	1	2	2	3	2.62892	6.91	2	2	47.93	2.03	1	1
Q80TJ1-4	Isoform 4 of Calcium-dependent secretion activator 1 OS=Mus musculus GN=Cadps - [CAPS1iso4_MOUSE]	6.88	15	1	6	11	10.3275	6.88	6	7	96.1809	2.81	3	4																														0
P24527	Leukotriene A-4 hydrolase OS=Mus musculus GN=Lta4h PE=1 SV=4 - [LKHA4_MOUSE]	6.87	1	3	3	5	4.74155	6.87	3	3	44.4091	4.42	2	2
Q3UNH4	G protein-regulated inducer of neurite outgrowth 1 OS=Mus musculus GN=Gprin1 PE=1 SV=2 - [GRIN1_MOUSE]	6.87	1	4	4	7	5.38465	6.87	4	4	87.2894	5.15	3	3
P14131	40S ribosomal protein S16 OS=Mus musculus GN=Rps16 PE=2 SV=4 - [RS16_MOUSE]	6.85	1	1	1	1																																									48.94	6.85	1
Q922R8	Protein disulfide-isomerase A6 OS=Mus musculus GN=Pdia6 PE=1 SV=3 - [PDIA6_MOUSE]	6.82	2	2	2	4	6.42064	6.82	2	2	85.775	6.82	2	2
Q9CY58-4	Isoform 4 of Plasminogen activator inhibitor 1 RNA-binding protein OS=Mus musculus GN=Serbp1 - [PAIRBiso4_MOUSE]	6.81	4	1	1	2	3.85295	6.81	1	1	46.71	6.81	1	1
Q8BWT1	3-ketoacyl-CoA thiolase, mitochondrial OS=Mus musculus GN=Acaa2 PE=1 SV=3 - [THIM_MOUSE]	6.8	1	2	2	4	4.60205	6.8	2	2	87.4709	6.8	2	2
Q9CY62-2	Isoform 2 of E3 ubiquitin-protein ligase RNF181 OS=Mus musculus GN=Rnf181 - [RN181iso2_MOUSE]	6.78	3	1	1	6	0	6.78	1	1	21.45	6.78	1	1		0			0	6.78	1	2		0			1.79831	6.78	1	1					1.63109	6.78	1	1
A2AG50-3	Isoform 3 of MAP7 domain-containing protein 2 OS=Mus musculus GN=Map7d2 - [MA7D2iso3_MOUSE]	6.76	4	1	1	2	0	6.76	1	1	15.43	6.76	1	1
Q60771	Claudin-11 OS=Mus musculus GN=Cldn11 PE=1 SV=1 - [CLD11_MOUSE]	6.76	1	1	1	4																																									67.31	6.76	1
Q9CWK8	Sorting nexin-2 OS=Mus musculus GN=Snx2 PE=1 SV=2 - [SNX2_MOUSE]	6.74	1	3	3	5	4.35558	4.82	2	2	71.1333	6.74	3	3
Q66GT5	Protein-tyrosine phosphatase mitochondrial 1 OS=Mus musculus GN=Ptpmt1 PE=1 SV=1 - [PTPM1_MOUSE]	6.74	1	1	1	2																																									54.23	6.74	1
P43276	Histone H1.5 OS=Mus musculus GN=Hist1h1b PE=1 SV=2 - [H15_MOUSE]	6.73	1	1	1	2	2.84677	6.73	1	1	38.25	6.73	1	1																														0
Q04857	Collagen alpha-1(VI) chain OS=Mus musculus GN=Col6a1 PE=2 SV=1 - [CO6A1_MOUSE]	6.73	1	5	5	11	14.7114	6.73	5	6	188.651	5.37	4	5																														0
Q8K183	Pyridoxal kinase OS=Mus musculus GN=Pdxk PE=1 SV=1 - [PDXK_MOUSE]	6.73	2	2	2	4	4.97592	6.73	2	2	44.85	6.73	2	2																														0
Q80X95	Ras-related GTP-binding protein A OS=Mus musculus GN=Rraga PE=2 SV=1 - [RRAGA_MOUSE]	6.71	3	2	2	4	3.64275	6.71	2	2	31.4972	6.71	2	2
E9PY26	Bleomycin hydrolase (Fragment) OS=Mus musculus GN=Blmh PE=4 SV=1 - [E9PY26_MOUSE]	6.7	2	1	1	1		0			33.66	6.7	1	1
P31650	Sodium- and chloride-dependent GABA transporter 3 OS=Mus musculus GN=Slc6a11 PE=1 SV=2 - [S6A11_MOUSE]	6.7	2	3	3	6	6.88735	6.7	3	3	78.9352	6.7	3	3
P53986	Monocarboxylate transporter 1 OS=Mus musculus GN=Slc16a1 PE=1 SV=1 - [MOT1_MOUSE]	6.69	1	2	2	4	6.71248	6.69	2	2	73.8258	6.69	2	2
F6RJ39	Apoptotic chromatin condensation inducer in the nucleus (Fragment) OS=Mus musculus GN=Acin1 PE=4 SV=1 - [F6RJ39_MOUSE]	6.68	10	6	6	12	18.5882	6.68	6	7	120.34	5.03	4	5
D6RI37	Protein Cttnbp2 OS=Mus musculus GN=Cttnbp2 PE=4 SV=1 - [D6RI37_MOUSE]	6.67	5	3	3	6	6.27678	6.67	3	3	88.1376	6.67	3	3
Q3UUG6-2	Isoform 2 of TBC1 domain family member 24 OS=Mus musculus GN=Tbc1d24 - [TBC24iso2_MOUSE]	6.67	2	3	3	5	4.27974	4.68	2	2	73.65	6.67	3	3
Q9R0P5;Q4FK36	Destrin OS=Mus musculus GN=Dstn PE=1 SV=3 - [DEST_MOUSE]	6.67	1	1	1	2		0																																				0			59.4	6.67	1
Q8BXT1	Regulator of G-protein signaling 8 OS=Mus musculus GN=Rgs8 PE=2 SV=1 - [RGS8_MOUSE]	6.67	3	1	1	2																																						0			68.89	6.67	1
Q9CQN1	Heat shock protein 75 kDa, mitochondrial OS=Mus musculus GN=Trap1 PE=1 SV=1 - [TRAP1_MOUSE]	6.66	1	2	3	8	12.2149	6.66	3	4	143.53	6.66	3	4																														0
Q99NF2-5	Isoform 5 of Nasal embryonic luteinizing hormone-releasing hormone factor OS=Mus musculus GN=Nelf - [NELFiso5_MOUSE]	6.64	9	1	1	2	3.07568	6.64	1	1	40.41	6.64	1	1
E9QM38	Solute carrier family 12 member 2 OS=Mus musculus GN=Slc12a2 PE=4 SV=1 - [E9QM38_MOUSE]	6.63	9	4	4	7	3.73537	6.63	4	4	32.0436	4.06	3	3
Q9CQ21	Malignant T-cell-amplified sequence 2 OS=Mus musculus GN=Mcts2 PE=2 SV=1 - [MCTS2_MOUSE]	6.63	3	1	1	2		0																																							48.1	6.63	1
A2BE92	Protein SET (Fragment) OS=Mus musculus GN=Set PE=3 SV=1 - [A2BE92_MOUSE]	6.62	4	1	1	1	1.97204	6.62	1	1
P61358	60S ribosomal protein L27 OS=Mus musculus GN=Rpl27 PE=2 SV=2 - [RL27_MOUSE]	6.62	3	1	1	2		0																																							38.29	6.62	1
Q60854	Serpin B6 OS=Mus musculus GN=Serpinb6 PE=2 SV=1 - [SPB6_MOUSE]	6.61	10	2	2	4	4.6906	6.61	2	2	70.9046	6.61	2	2
A2AAN3	Exocyst complex component 7 (Fragment) OS=Mus musculus GN=Exoc7 PE=4 SV=1 - [A2AAN3_MOUSE]	6.6	4	2	2	3	2.27565	6.6	2	2	44.37	4.17	1	1																														0
Q61598-2	Isoform 2 of Rab GDP dissociation inhibitor beta OS=Mus musculus GN=Gdi2 - [GDIBiso2_MOUSE]	6.6	2	2	2	4	6.17617	6.6	2	2	71.7211	6.6	2	2
Q8CG79	Apoptosis-stimulating of p53 protein 2 OS=Mus musculus GN=Tp53bp2 PE=1 SV=3 - [ASPP2_MOUSE]	6.56	2	4	4	11	16.5936	6.56	4	6	139.94	5.59	3	5
Q80TJ1-2	Isoform 2 of Calcium-dependent secretion activator 1 OS=Mus musculus GN=Cadps - [CAPS1iso2_MOUSE]	6.54	14	1	6	12	13.7543	6.54	6	7	111.326	4.11	4	5																														0
O89112	LanC-like protein 1 OS=Mus musculus GN=Lancl1 PE=1 SV=1 - [LANC1_MOUSE]	6.52	2	2	2	3	2.63576	6.52	2	2	28.39	3.01	1	1
Q922Q1	MOSC domain-containing protein 2, mitochondrial OS=Mus musculus GN=Marc2 PE=1 SV=1 - [MOSC2_MOUSE]	6.51	2	2	2	3	2.3791	4.44	1	1	34.91	6.51	2	2
Q8C754	Vacuolar protein sorting-associated protein 52 homolog OS=Mus musculus GN=Vps52 PE=2 SV=1 - [VPS52_MOUSE]	6.5	3	3	3	5	1.91011	6.5	3	3	41.1391	3.6	2	2
Q8QZS1	3-hydroxyisobutyryl-CoA hydrolase, mitochondrial OS=Mus musculus GN=Hibch PE=1 SV=1 - [HIBCH_MOUSE]	6.49	2	2	2	4	5.31424	6.49	2	2	36.72	6.49	2	2
P26040	Ezrin OS=Mus musculus GN=Ezr PE=1 SV=3 - [EZRI_MOUSE]	6.48	4	4	4	6	5.58877	4.44	3	3	55.0367	5.29	3	3																														0
F6Y6L6	Cathepsin D (Fragment) OS=Mus musculus GN=Ctsd PE=3 SV=1 - [F6Y6L6_MOUSE]	6.47	2	1	1	4	6.19892	6.47	1	2	51.58	6.47	1	2
Q9CR26	Vacuolar protein sorting-associated protein VTA1 homolog OS=Mus musculus GN=Vta1 PE=1 SV=1 - [VTA1_MOUSE]	6.47	1	1	1	2	3.93025	6.47	1	1	87.13	6.47	1	1
P29341	Polyadenylate-binding protein 1 OS=Mus musculus GN=Pabpc1 PE=1 SV=2 - [PABP1_MOUSE]	6.45	7	3	3	6	6.58779	6.45	3	3	44.89	6.45	3	3
P04104	Keratin, type II cytoskeletal 1 OS=Mus musculus GN=Krt1 PE=1 SV=4 - [K2C1_MOUSE]	6.44	2	3	6	18	23.8994	6.44	6	9	181.714	6.44	6	9														0
D3YZP3	Leucine-rich repeat-containing protein 4B (Fragment) OS=Mus musculus GN=Lrrc4b PE=4 SV=1 - [D3YZP3_MOUSE]	6.42	3	1	1	1	2.21416	6.42	1	1
F6UDT8	Disks large homolog 1 (Fragment) OS=Mus musculus GN=Dlg1 PE=4 SV=1 - [F6UDT8_MOUSE]	6.42	7	1	2	3	2.20299	3.63	1	1	51.75	6.42	2	2
F7BG02	Cyclin-G-associated kinase (Fragment) OS=Mus musculus GN=Gak PE=4 SV=1 - [F7BG02_MOUSE]	6.42	3	1	1	2	2.57435	6.42	1	1	33.26	6.42	1	1
P60824	Cold-inducible RNA-binding protein OS=Mus musculus GN=Cirbp PE=1 SV=1 - [CIRBP_MOUSE]	6.4	2	1	1	2																																									69.21	6.4	1
B7ZCR1	Uridine-cytidine kinase 1-like 1 (Fragment) OS=Mus musculus GN=Uckl1 PE=4 SV=1 - [B7ZCR1_MOUSE]	6.38	4	1	1	1	1.68697	6.38	1	1
Q8QZY1	Eukaryotic translation initiation factor 3 subunit L OS=Mus musculus GN=Eif3l PE=1 SV=1 - [EIF3L_MOUSE]	6.38	1	2	2	4	8.39794	6.38	2	2	137.77	6.38	2	2
Q9QUR6	Prolyl endopeptidase OS=Mus musculus GN=Prep PE=2 SV=1 - [PPCE_MOUSE]	6.34	1	3	3	6	7.21639	6.34	3	3	84.3941	6.34	3	3
E9Q7L0	Protein Ogdhl OS=Mus musculus GN=Ogdhl PE=4 SV=1 - [E9Q7L0_MOUSE]	6.32	1	5	5	9	9.1078	5.15	4	4	125.352	6.32	5	5																														0
Q60749	KH domain-containing, RNA-binding, signal transduction-associated protein 1 OS=Mus musculus GN=Khdrbs1 PE=1 SV=2 - [KHDR1_MOUSE]	6.32	1	2	2	2	0	6.32	2	2
E9Q5I9	26S proteasome non-ATPase regulatory subunit 13 OS=Mus musculus GN=Psmd13 PE=4 SV=1 - [E9Q5I9_MOUSE]	6.3	3	2	2	4	4.86878	6.3	2	2	43.34	6.3	2	2
A2ATT9	Protein transport protein Sec61 subunit alpha isoform 2 OS=Mus musculus GN=Sec61a2 PE=3 SV=1 - [A2ATT9_MOUSE]	6.29	3	1	1	1	1.8456	6.29	1	1
P32037	Solute carrier family 2, facilitated glucose transporter member 3 OS=Mus musculus GN=Slc2a3 PE=1 SV=1 - [GTR3_MOUSE]	6.29	1	2	2	4	4.31809	6.29	2	2	50.8016	6.29	2	2
Q8BRQ9	Sideroflexin-5 OS=Mus musculus GN=Sfxn5 PE=2 SV=1 - [Q8BRQ9_MOUSE]	6.29	3	2	2	4	3.57346	6.29	2	2	40.5162	6.29	2	2
Q91YR1	Twinfilin-1 OS=Mus musculus GN=Twf1 PE=1 SV=2 - [TWF1_MOUSE]	6.29	1	2	2	3	2.78437	2.57	1	1	58.4435	6.29	2	2
D3YV43	40S ribosomal protein S3 OS=Mus musculus GN=Rps3 PE=3 SV=1 - [D3YV43_MOUSE]	6.28	2	1	1	2	0	6.28	1	1	21.69	6.28	1	1
O55100-2	Isoform 1B of Synaptogyrin-1 OS=Mus musculus GN=Syngr1 - [SNG1iso1B_MOUSE]	6.28	2	1	1	2	1.9862	6.28	1	1	26.22	6.28	1	1
Q78PY7	Staphylococcal nuclease domain-containing protein 1 OS=Mus musculus GN=Snd1 PE=1 SV=1 - [SND1_MOUSE]	6.26	2	4	4	8	9.2721	6.26	4	4	96.2175	6.26	4	4																						0
Q80WM4	Hyaluronan and proteoglycan link protein 4 OS=Mus musculus GN=Hapln4 PE=2 SV=2 - [HPLN4_MOUSE]	6.25	1	1	2	3	5.02223	6.25	2	2	30.19	2.25	1	1																														0
Q925I1-2	Isoform 2 of ATPase family AAA domain-containing protein 3 OS=Mus musculus GN=Atad3 - [ATAD3iso2_MOUSE]	6.25	3	3	3	6	3.9304	4.1	2	2	64.2033	6.25	3	4
Q9CQF0	39S ribosomal protein L11, mitochondrial OS=Mus musculus GN=Mrpl11 PE=2 SV=1 - [RM11_MOUSE]	6.25	1	1	1	2																																									77.21	6.25	1
F7CUV7	Epsin-2 (Fragment) OS=Mus musculus GN=Epn2 PE=4 SV=1 - [F7CUV7_MOUSE]	6.2	6	1	1	2	3.01709	6.2	1	1	33.49	6.2	1	1
F6S7W6	Serine/threonine-protein kinase SIK3 (Fragment) OS=Mus musculus GN=Sik3 PE=4 SV=1 - [F6S7W6_MOUSE]	6.14	6	6	6	9	4.50924	4.62	4	4	60.39	3.79	5	5
Q5SRX1-3	Isoform 3 of TOM1-like protein 2 OS=Mus musculus GN=Tom1l2 - [TM1L2iso3_MOUSE]	6.14	8	2	2	4	4.76453	6.14	2	2	63.3826	6.14	2	2														0
Q9DCL9	Multifunctional protein ADE2 OS=Mus musculus GN=Paics PE=1 SV=4 - [PUR6_MOUSE]	6.12	3	2	2	3	2.14085	6.12	2	2	26.58	3.06	1	1
P34152-9	Isoform 9 of Focal adhesion kinase 1 OS=Mus musculus GN=Ptk2 - [FAK1iso9_MOUSE]	6.11	5	2	2	4	3.87004	6.11	2	2	34.3835	6.11	2	2
Q9D6S7	Ribosome-recycling factor, mitochondrial OS=Mus musculus GN=Mrrf PE=1 SV=1 - [RRFM_MOUSE]	6.11	1	1	1	2		0																																							54.07	6.11	1
E9Q9N6	Serine/threonine-protein kinase MARK2 OS=Mus musculus GN=Mark2 PE=4 SV=1 - [E9Q9N6_MOUSE]	6.08	14	3	3	6	6.95973	6.08	3	3	34.48	6.08	3	3																														0
Q8BW96-2	Isoform 2 of Calcium/calmodulin-dependent protein kinase type 1D OS=Mus musculus GN=Camk1d - [KCC1Diso2_MOUSE]	6.08	4	2	2	4	2.34334	6.08	2	2	41.62	6.08	2	2
Q99PL5-8	Isoform RRp10 of Ribosome-binding protein 1 OS=Mus musculus GN=Rrbp1 - [RRBP1isoRRp10_MOUSE]	6.06	9	1	1	1	0	6.06	1	1
Q6ZPE2	Myotubularin-related protein 5 OS=Mus musculus GN=Sbf1 PE=1 SV=2 - [MTMR5_MOUSE]	6.05	5	8	8	15	19.2771	6.05	8	8	109.134	5.41	7	7
D6REV6	F-box only protein 22 OS=Mus musculus GN=Fbxo22 PE=4 SV=1 - [D6REV6_MOUSE]	6.02	2	1	1	2	2.35159	6.02	1	1	36.93	6.02	1	1
P62492	Ras-related protein Rab-11A OS=Mus musculus GN=Rab11a PE=1 SV=3 - [RB11A_MOUSE]	6.02	7	1	1	2		0																																							68.37	6.02	1
P62827	GTP-binding nuclear protein Ran OS=Mus musculus GN=Ran PE=1 SV=3 - [RAN_MOUSE]	6.02	3	1	1	1	1.92123	6.02	1	1
P63141	Potassium voltage-gated channel subfamily A member 2 OS=Mus musculus GN=Kcna2 PE=1 SV=1 - [KCNA2_MOUSE]	6.01	1	2	2	4	4.85341	6.01	2	2	28.07	6.01	2	2
Q7TME0	Lipid phosphate phosphatase-related protein type 4 OS=Mus musculus GN=Lppr4 PE=1 SV=2 - [LPPR4_MOUSE]	6.01	1	3	3	8	10.3903	6.01	3	4	133.39	6.01	3	4
Q91WK2	Eukaryotic translation initiation factor 3 subunit H OS=Mus musculus GN=Eif3h PE=1 SV=1 - [EIF3H_MOUSE]	5.97	1	1	1	1	0	5.97	1	1
Q9QZQ8-2	Isoform 1 of Core histone macro-H2A.1 OS=Mus musculus GN=H2afy - [H2AYiso1_MOUSE]	5.96	2	1	1	2	4.0096	5.96	1	1	50.97	5.96	1	1
Q60960	Importin subunit alpha-1 OS=Mus musculus GN=Kpna1 PE=1 SV=2 - [IMA1_MOUSE]	5.95	5	2	2	4	4.57132	5.95	2	2	33.3256	5.95	2	2
Q9ESW4	Acylglycerol kinase, mitochondrial OS=Mus musculus GN=Agk PE=1 SV=1 - [AGK_MOUSE]	5.94	2	2	2	3	4.76582	5.94	2	2	28.77	3.33	1	1
G3X9L5	Coronin OS=Mus musculus GN=Coro7 PE=3 SV=1 - [G3X9L5_MOUSE]	5.9	3	1	1	1	0	5.9	1	1		0
A2AT91	Phospholipase C, beta 4 (Fragment) OS=Mus musculus GN=Plcb4 PE=4 SV=1 - [A2AT91_MOUSE]	5.89	2	3	3	3		0																				0															11.3176	5.89	3	3
Q8BGQ7	Alanine--tRNA ligase, cytoplasmic OS=Mus musculus GN=Aars PE=1 SV=1 - [SYAC_MOUSE]	5.89	1	4	4	8	9.06764	5.89	4	4	91.5688	5.89	4	4																						0
D3Z1X5	Rho GTPase-activating protein 26 (Fragment) OS=Mus musculus GN=Arhgap26 PE=4 SV=1 - [D3Z1X5_MOUSE]	5.88	3	1	1	2	1.89384	5.88	1	1	30.04	5.88	1	1
A2AJA9	Uncharacterized protein C9orf172 homolog OS=Mus musculus GN=Gm996 PE=1 SV=1 - [CI172_MOUSE]	5.85	2	4	4	7	4.58949	4.31	3	3	36.81	2.98	2	2																																	55.57	1.54	1
D3YUY3	Phosphatidylinositol 4-phosphate 5-kinase type-1 alpha OS=Mus musculus GN=Pip5k1a PE=4 SV=1 - [D3YUY3_MOUSE]	5.84	7	1	2	6	8.03714	5.84	2	3	55.46	5.84	2	3
G3X8X7	Vacuolar protein sorting 16 (Yeast) OS=Mus musculus GN=Vps16 PE=4 SV=1 - [G3X8X7_MOUSE]	5.84	4	4	4	8	9.9811	5.84	4	4	124.565	5.84	4	4																														0
E9Q599	Protein Arhgef11 OS=Mus musculus GN=Arhgef11 PE=4 SV=1 - [E9Q599_MOUSE]	5.84	3	1	1	1																																					4.73698	5.84	1	1
D3Z1L8	Glutamate decarboxylase 1 OS=Mus musculus GN=Gad1 PE=4 SV=1 - [D3Z1L8_MOUSE]	5.83	3	1	1	2	2.706	5.83	1	1	43.25	5.83	1	1
Q99KK7	Dipeptidyl peptidase 3 OS=Mus musculus GN=Dpp3 PE=2 SV=2 - [DPP3_MOUSE]	5.83	1	2	2	4	6.67383	5.83	2	2	52.82	5.83	2	2
Q8C1A5	Thimet oligopeptidase OS=Mus musculus GN=Thop1 PE=1 SV=1 - [THOP1_MOUSE]	5.82	1	3	3	8	7.1771	5.82	3	4	49.5727	5.82	3	4
Q9CQH3	NADH dehydrogenase [ubiquinone] 1 beta subcomplex subunit 5, mitochondrial OS=Mus musculus GN=Ndufb5 PE=1 SV=1 - [NDUB5_MOUSE]	5.82	5	1	1	2		0																																							59.58	5.82	1
Q8BVE3	V-type proton ATPase subunit H OS=Mus musculus GN=Atp6v1h PE=1 SV=1 - [VATH_MOUSE]	5.8	1	2	2	4	5.70803	5.8	2	2	61.72	5.8	2	2
Q8CCB4-2	Isoform 2 of Vacuolar protein sorting-associated protein 53 homolog OS=Mus musculus GN=Vps53 - [VPS53iso2_MOUSE]	5.8	5	3	3	6	4.68644	3.97	2	2	55.71	5.8	3	4
P63037	DnaJ homolog subfamily A member 1 OS=Mus musculus GN=Dnaja1 PE=1 SV=1 - [DNJA1_MOUSE]	5.79	3	2	2	4	4.92112	5.79	2	2	42.01	5.79	2	2
D3Z3E2	Glycerophosphodiester phosphodiesterase 1 (Fragment) OS=Mus musculus GN=Gde1 PE=4 SV=1 - [D3Z3E2_MOUSE]	5.78	2	1	1	1	0	5.78	1	1
P34914-2	Isoform 2 of Bifunctional epoxide hydrolase 2 OS=Mus musculus GN=Ephx2 - [HYESiso2_MOUSE]	5.78	2	2	2	4	5.10064	5.78	2	2	37.15	5.78	2	2																														0
Q9D3A9	Protein tweety homolog 1 OS=Mus musculus GN=Ttyh1 PE=1 SV=1 - [TTYH1_MOUSE]	5.78	6	2	2	2	0	5.78	2	2
Q8BGZ1;B2RRY8	Hippocalcin-like protein 4 OS=Mus musculus GN=Hpcal4 PE=2 SV=3 - [HPCL4_MOUSE]	5.76	2	1	1	2		0																																				0			57.52	5.76	1
Q8BIF2-4	Isoform 4 of RNA binding protein fox-1 homolog 3 OS=Mus musculus GN=Rbfox3 - [RFOX3iso4_MOUSE]	5.75	5	1	1	2	2.59048	5.75	1	1	36.52	5.75	1	1
E0CXB1	Proteasome subunit alpha type-6 OS=Mus musculus GN=Psma6 PE=4 SV=1 - [E0CXB1_MOUSE]	5.73	2	1	1	2	2.29929	5.73	1	1	44.01	5.73	1	1																														0
P01872	Ig mu chain C region secreted form OS=Mus musculus GN=Igh-6 PE=1 SV=2 - [IGHM_MOUSE]	5.73	2	2	2	4	4.62189	5.73	2	2	29.7334	5.73	2	2
E9Q3L2	Protein Pi4ka OS=Mus musculus GN=Pi4ka PE=4 SV=1 - [E9Q3L2_MOUSE]	5.72	3	9	9	19	18.7098	5.72	9	10	106.717	5.72	9	9						0																0								0
Q7TS64	Adrenergic receptor kinase, beta 1 OS=Mus musculus GN=Adrbk1 PE=2 SV=1 - [Q7TS64_MOUSE]	5.72	5	3	3	6	6.96329	5.72	3	3	63.3667	5.72	3	3
Q99K51	Plastin-3 OS=Mus musculus GN=Pls3 PE=1 SV=3 - [PLST_MOUSE]	5.71	3	3	3	6	5.00181	3.49	2	2	67.0867	5.71	3	4
Q9Z2I0	LETM1 and EF-hand domain-containing protein 1, mitochondrial OS=Mus musculus GN=Letm1 PE=2 SV=1 - [LETM1_MOUSE]	5.69	1	3	3	6	5.23602	5.69	3	3	45.2233	5.69	3	3																														0
Q9JIF7	Coatomer subunit beta OS=Mus musculus GN=Copb1 PE=1 SV=1 - [COPB_MOUSE]	5.67	1	3	3	5	7.46804	5.67	3	3	57.44	3.78	2	2																						0
A2A6U3	Septin 9 OS=Mus musculus GN=Sept9 PE=3 SV=1 - [A2A6U3_MOUSE]	5.66	5	3	3	5	5.07204	3.89	2	2	76.1567	5.66	3	3
Q9Z2U0	Proteasome subunit alpha type-7 OS=Mus musculus GN=Psma7 PE=1 SV=1 - [PSA7_MOUSE]	5.65	2	1	1	2	2.68392	5.65	1	1	40.29	5.65	1	1
Q8VE22	28S ribosomal protein S23, mitochondrial OS=Mus musculus GN=Mrps23 PE=2 SV=1 - [RT23_MOUSE]	5.65	1	1	1	1																																						0			62.35	5.65	1
Q9QYB5-2	Isoform 1 of Gamma-adducin OS=Mus musculus GN=Add3 - [ADDGiso1_MOUSE]	5.64	2	3	3	6	9.11866	5.64	3	3	115.844	5.64	3	3																														0
Q9QZM0	Ubiquilin-2 OS=Mus musculus GN=Ubqln2 PE=1 SV=2 - [UBQL2_MOUSE]	5.64	1	2	2	2	4.26953	5.64	2	2
P19096	Fatty acid synthase OS=Mus musculus GN=Fasn PE=1 SV=2 - [FAS_MOUSE]	5.63	1	11	11	22	26.3269	5.63	11	12	175.615	4.99	10	10
P15209-4	Isoform L10 of BDNF/NT-3 growth factors receptor OS=Mus musculus GN=Ntrk2 - [NTRK2isoL10_MOUSE]	5.61	4	3	3	6	9.41482	5.61	3	3	78.09	5.61	3	3
Q6PGF7	Exocyst complex component 8 OS=Mus musculus GN=Exoc8 PE=1 SV=1 - [EXOC8_MOUSE]	5.59	1	3	3	6	4.57464	3.35	2	2	46.59	5.59	3	4																														0
Q9Z1B3	1-phosphatidylinositol 4,5-bisphosphate phosphodiesterase beta-1 OS=Mus musculus GN=Plcb1 PE=1 SV=2 - [PLCB1_MOUSE]	5.59	4	5	5	10	5.76338	2.88	3	3	45.92	2.88	3	3																									160.21	2.71	2	2	8.77641	2.71	2	2
O08547	Vesicle-trafficking protein SEC22b OS=Mus musculus GN=Sec22b PE=1 SV=3 - [SC22B_MOUSE]	5.58	2	1	1	2		0																																							90.98	5.58	1
P20152	Vimentin OS=Mus musculus GN=Vim PE=1 SV=3 - [VIME_MOUSE]	5.58	3	1	3	5	5.28654	5.58	2	2	33	5.58	2	2										0			1.94588	1.93	1	1										0				0
Q80XU3	Nuclear ubiquitous casein and cyclin-dependent kinase substrate 1 OS=Mus musculus GN=Nucks1 PE=1 SV=1 - [NUCKS_MOUSE]	5.56	1	1	1	1	0	5.56	1	1
P46471	26S protease regulatory subunit 7 OS=Mus musculus GN=Psmc2 PE=1 SV=5 - [PRS7_MOUSE]	5.54	2	2	2	4	4.84279	5.54	2	2	51.9133	5.54	2	2
Q8VCY8	Lipid phosphate phosphatase-related protein type 2 OS=Mus musculus GN=Lppr2 PE=2 SV=1 - [LPPR2_MOUSE]	5.54	2	1	1	4	7.30588	5.54	1	2	76	5.54	1	2
G3UWM7	28S ribosomal protein S29, mitochondrial (Fragment) OS=Mus musculus GN=Dap3 PE=4 SV=1 - [G3UWM7_MOUSE]	5.53	5	1	1	2	2.66682	5.53	1	1	40.4	5.53	1	1
Q9D1X8	Tetraspanin 2, isoform CRA_b OS=Mus musculus GN=Tspan2 PE=2 SV=1 - [Q9D1X8_MOUSE]	5.53	2	1	1	2	2.54041	5.53	1	1	41.53	5.53	1	1
P20917-2	Isoform S-MAG of Myelin-associated glycoprotein OS=Mus musculus GN=Mag - [MAGiso_MOUSE]	5.5	2	3	3	7	3.88175	5.5	3	3	60.4233	5.5	3	4
O55137	Acyl-coenzyme A thioesterase 1 OS=Mus musculus GN=Acot1 PE=1 SV=1 - [ACOT1_MOUSE]	5.49	5	2	2	4	3.55989	5.49	2	2	32.02	5.49	2	2
Q8VDW0-2	Isoform 2 of ATP-dependent RNA helicase DDX39A OS=Mus musculus GN=Ddx39a - [DX39Aiso2_MOUSE]	5.49	3	1	1	2	2.38171	5.49	1	1	35.64	5.49	1	1
O70318	Band 4.1-like protein 2 OS=Mus musculus GN=Epb41l2 PE=1 SV=2 - [E41L2_MOUSE]	5.47	1	3	4	7	3.31168	4.25	3	3	62.1067	4.25	3	4
Q9R1P3	Proteasome subunit beta type-2 OS=Mus musculus GN=Psmb2 PE=1 SV=1 - [PSB2_MOUSE]	5.47	1	1	1	1		0																																							30.93	5.47	1
E0CX41	Leucine-rich repeat transmembrane neuronal protein 1 (Fragment) OS=Mus musculus GN=Lrrtm1 PE=4 SV=1 - [E0CX41_MOUSE]	5.46	2	1	1	1	2.10668	5.46	1	1
P61226	Ras-related protein Rap-2b OS=Mus musculus GN=Rap2b PE=1 SV=1 - [RAP2B_MOUSE]	5.46	4	1	1	2																																									34.28	5.46	1
Q5DTX6	Junctional protein associated with coronary artery disease OS=Mus musculus GN=Jcad PE=1 SV=2 - [JCAD_MOUSE]	5.45	1	4	4	11	2.03405	1.21	1	1													76.47	4.24	3	5	0	4.24	3	5
Q3V081	Protein Ube2u OS=Mus musculus GN=Ube2u PE=2 SV=1 - [Q3V081_MOUSE]	5.44	2	1	1	1																													1.71657	5.44	1	1						0
O54774	AP-3 complex subunit delta-1 OS=Mus musculus GN=Ap3d1 PE=1 SV=1 - [AP3D1_MOUSE]	5.42	1	5	5	9	10.3143	5.42	5	5	69.57	3.92	4	4
Q61301-2	Isoform 2 of Catenin alpha-2 OS=Mus musculus GN=Ctnna2 - [CTNA2iso2_MOUSE]	5.41	5	4	4	6	7.40819	4.09	3	3	65.1451	4.64	3	3
Q3UTQ8-2	Isoform 2 of Cyclin-dependent kinase-like 5 OS=Mus musculus GN=Cdkl5 - [CDKL5iso2_MOUSE]	5.4	3	2	2	4	4.44879	5.4	2	2	19.66	5.4	2	2
F6YNQ1	Glutamate receptor 1 OS=Mus musculus GN=Gria1 PE=4 SV=1 - [F6YNQ1_MOUSE]	5.37	3	2	3	5	5.11055	5.37	3	3	66.9184	3.46	2	2																														0
B1AR28	Acyl-Coenzyme A dehydrogenase, very long chain OS=Mus musculus GN=Acadvl PE=3 SV=1 - [B1AR28_MOUSE]	5.36	2	3	3	6	7.80488	5.36	3	3	40.4833	5.36	3	3																														0
Q922D8	C-1-tetrahydrofolate synthase, cytoplasmic OS=Mus musculus GN=Mthfd1 PE=1 SV=4 - [C1TC_MOUSE]	5.35	1	4	4	7	7.72458	5.35	4	4	79.0133	4.06	3	3
A2AGI3	Neuroligin 3 OS=Mus musculus GN=Nlgn3 PE=4 SV=1 - [A2AGI3_MOUSE]	5.34	4	3	3	6	5.64695	5.34	3	3	74.8067	5.34	3	3
P35436	Glutamate receptor ionotropic, NMDA 2A OS=Mus musculus GN=Grin2a PE=1 SV=2 - [NMDE1_MOUSE]	5.33	1	5	5	23	1.79935	0.68	1	1													73.5	2.12	2	9	21.7873	4.64	4	11						0			60.87	0.68	1	1	2.51436	0.68	1	1
Q61033-2	Isoform Zeta of Lamina-associated polypeptide 2, isoforms alpha/zeta OS=Mus musculus GN=Tmpo - [LAP2AisoZeta_MOUSE]	5.33	6	1	1	1		0			21.92	5.33	1	1
Q64133	Amine oxidase [flavin-containing] A OS=Mus musculus GN=Maoa PE=1 SV=3 - [AOFA_MOUSE]	5.32	1	2	2	4	5.9987	5.32	2	2	75.64	5.32	2	2						0																0
Q6PB66	Leucine-rich PPR motif-containing protein, mitochondrial OS=Mus musculus GN=Lrpprc PE=1 SV=2 - [LPPRC_MOUSE]	5.32	1	5	5	10	11.0962	5.32	5	5	103.25	5.32	5	5
O35857	Mitochondrial import inner membrane translocase subunit TIM44 OS=Mus musculus GN=Timm44 PE=2 SV=2 - [TIM44_MOUSE]	5.31	1	2	2	4	5.22029	5.31	2	2	33.75	5.31	2	2						0																								0
P00688	Pancreatic alpha-amylase OS=Mus musculus GN=Amy2 PE=1 SV=2 - [AMYP_MOUSE]	5.31	2	2	2	4	2.99005	5.31	2	2	47.77	5.31	2	2
E9Q401	Ryanodine receptor 2 OS=Mus musculus GN=Ryr2 PE=1 SV=1 - [RYR2_MOUSE]	5.3	5	20	20	45	48.0873	4.65	17	21	360.958	5.3	20	24																														0
P62814	V-type proton ATPase subunit B, brain isoform OS=Mus musculus GN=Atp6v1b2 PE=1 SV=1 - [VATB2_MOUSE]	5.28	1	2	2	4	6.43547	5.28	2	2	66.8	5.28	2	2																														0
Q80U63	Mitofusin-2 OS=Mus musculus GN=Mfn2 PE=1 SV=3 - [MFN2_MOUSE]	5.28	4	3	3	6	5.40919	5.28	3	3	58.59	5.28	3	3
Q80VC9	Calmodulin-regulated spectrin-associated protein 3 OS=Mus musculus GN=Camsap3 PE=1 SV=1 - [CAMP3_MOUSE]	5.27	3	3	3	5	2.15847	1.04	1	1																													130.088	4.23	2	2	9.03058	4.23	2	2
H3BJ57	Protein Evi5l OS=Mus musculus GN=Evi5l PE=4 SV=1 - [H3BJ57_MOUSE]	5.26	4	2	2	3	2.10686	5.26	2	2	41.31	2.63	1	1
Q8R191	Synaptogyrin-3 OS=Mus musculus GN=Syngr3 PE=1 SV=1 - [SNG3_MOUSE]	5.24	1	1	1	4	2.08988	5.24	1	1	37.6	5.24	1	1																																	47.22	5.24	1
Q6ZPQ6-2	Isoform 2 of Membrane-associated phosphatidylinositol transfer protein 2 OS=Mus musculus GN=Pitpnm2 - [PITM2iso2_MOUSE]	5.23	3	5	5	10	12.303	5.23	5	5	67.35	5.23	5	5
Q80TZ3-2	Isoform 2 of Putative tyrosine-protein phosphatase auxilin OS=Mus musculus GN=Dnajc6 - [AUXIiso2_MOUSE]	5.22	5	4	4	8	7.19268	5.22	4	4	80.02	5.22	4	4
P27659	60S ribosomal protein L3 OS=Mus musculus GN=Rpl3 PE=2 SV=3 - [RL3_MOUSE]	5.21	1	2	2	4	4.38705	5.21	2	2	46.86	5.21	2	2
D3YXU1	Trifunctional enzyme subunit beta, mitochondrial (Fragment) OS=Mus musculus GN=Hadhb PE=4 SV=1 - [D3YXU1_MOUSE]	5.2	2	1	1	2	1.6896	5.2	1	1	27.15	5.2	1	1
Q6ZPJ3	Ubiquitin-conjugating enzyme E2 O OS=Mus musculus GN=Ube2o PE=1 SV=3 - [UBE2O_MOUSE]	5.2	1	4	4	8	11.1365	5.2	4	4	59.9367	5.2	4	4																														0
Q62417	Sorbin and SH3 domain-containing protein 1 OS=Mus musculus GN=Sorbs1 PE=1 SV=2 - [SRBS1_MOUSE]	5.19	7	2	5	12	8.44144	3.1	3	3	93.04	3.1	3	3									77.29	0.93	1	2	5.22744	0.93	1	2	31.85	1.16	1	1	2.96167	1.16	1	1						0
Q9JLB0-2	Isoform Alpha of MAGUK p55 subfamily member 6 OS=Mus musculus GN=Mpp6 - [MPP6isoAlpha_MOUSE]	5.19	5	2	2	4	4.19394	5.19	2	2	36.44	5.19	2	2
Q9EQP2	EH domain-containing protein 4 OS=Mus musculus GN=Ehd4 PE=1 SV=1 - [EHD4_MOUSE]	5.18	1	2	2	4	5.07716	5.18	2	2	40.21	5.18	2	2
F6Z6C6	Interferon regulatory factor 5 (Fragment) OS=Mus musculus GN=Irf5 PE=4 SV=1 - [F6Z6C6_MOUSE]	5.15	1	1	1	1					27.67	5.15	1	1
Q9DAS2-2	Isoform 2 of UPF0573 protein C2orf70 homolog OS=Mus musculus - [CB070iso2_MOUSE]	5.13	3	1	1	1	0	5.13	1	1
E0CYN9	Probable tRNA threonylcarbamoyladenosine biosynthesis protein Osgep OS=Mus musculus GN=Osgep PE=4 SV=1 - [E0CYN9_MOUSE]	5.12	2	1	1	2	1.66944	5.12	1	1	20.75	5.12	1	1
P61021;B2RPS1	Ras-related protein Rab-5B OS=Mus musculus GN=Rab5b PE=1 SV=1 - [RAB5B_MOUSE]	5.12	6	1	1	2																																									48.28	5.12	1
D6REG4	Glyoxylate reductase/hydroxypyruvate reductase OS=Mus musculus GN=Grhpr PE=3 SV=1 - [D6REG4_MOUSE]	5.08	2	1	1	2	2.44256	5.08	1	1	37.41	5.08	1	1																														0
Q8C3F2-2	Isoform 2 of Constitutive coactivator of PPAR-gamma-like protein 2 OS=Mus musculus GN=Fam120c - [F120Ciso2_MOUSE]	5.08	3	1	1	2	2.13105	5.08	1	1	30.74	5.08	1	1
P01864	Ig gamma-2A chain C region secreted form OS=Mus musculus PE=1 SV=1 - [GCAB_MOUSE]	5.07	2	1	1	2	4.32425	5.07	1	1	73.19	5.07	1	1
Q99N28	Cell adhesion molecule 3 OS=Mus musculus GN=Cadm3 PE=1 SV=1 - [CADM3_MOUSE]	5.05	2	2	2	2	4.15964	5.05	2	2
Q9CYH2	Redox-regulatory protein FAM213A OS=Mus musculus GN=Fam213a PE=1 SV=2 - [F213A_MOUSE]	5.05	2	1	1	2		0																																							46.95	5.05	1
P27612	Phospholipase A-2-activating protein OS=Mus musculus GN=Plaa PE=2 SV=4 - [PLAP_MOUSE]	5.04	2	3	3	5	4.64697	3.78	2	2	41.36	5.04	3	3
P03888	NADH-ubiquinone oxidoreductase chain 1 OS=Mus musculus GN=Mtnd1 PE=1 SV=3 - [NU1M_MOUSE]	5.03	1	2	2	3		0																																							53.88	5.03	2
Q8BTZ7	Mannose-1-phosphate guanyltransferase beta OS=Mus musculus GN=Gmppb PE=2 SV=1 - [GMPPB_MOUSE]	5	1	1	1	1	2.28996	5	1	1
Q5SSL4-3	Isoform 3 of Active breakpoint cluster region-related protein OS=Mus musculus GN=Abr - [ABRiso3_MOUSE]	4.99	6	2	3	5	5.53986	3.59	2	2	61.7764	4.99	3	3
D3Z5P0	Serine/threonine-protein kinase BRSK1 OS=Mus musculus GN=Brsk1 PE=4 SV=1 - [D3Z5P0_MOUSE]	4.98	2	2	2	4	6.6112	4.98	2	2	82.09	4.98	2	2
Q6PFR5	Transformer-2 protein homolog alpha OS=Mus musculus GN=Tra2a PE=1 SV=1 - [TRA2A_MOUSE]	4.98	2	1	1	2	1.8648	4.98	1	1	29.4	4.98	1	1
Q8VBY2	Calcium/calmodulin-dependent protein kinase kinase 1 OS=Mus musculus GN=Camkk1 PE=1 SV=1 - [KKCC1_MOUSE]	4.95	2	2	2	4	6.74491	4.95	2	2	80.06	4.95	2	2																						0
Q9DCT2	NADH dehydrogenase [ubiquinone] iron-sulfur protein 3, mitochondrial OS=Mus musculus GN=Ndufs3 PE=1 SV=2 - [NDUS3_MOUSE]	4.94	1	1	1	1		0																																							27.66	4.94	1
D3Z0S9	Tumor susceptibility gene 101 protein (Fragment) OS=Mus musculus GN=Tsg101 PE=4 SV=1 - [D3Z0S9_MOUSE]	4.92	2	1	1	2	2.37949	4.92	1	1	42.27	4.92	1	1
Q91WQ3	Tyrosine--tRNA ligase, cytoplasmic OS=Mus musculus GN=Yars PE=2 SV=3 - [SYYC_MOUSE]	4.92	2	2	2	4	2.04046	4.92	2	2	51.07	4.92	2	2
P14685	26S proteasome non-ATPase regulatory subunit 3 OS=Mus musculus GN=Psmd3 PE=1 SV=3 - [PSMD3_MOUSE]	4.91	2	2	2	4	5.23574	4.91	2	2	59.58	4.91	2	2																														0
Q3UKC1	Tax1-binding protein 1 homolog OS=Mus musculus GN=Tax1bp1 PE=1 SV=2 - [TAXB1_MOUSE]	4.91	1	3	3	6	4.43524	4.91	3	3	49.2633	4.91	3	3
Q921L6	Cortactin, isoform CRA_a OS=Mus musculus GN=Cttn PE=2 SV=1 - [Q921L6_MOUSE]	4.91	2	2	2	3	2.38574	4.91	2	2	34.77	2.55	1	1
O35449	Proline-rich transmembrane protein 1 OS=Mus musculus GN=Prrt1 PE=1 SV=1 - [PRRT1_MOUSE]	4.9	1	1	1	2	3.58634	4.9	1	1	64.88	4.9	1	1
O88531	Palmitoyl-protein thioesterase 1 OS=Mus musculus GN=Ppt1 PE=2 SV=2 - [PPT1_MOUSE]	4.9	1	1	1	1	1.99189	4.9	1	1
Q6PA06-2	Isoform 2 of Atlastin-2 OS=Mus musculus GN=Atl2 - [ATLA2iso2_MOUSE]	4.9	3	1	1	2	4.50469	4.9	1	1	83.18	4.9	1	1
D3YVE6	MCG18601 OS=Mus musculus GN=Rpl7a-ps10 PE=4 SV=1 - [D3YVE6_MOUSE]	4.89	6	1	1	2	2.5058	4.89	1	1	24.68	4.89	1	1
E9Q1S3	Protein transport protein Sec23A OS=Mus musculus GN=Sec23a PE=4 SV=1 - [E9Q1S3_MOUSE]	4.89	2	3	3	6	7.50239	4.89	3	3	69.76	4.89	3	3
P61264	Syntaxin-1B OS=Mus musculus GN=Stx1b PE=1 SV=1 - [STX1B_MOUSE]	4.86	1	1	1	2	2.24011	4.86	1	1	38.57	4.86	1	1
Q8BHL5-2	Isoform 2 of Engulfment and cell motility protein 2 OS=Mus musculus GN=Elmo2 - [ELMO2iso2_MOUSE]	4.86	4	3	3	6	6.84383	4.86	3	3	59.02	4.86	3	3
E9QPY4	Dynamin-binding protein OS=Mus musculus GN=Dnmbp PE=4 SV=1 - [E9QPY4_MOUSE]	4.86	3	1	1	1																																						0
P35803-3	Isoform 3 of Neuronal membrane glycoprotein M6-b OS=Mus musculus GN=Gpm6b - [GPM6Biso3_MOUSE]	4.83	4	1	1	1	1.88898	4.83	1	1
P51150	Ras-related protein Rab-7a OS=Mus musculus GN=Rab7a PE=1 SV=2 - [RAB7A_MOUSE]	4.83	1	1	1	2		0																																							40.26	4.83	1
Q5SQG5	Prohibitin (Fragment) OS=Mus musculus GN=Phb PE=2 SV=1 - [Q5SQG5_MOUSE]	4.83	2	1	1	2	2.49622	4.83	1	1	34.62	4.83	1	1
P11087-2	Isoform 2 of Collagen alpha-1(I) chain OS=Mus musculus GN=Col1a1 - [CO1A1iso2_MOUSE]	4.82	2	4	4	8	8.80206	4.82	4	4	34.17	4.82	4	4														0
Q3UHB8	Coiled-coil domain-containing protein 177 OS=Mus musculus GN=Ccdc177 PE=1 SV=1 - [CC177_MOUSE]	4.82	1	3	3	7	4.86542	4.82	3	3	63.7788	4.82	3	3																														0
Q9EPK7-2	Isoform 2 of Exportin-7 OS=Mus musculus GN=Xpo7 - [XPO7iso2_MOUSE]	4.82	3	4	4	7	10.2512	4.82	4	4	61.4767	3.88	3	3																														0
Q9Z0G0	PDZ domain-containing protein GIPC1 OS=Mus musculus GN=Gipc1 PE=1 SV=1 - [GIPC1_MOUSE]	4.8	1	1	1	1	0	4.8	1	1
Q8BJU0-2	Isoform 2 of Small glutamine-rich tetratricopeptide repeat-containing protein alpha OS=Mus musculus GN=Sgta - [SGTAiso2_MOUSE]	4.78	2	1	1	2	4.01871	4.78	1	1	45.18	4.78	1	1
A2AFW6	Mitochondrial carrier homolog 2 OS=Mus musculus GN=Mtch2 PE=3 SV=1 - [A2AFW6_MOUSE]	4.76	3	1	1	1																																					2.91007	4.76	1	1
Q8CGK3	Lon protease homolog, mitochondrial OS=Mus musculus GN=Lonp1 PE=1 SV=2 - [LONM_MOUSE]	4.74	1	4	4	7	7.40199	4.74	4	4	47.9009	3.58	3	3
Q8JZQ2	AFG3-like protein 2 OS=Mus musculus GN=Afg3l2 PE=1 SV=1 - [AFG32_MOUSE]	4.74	1	3	4	6	2.41304	2.12	2	2	56.4333	4.74	4	4																														0
P04925	Major prion protein OS=Mus musculus GN=Prnp PE=1 SV=2 - [PRIO_MOUSE]	4.72	1	1	1	4	4.33831	4.72	1	2	51.78	4.72	1	2
Q8R0Y8	Mitochondrial coenzyme A transporter SLC25A42 OS=Mus musculus GN=Slc25a42 PE=2 SV=1 - [S2542_MOUSE]	4.72	1	1	1	1	0	4.72	1	1
Q8VCW8	Acyl-CoA synthetase family member 2, mitochondrial OS=Mus musculus GN=Acsf2 PE=2 SV=1 - [ACSF2_MOUSE]	4.72	1	2	2	6	7.36988	4.72	2	3	83.54	4.72	2	3																														0
Q8CIB5	Fermitin family homolog 2 OS=Mus musculus GN=Fermt2 PE=1 SV=1 - [FERM2_MOUSE]	4.71	2	2	2	2	0	4.71	2	2
F6SBE4	Protein N28178 (Fragment) OS=Mus musculus GN=N28178 PE=4 SV=1 - [F6SBE4_MOUSE]	4.69	3	1	1	2	2.50841	4.69	1	1	63.92	4.69	1	1
G3UXJ6	Heterogeneous nuclear ribonucleoprotein Q OS=Mus musculus GN=Syncrip PE=4 SV=1 - [G3UXJ6_MOUSE]	4.69	9	2	2	4	4.98401	4.69	2	2	37.5945	4.69	2	2
Q9QXL2-3	Isoform 3 of Kinesin-like protein KIF21A OS=Mus musculus GN=Kif21a - [KI21Aiso3_MOUSE]	4.66	6	4	4	8	8.35786	4.66	4	4	95.03	4.66	4	4																														0
Q52KF7	Discs, large homolog 3 (Drosophila) OS=Mus musculus GN=Dlg3 PE=2 SV=1 - [Q52KF7_MOUSE]	4.65	4	3	3	6	6.70764	4.65	3	3	59.13	4.65	3	3																														0
Q99K48	Non-POU domain-containing octamer-binding protein OS=Mus musculus GN=Nono PE=1 SV=3 - [NONO_MOUSE]	4.65	2	1	2	4	0	4.65	2	2	30.0318	4.65	2	2																														0
E9Q813	Ras-GEF domain-containing family member 1B OS=Mus musculus GN=Rasgef1b PE=4 SV=1 - [E9Q813_MOUSE]	4.64	3	1	1	1	2.08994	4.64	1	1
Q3TXX4	Vesicular glutamate transporter 1 OS=Mus musculus GN=Slc17a7 PE=2 SV=2 - [VGLU1_MOUSE]	4.64	1	3	3	5	5.82647	4.64	2	2	53.6433	4.64	3	3
Q6ZWN5	40S ribosomal protein S9 OS=Mus musculus GN=Rps9 PE=2 SV=3 - [RS9_MOUSE]	4.64	4	1	1	2		0																																							41.56	4.64	1
Q80U28-11	Isoform 11 of MAP kinase-activating death domain protein OS=Mus musculus GN=Madd - [MADDiso11_MOUSE]	4.63	27	5	5	12	16.4949	4.63	5	6	87.299	4.63	5	6																														0
Q91ZE6	Beta-spectrin 4 OS=Mus musculus GN=Spnb4 PE=2 SV=1 - [Q91ZE6_MOUSE]	4.62	4	5	10	21	17.7091	4.07	8	8	223.007	4.07	9	11																													5.27761	0.55	1	2
Q9JII6	Alcohol dehydrogenase [NADP(+)] OS=Mus musculus GN=Akr1a1 PE=1 SV=3 - [AK1A1_MOUSE]	4.62	1	1	1	2	2.78669	4.62	1	1	50.66	4.62	1	1
Q9WUM5	Succinyl-CoA ligase [ADP/GDP-forming] subunit alpha, mitochondrial OS=Mus musculus GN=Suclg1 PE=1 SV=4 - [SUCA_MOUSE]	4.62	1	1	1	2	3.7726	4.62	1	1	41.29	4.62	1	1
Q8C0M9	Isoaspartyl peptidase/L-asparaginase OS=Mus musculus GN=Asrgl1 PE=1 SV=1 - [ASGL1_MOUSE]	4.6	1	1	1	2	3.22793	4.6	1	1	55.64	4.6	1	1																														0
Q9JKR6	Hypoxia up-regulated protein 1 OS=Mus musculus GN=Hyou1 PE=1 SV=1 - [HYOU1_MOUSE]	4.6	3	3	3	5	5.30551	4.6	3	4	0	0.8	1	1																														0
E9PUC2	Long-chain-fatty-acid--CoA ligase 3 OS=Mus musculus GN=Acsl3 PE=4 SV=1 - [E9PUC2_MOUSE]	4.58	2	2	2	3	2.30803	2.64	1	1	51.04	4.58	2	2
Q91V92	ATP-citrate synthase OS=Mus musculus GN=Acly PE=1 SV=1 - [ACLY_MOUSE]	4.58	3	4	4	7	8.01374	4.58	4	4	49.11	3.57	3	3						0								0																0
Q9DBE8	Alpha-1,3/1,6-mannosyltransferase ALG2 OS=Mus musculus GN=Alg2 PE=2 SV=2 - [ALG2_MOUSE]	4.58	1	1	1	2	0	4.58	1	2
B1ATZ0	HGF-regulated tyrosine kinase substrate OS=Mus musculus GN=Hgs PE=4 SV=1 - [B1ATZ0_MOUSE]	4.57	5	3	3	5	4.2378	4.57	3	3	39.67	3	2	2																														0
Q71LX4	Talin-2 OS=Mus musculus GN=Tln2 PE=1 SV=3 - [TLN2_MOUSE]	4.55	2	5	6	13	18.4032	4.55	6	7	190.713	3.96	5	6																														0
F6T9T6	Protein shisa-7 (Fragment) OS=Mus musculus GN=Shisa7 PE=4 SV=1 - [F6T9T6_MOUSE]	4.53	3	1	1	2	2.59829	4.53	1	1	54.12	4.53	1	1
H3BJZ9	3-ketoacyl-CoA thiolase A, peroxisomal OS=Mus musculus GN=Acaa1a PE=3 SV=1 - [H3BJZ9_MOUSE]	4.53	5	1	1	2	0	4.53	1	1	0	4.53	1	1
P21981	Protein-glutamine gamma-glutamyltransferase 2 OS=Mus musculus GN=Tgm2 PE=1 SV=4 - [TGM2_MOUSE]	4.52	1	2	2	3	5.38035	4.52	2	2	57.47	2.62	1	1
D3YUB6	BTB/POZ domain-containing protein 8 OS=Mus musculus GN=Btbd8 PE=3 SV=1 - [BTBD8_MOUSE]	4.51	1	1	1	1	2.09153	4.51	1	1
E9PWN2	Isoleucine--tRNA ligase, mitochondrial OS=Mus musculus GN=Iars2 PE=3 SV=1 - [E9PWN2_MOUSE]	4.5	3	2	2	4	2.09577	4.5	2	2	22.8326	4.5	2	2																														0
Q4KUS2	Protein unc-13 homolog A OS=Mus musculus GN=Unc13a PE=1 SV=3 - [UN13A_MOUSE]	4.5	7	5	5	17	9.94508	4.5	5	5	65.2	2.98	4	4									122.361	1.4	2	4	12.1663	1.4	2	4														0
Q61753	D-3-phosphoglycerate dehydrogenase OS=Mus musculus GN=Phgdh PE=1 SV=3 - [SERA_MOUSE]	4.5	1	2	2	4	4.71163	4.5	2	2	51.1868	4.5	2	2
Q9CR59	Growth arrest and DNA damage-inducible proteins-interacting protein 1 OS=Mus musculus GN=Gadd45gip1 PE=2 SV=1 - [G45IP_MOUSE]	4.5	1	1	1	1		0																																							47.42	4.5	1
Q5SV85-2	Isoform 2 of Synergin gamma OS=Mus musculus GN=Synrg - [SYNRGiso2_MOUSE]	4.48	2	3	3	5	6.51669	3.6	2	2	72.6444	4.48	3	3																														0
Q80VM5	Dipeptidyl aminopeptidase-like protein 6 OS=Mus musculus GN=Dpp6 PE=2 SV=1 - [Q80VM5_MOUSE]	4.48	4	3	3	6	7.62989	4.48	3	3	87.1433	4.48	3	3
Q9Z1Z0	General vesicular transport factor p115 OS=Mus musculus GN=Uso1 PE=1 SV=2 - [USO1_MOUSE]	4.48	4	3	3	5	4.50794	3.34	2	2	41.6335	4.48	3	3
Q9WTI7-4	Isoform 4 of Unconventional myosin-Ic OS=Mus musculus GN=Myo1c - [MYO1Ciso4_MOUSE]	4.47	4	3	3	6	7.94932	4.47	3	3	60.93	4.47	3	3
O08529	Calpain-2 catalytic subunit OS=Mus musculus GN=Capn2 PE=2 SV=4 - [CAN2_MOUSE]	4.43	1	2	2	4	3.11031	4.43	2	2	19.8	4.43	2	2																														0
P45376	Aldose reductase OS=Mus musculus GN=Akr1b1 PE=1 SV=3 - [ALDR_MOUSE]	4.43	1	1	1	2	2.79853	4.43	1	1	48.21	4.43	1	1
Q8R307	Vacuolar protein sorting-associated protein 18 homolog OS=Mus musculus GN=Vps18 PE=1 SV=2 - [VPS18_MOUSE]	4.42	1	4	4	8	8.21732	4.42	4	4	75.7433	4.42	4	4
Q61249	Immunoglobulin-binding protein 1 OS=Mus musculus GN=Igbp1 PE=1 SV=1 - [IGBP1_MOUSE]	4.41	1	1	1	2	1.99504	4.41	1	1	37.54	4.41	1	1
E9Q397	Protein Spnb1 OS=Mus musculus GN=Spnb1 PE=4 SV=1 - [E9Q397_MOUSE]	4.4	3	3	8	11	6.60724	2.48	4	4	66.99	2.9	6	6						0			22.49	0.89	1	1		0								0								0
Q9EQH3	Vacuolar protein sorting-associated protein 35 OS=Mus musculus GN=Vps35 PE=1 SV=1 - [VPS35_MOUSE]	4.4	1	3	3	6	7.71435	4.4	3	3	83.6846	4.4	3	3																														0
Q80ZW2	UPF0670 protein C8orf55 homolog OS=Mus musculus PE=2 SV=1 - [CH055_MOUSE]	4.35	1	1	1	2		0																																							31.75	4.35	1
Q921F2	TAR DNA-binding protein 43 OS=Mus musculus GN=Tardbp PE=1 SV=1 - [TADBP_MOUSE]	4.35	1	1	1	2	2.73496	4.35	1	1	90.22	4.35	1	1
P16054	Protein kinase C epsilon type OS=Mus musculus GN=Prkce PE=1 SV=1 - [KPCE_MOUSE]	4.34	1	2	2	6	7.12142	4.34	2	3	78.27	4.34	2	3
Q9ES97-2	Isoform 2 of Reticulon-3 OS=Mus musculus GN=Rtn3 - [RTN3iso2_MOUSE]	4.34	3	3	3	5	2.60161	4.34	3	3	43.58	2.75	2	2																														0
Q80XU2	Neuronal proto-oncogene tyrosine-protein kinase Src OS=Mus musculus GN=Src PE=2 SV=1 - [Q80XU2_MOUSE]	4.3	11	2	2	4	3.94688	4.3	2	2	41.95	4.3	2	2
Q5U458	DnaJ homolog subfamily C member 11 OS=Mus musculus GN=Dnajc11 PE=2 SV=2 - [DJC11_MOUSE]	4.29	1	2	2	4	4.98046	4.29	2	2	47.15	4.29	2	2
Q61735	Leukocyte surface antigen CD47 OS=Mus musculus GN=Cd47 PE=1 SV=2 - [CD47_MOUSE]	4.29	2	1	1	4	3.82457	4.29	1	2	56.21	4.29	1	2
D3Z2Q2	Syntaxin-binding protein 5 OS=Mus musculus GN=Stxbp5 PE=4 SV=1 - [D3Z2Q2_MOUSE]	4.28	5	3	3	6	8.05532	4.28	3	3	53.9567	4.28	3	3
Q8CIP4	MAP/microtubule affinity-regulating kinase 4 OS=Mus musculus GN=Mark4 PE=1 SV=1 - [MARK4_MOUSE]	4.26	1	2	2	3	2.7718	1.99	1	1	36.53	4.26	2	2
O08915	AH receptor-interacting protein OS=Mus musculus GN=Aip PE=1 SV=1 - [AIP_MOUSE]	4.24	1	1	1	4	5.04784	4.24	1	2	52.14	4.24	1	2
Q5UE59	Kinesin light chain 1 OS=Mus musculus GN=Klc1 PE=2 SV=1 - [Q5UE59_MOUSE]	4.24	9	2	2	4	4.58013	4.24	2	2	42.77	4.24	2	2
Q6NS60	F-box only protein 41 OS=Mus musculus GN=Fbxo41 PE=1 SV=3 - [FBX41_MOUSE]	4.24	1	3	3	6	8.25815	4.24	3	3	73.9867	4.24	3	3
Q8BU33-3	Isoform 3 of Acetolactate synthase-like protein OS=Mus musculus GN=Ilvbl - [ILVBLiso3_MOUSE]	4.24	3	1	1	1	1.87724	4.24	1	1
Q9DAW9	Calponin-3 OS=Mus musculus GN=Cnn3 PE=2 SV=1 - [CNN3_MOUSE]	4.24	1	1	1	1	2.95275	4.24	1	1		0
A2ACG7	Dolichyl-diphosphooligosaccharide--protein glycosyltransferase subunit 2 OS=Mus musculus GN=Rpn2 PE=4 SV=1 - [A2ACG7_MOUSE]	4.23	2	2	2	2	4.17949	4.23	2	2
Q60902-3	Isoform 3 of Epidermal growth factor receptor substrate 15-like 1 OS=Mus musculus GN=Eps15l1 - [EP15Riso3_MOUSE]	4.22	4	3	3	6	6.09906	4.22	3	3	60.5612	4.22	3	3
Q8VBZ3	Cleft lip and palate transmembrane protein 1 homolog OS=Mus musculus GN=Clptm1 PE=1 SV=1 - [CLPT1_MOUSE]	4.22	1	1	1	2	2.84408	4.22	1	1	35.22	4.22	1	1
B0V2N1-4	Isoform 4 of Receptor-type tyrosine-protein phosphatase S OS=Mus musculus GN=Ptprs - [PTPRSiso4_MOUSE]	4.21	6	5	5	9	11.8558	3.47	4	4	155.655	4.21	5	5																														0
Q91V89	Protein Ppp2r5d OS=Mus musculus GN=Ppp2r5d PE=2 SV=1 - [Q91V89_MOUSE]	4.21	5	2	2	4	5.74307	4.21	2	2	36.87	4.21	2	2																														0
O35593	26S proteasome non-ATPase regulatory subunit 14 OS=Mus musculus GN=Psmd14 PE=1 SV=2 - [PSDE_MOUSE]	4.19	1	1	1	2	2.71788	4.19	1	1	41.09	4.19	1	1
P70704	Probable phospholipid-transporting ATPase IA OS=Mus musculus GN=Atp8a1 PE=1 SV=1 - [AT8A1_MOUSE]	4.18	7	4	4	8	10.0152	4.18	4	4	87.51	4.18	4	4
B2RQ57	Abelson tyrosine-protein kinase 2 OS=Mus musculus GN=Abl2 PE=2 SV=1 - [B2RQ57_MOUSE]	4.17	4	2	2	4	5.84967	4.17	2	2	38.06	4.17	2	2
Q9DBL1	Short/branched chain specific acyl-CoA dehydrogenase, mitochondrial OS=Mus musculus GN=Acadsb PE=1 SV=1 - [ACDSB_MOUSE]	4.17	1	1	1	2	3.7607	4.17	1	1	59.48	4.17	1	1						0																0
Q9ESN6	Tripartite motif-containing protein 2 OS=Mus musculus GN=Trim2 PE=1 SV=1 - [TRIM2_MOUSE]	4.17	3	3	3	6	6.22919	4.17	3	3	37.6733	4.17	3	3
Q1RLL3	Copine-9 OS=Mus musculus GN=Cpne9 PE=2 SV=1 - [CPNE9_MOUSE]	4.16	8	1	2	3	1.96111	4.16	2	2	21.01	1.63	1	1
B1AS06	Discs, large (Drosophila) homolog-associated protein 3 OS=Mus musculus GN=Dlgap3 PE=4 SV=1 - [B1AS06_MOUSE]	4.14	2	3	3	4	5.54054	3.31	2	2	73.46	2.69	2	2
F6VY18	GMP reductase 1 (Fragment) OS=Mus musculus GN=Gmpr PE=4 SV=1 - [F6VY18_MOUSE]	4.14	2	1	1	2	1.97282	4.14	1	1	18.18	4.14	1	1
P54923	[Protein ADP-ribosylarginine] hydrolase OS=Mus musculus GN=Adprh PE=2 SV=1 - [ADPRH_MOUSE]	4.14	1	1	1	2	2.67763	4.14	1	1	23.51	4.14	1	1
Q9CPX6	Ubiquitin-like-conjugating enzyme ATG3 OS=Mus musculus GN=Atg3 PE=1 SV=1 - [ATG3_MOUSE]	4.14	1	1	1	2	2.84185	4.14	1	1	41.89	4.14	1	1
Q8BTG7-2	Isoform 2 of Protein NDRG4 OS=Mus musculus GN=Ndrg4 - [NDRG4iso2_MOUSE]	4.13	3	1	1	2	2.22939	4.13	1	1	28.69	4.13	1	1
D3YTR7	Adenylyl cyclase-associated protein OS=Mus musculus GN=Cap2 PE=3 SV=1 - [D3YTR7_MOUSE]	4.12	2	1	1	2	2.46684	4.12	1	1	49.56	4.12	1	1
F6ZDC5	Protein Sbf2 (Fragment) OS=Mus musculus GN=Sbf2 PE=4 SV=1 - [F6ZDC5_MOUSE]	4.12	4	1	1	2	2.23501	4.12	1	1	40.33	4.12	1	1																														0
F8VPK5	Rho-associated protein kinase 2 OS=Mus musculus GN=Rock2 PE=4 SV=1 - [F8VPK5_MOUSE]	4.11	3	4	4	7	9.67875	3.39	3	3	85.75	4.11	4	4																														0
E9Q6H8	Protein Plekha5 OS=Mus musculus GN=Plekha5 PE=4 SV=1 - [E9Q6H8_MOUSE]	4.1	1	3	3	5	0	1.26	1	1																					80.71	2.84	2	2	6.52901	2.84	2	2
Q5KU39	Vacuolar protein sorting-associated protein 41 homolog OS=Mus musculus GN=Vps41 PE=2 SV=1 - [VPS41_MOUSE]	4.1	1	3	3	6	3.90706	4.1	3	3	26.83	4.1	3	3
F6RJV6	LanC-like protein 2 (Fragment) OS=Mus musculus GN=Lancl2 PE=4 SV=1 - [F6RJV6_MOUSE]	4.08	2	1	1	1	0	4.08	1	1
Q5SXE4	Kinase suppressor of Ras 1 OS=Mus musculus GN=Ksr1 PE=2 SV=1 - [Q5SXE4_MOUSE]	4.08	3	2	2	4	3.68362	4.08	2	2	38.09	4.08	2	2
P14148	60S ribosomal protein L7 OS=Mus musculus GN=Rpl7 PE=2 SV=2 - [RL7_MOUSE]	4.07	2	1	1	1		0																								0			2.61819	4.07	1	1
Q792Z1	MCG140784 OS=Mus musculus GN=Try10 PE=2 SV=1 - [Q792Z1_MOUSE]	4.07	1	1	1	3		0																																			2.04994	4.07	1	1
P55264-2	Isoform Short of Adenosine kinase OS=Mus musculus GN=Adk - [ADKiso_MOUSE]	4.06	2	1	1	2	2.21234	4.06	1	1	32.17	4.06	1	1
Q9ESJ4	NCK-interacting protein with SH3 domain OS=Mus musculus GN=Nckipsd PE=2 SV=2 - [SPN90_MOUSE]	4.06	1	2	2	4	4.07213	4.06	2	2	106.778	4.06	2	2																														0
G3UW57	Protein Rab11fip2 OS=Mus musculus GN=Rab11fip2 PE=4 SV=1 - [G3UW57_MOUSE]	4.05	3	1	1	2	2.66941	4.05	1	1	39.34	4.05	1	1																														0
P26516	26S proteasome non-ATPase regulatory subunit 7 OS=Mus musculus GN=Psmd7 PE=1 SV=2 - [PSD7_MOUSE]	4.05	1	1	1	2	2.6263	4.05	1	1	27.84	4.05	1	1
Q922Y1	UBX domain-containing protein 1 OS=Mus musculus GN=Ubxn1 PE=1 SV=1 - [UBXN1_MOUSE]	4.04	1	1	1	2	2.08494	4.04	1	1	46.72	4.04	1	1
Q6PDS3-2	Isoform 2 of Sterile alpha and TIR motif-containing protein 1 OS=Mus musculus GN=Sarm1 - [SARM1iso2_MOUSE]	4.03	3	2	2	3	5.35817	4.03	2	2	39.04	2.23	1	1
P28474	Alcohol dehydrogenase class-3 OS=Mus musculus GN=Adh5 PE=1 SV=3 - [ADHX_MOUSE]	4.01	1	1	1	1	0	4.01	1	1
G5E8Q4	Cytohesin-3 OS=Mus musculus GN=Cyth3 PE=4 SV=1 - [G5E8Q4_MOUSE]	3.99	2	1	1	2	1.90744	3.99	1	1	38.48	3.99	1	1
Q8BG92	Clavesin-2 OS=Mus musculus GN=Clvs2 PE=2 SV=1 - [CLVS2_MOUSE]	3.98	2	1	1	2	0	3.98	1	1	35.92	3.98	1	1
Q8BGC4	Zinc-binding alcohol dehydrogenase domain-containing protein 2 OS=Mus musculus GN=Zadh2 PE=2 SV=1 - [ZADH2_MOUSE]	3.98	1	1	1	1		0			30.38	3.98	1	1
E9QAN4	Kinesin-like protein KIF1A OS=Mus musculus GN=Kif1a PE=3 SV=1 - [E9QAN4_MOUSE]	3.97	13	5	5	9	11.6702	3.97	5	5	111.722	3.37	4	4																														0
P35802	Neuronal membrane glycoprotein M6-a OS=Mus musculus GN=Gpm6a PE=1 SV=1 - [GPM6A_MOUSE]	3.96	1	1	1	1		0																																							35.7	3.96	1
Q6A0A9	Constitutive coactivator of PPAR-gamma-like protein 1 OS=Mus musculus GN=FAM120A PE=1 SV=2 - [F120A_MOUSE]	3.96	1	3	3	6	4.95948	3.96	3	3	28.8	3.96	3	3
A0A4W9	Neuronal growth regulator 1 OS=Mus musculus GN=Negr1 PE=2 SV=1 - [A0A4W9_MOUSE]	3.95	3	1	1	2	2.90733	3.95	1	1	35.29	3.95	1	1
P21995	Embigin OS=Mus musculus GN=Emb PE=1 SV=2 - [EMB_MOUSE]	3.94	1	1	1	2	2.50489	3.94	1	1	47.91	3.94	1	1
Q80TS7	Dendrin OS=Mus musculus GN=Ddn PE=1 SV=3 - [DEND_MOUSE]	3.94	1	2	2	4	4.71947	3.94	2	2	43.61	3.94	2	2
Q6P6I8	Signal-regulatory protein alpha OS=Mus musculus GN=Sirpa PE=2 SV=1 - [Q6P6I8_MOUSE]	3.93	4	2	2	4	3.94032	3.93	2	2	34.67	3.93	2	2
Q9JKV1	Proteasomal ubiquitin receptor ADRM1 OS=Mus musculus GN=Adrm1 PE=1 SV=2 - [ADRM1_MOUSE]	3.93	1	1	1	2	2.52747	3.93	1	1	31.91	3.93	1	1
P70362	Ubiquitin fusion degradation protein 1 homolog OS=Mus musculus GN=Ufd1l PE=1 SV=2 - [UFD1_MOUSE]	3.91	1	1	1	2	2.34042	3.91	1	1	28.72	3.91	1	1
Q80Y24	Prickle-like protein 2 OS=Mus musculus GN=Prickle2 PE=1 SV=3 - [PRIC2_MOUSE]	3.91	2	2	2	4	5.33317	3.91	2	2	101.948	3.91	2	2
P97441	Zinc transporter 3 OS=Mus musculus GN=Slc30a3 PE=1 SV=1 - [ZNT3_MOUSE]	3.87	1	1	1	1	1.75048	3.87	1	1
D6RI42	Protein Zc3h7a OS=Mus musculus GN=Zc3h7a PE=4 SV=1 - [D6RI42_MOUSE]	3.85	4	1	1	1	2.17055	3.85	1	1
H7BWY2	AP-3 complex subunit mu-1 OS=Mus musculus GN=Ap3m1 PE=4 SV=1 - [H7BWY2_MOUSE]	3.85	2	1	1	1		0			23.58	3.85	1	1
Q64511	DNA topoisomerase 2-beta OS=Mus musculus GN=Top2b PE=1 SV=2 - [TOP2B_MOUSE]	3.85	3	5	5	9	10.9364	3.41	4	4	153.441	3.85	5	5																														0
Q8VDM4	26S proteasome non-ATPase regulatory subunit 2 OS=Mus musculus GN=Psmd2 PE=1 SV=1 - [PSMD2_MOUSE]	3.85	2	3	3	7	9.04955	3.85	3	4	59.02	3.85	3	3
G3UYG7	UDP-glucose:glycoprotein glucosyltransferase 1 (Fragment) OS=Mus musculus GN=Uggt1 PE=4 SV=1 - [G3UYG7_MOUSE]	3.82	2	1	1	2	2.41778	3.82	1	1	47.02	3.82	1	1
P09405	Nucleolin OS=Mus musculus GN=Ncl PE=1 SV=2 - [NUCL_MOUSE]	3.82	1	3	3	6	2.15876	3.82	3	3	30.1	3.82	3	3
P22315	Ferrochelatase, mitochondrial OS=Mus musculus GN=Fech PE=1 SV=2 - [HEMH_MOUSE]	3.81	2	1	1	1	1.9092	3.81	1	1
P62484	Abl interactor 2 OS=Mus musculus GN=Abi2 PE=1 SV=1 - [ABI2_MOUSE]	3.81	1	1	1	2	0	3.81	1	1	20.78	3.81	1	1
Q6ZWX6	Eukaryotic translation initiation factor 2 subunit 1 OS=Mus musculus GN=Eif2s1 PE=1 SV=3 - [IF2A_MOUSE]	3.81	1	1	1	2	2.37009	3.81	1	1	44.41	3.81	1	1
Q3THS6	S-adenosylmethionine synthase isoform type-2 OS=Mus musculus GN=Mat2a PE=2 SV=2 - [METK2_MOUSE]	3.8	1	1	1	2	2.50675	3.8	1	1	40.84	3.8	1	1
Q9CR16	Peptidyl-prolyl cis-trans isomerase D OS=Mus musculus GN=Ppid PE=1 SV=3 - [PPID_MOUSE]	3.78	1	1	1	1	0	3.78	1	1
G3X9H8	E3 ubiquitin-protein ligase OS=Mus musculus GN=Nedd4l PE=4 SV=1 - [G3X9H8_MOUSE]	3.74	5	2	2	4	6.06372	3.74	2	2	71.23	3.74	2	2																														0
Q6I6G8-2	Isoform 2 of E3 ubiquitin-protein ligase HECW2 OS=Mus musculus GN=Hecw2 - [HECW2iso2_MOUSE]	3.74	6	1	1	2	1.85667	3.74	1	1	21.47	3.74	1	1
E9PZ92	Exocyst complex component 5 OS=Mus musculus GN=Exoc5 PE=4 SV=1 - [E9PZ92_MOUSE]	3.73	3	2	2	4	3.75522	3.73	2	2	0	3.73	2	2
Q3TWI9	Transmembrane protein 63B OS=Mus musculus GN=Tmem63b PE=1 SV=1 - [TM63B_MOUSE]	3.73	2	3	3	5	4.75008	2.76	2	2	48.8	3.73	3	3
Q9Z1Q9	Valine--tRNA ligase OS=Mus musculus GN=Vars PE=2 SV=1 - [SYVC_MOUSE]	3.72	4	3	3	6	7.65882	3.72	3	3	72.2067	3.72	3	3
Q9DC69	NADH dehydrogenase [ubiquinone] 1 alpha subcomplex subunit 9, mitochondrial OS=Mus musculus GN=Ndufa9 PE=1 SV=2 - [NDUA9_MOUSE]	3.71	1	1	1	2	3.24678	3.71	1	1	50.53	3.71	1	1
Q60634-3	Isoform 3 of Flotillin-2 OS=Mus musculus GN=Flot2 - [FLOT2iso3_MOUSE]	3.69	4	1	1	4	5.9069	3.69	1	2	55.69	3.69	1	2
Q9D0M3	Cytochrome c1, heme protein, mitochondrial OS=Mus musculus GN=Cyc1 PE=1 SV=1 - [CY1_MOUSE]	3.69	1	1	1	1		0																																				0			42.8	3.69	1
F6SWQ9	Ephexin-1 (Fragment) OS=Mus musculus GN=Ngef PE=4 SV=1 - [F6SWQ9_MOUSE]	3.67	4	1	1	1	1.90997	3.67	1	1
Q8CGY8-2	Isoform 2 of UDP-N-acetylglucosamine--peptide N-acetylglucosaminyltransferase 110 kDa subunit OS=Mus musculus GN=Ogt - [OGT1iso2_MOUSE]	3.67	2	3	3	6	7.70188	3.67	3	3	113.699	3.67	3	3
Q8BIZ1	Ankyrin repeat and sterile alpha motif domain-containing protein 1B OS=Mus musculus GN=Anks1b PE=1 SV=3 - [ANS1B_MOUSE]	3.65	8	1	4	8	4.21245	2.86	3	4	34.4572	3.65	4	4
Q99KX1	Myeloid leukemia factor 2 OS=Mus musculus GN=Mlf2 PE=1 SV=1 - [MLF2_MOUSE]	3.64	1	1	1	1	1.69822	3.64	1	1
D3YWT1	MCG11326, isoform CRA_b OS=Mus musculus GN=Hnrnph3 PE=4 SV=1 - [D3YWT1_MOUSE]	3.63	2	1	1	2	2.90106	3.63	1	1	38.11	3.63	1	1
E0CX59	Protein Pkp2 OS=Mus musculus GN=Pkp2 PE=4 SV=1 - [E0CX59_MOUSE]	3.63	3	1	1	2	2.64869	3.63	1	1	33.38	3.63	1	1
Q8CAK1	Putative transferase CAF17 homolog, mitochondrial OS=Mus musculus GN=Iba57 PE=2 SV=1 - [CAF17_MOUSE]	3.63	1	1	1	1	2.2048	3.63	1	1
Q8BUK6	Protein Hook homolog 3 OS=Mus musculus GN=Hook3 PE=1 SV=2 - [HOOK3_MOUSE]	3.62	1	2	2	4	6.11444	3.62	2	2	54.93	3.62	2	2														0																0
Q9JKF1	Ras GTPase-activating-like protein IQGAP1 OS=Mus musculus GN=Iqgap1 PE=1 SV=2 - [IQGA1_MOUSE]	3.62	2	3	6	11	12.4905	3.2	5	5	90.0049	3.62	6	6																														0
P46935	E3 ubiquitin-protein ligase NEDD4 OS=Mus musculus GN=Nedd4 PE=1 SV=3 - [NEDD4_MOUSE]	3.61	1	2	2	4	6.12688	3.61	2	2	63.43	3.61	2	2
Q91ZA3	Propionyl-CoA carboxylase alpha chain, mitochondrial OS=Mus musculus GN=Pcca PE=2 SV=2 - [PCCA_MOUSE]	3.59	1	2	2	4	5.4089	3.59	2	2	68.4	3.59	2	2																														0
O35136-2	Isoform Short of Neural cell adhesion molecule 2 OS=Mus musculus GN=Ncam2 - [NCAM2iso_MOUSE]	3.58	2	2	2	4	2.65463	3.58	2	2	25.39	3.58	2	2																														0
Q3TIR3	Synembryn-A OS=Mus musculus GN=Ric8a PE=1 SV=2 - [RIC8A_MOUSE]	3.58	1	1	1	2	3.73576	3.58	1	1	79.35	3.58	1	1
F6T1Y2	Rho GTPase-activating protein 44 (Fragment) OS=Mus musculus GN=Arhgap44 PE=4 SV=1 - [F6T1Y2_MOUSE]	3.57	5	2	2	4	3.36047	3.57	2	2	42.8691	3.57	2	2
Q8QZT2	Centriole, cilia and spindle-associated protein OS=Mus musculus GN=Ccsap PE=2 SV=1 - [CCSAP_MOUSE]	3.57	1	1	1	1	1.73513	3.57	1	1
Q9D832	DnaJ homolog subfamily B member 4 OS=Mus musculus GN=Dnajb4 PE=2 SV=1 - [DNJB4_MOUSE]	3.56	2	1	1	2	1.73736	3.56	1	1	26.66	3.56	1	1
O88543	COP9 signalosome complex subunit 3 OS=Mus musculus GN=Cops3 PE=1 SV=3 - [CSN3_MOUSE]	3.55	1	1	1	2	3.08212	3.55	1	1	47.9	3.55	1	1
Q62433	Protein NDRG1 OS=Mus musculus GN=Ndrg1 PE=1 SV=1 - [NDRG1_MOUSE]	3.55	1	1	1	2	2.64824	3.55	1	1	68.02	3.55	1	1
Q6P5F9	Exportin-1 OS=Mus musculus GN=Xpo1 PE=1 SV=1 - [XPO1_MOUSE]	3.55	2	3	3	7	7.29796	3.55	3	4	65.9033	2.43	2	3
E9Q557	Desmoplakin OS=Mus musculus GN=Dsp PE=3 SV=1 - [DESP_MOUSE]	3.54	2	9	9	17	23.7257	3.23	8	8	235.788	3.19	8	9																														0
E0CZD7	Traf2 and NCK-interacting protein kinase OS=Mus musculus GN=Tnik PE=4 SV=1 - [E0CZD7_MOUSE]	3.53	10	1	4	8	8.82394	3.53	4	4	84.2433	3.53	4	4
P22892	AP-1 complex subunit gamma-1 OS=Mus musculus GN=Ap1g1 PE=1 SV=3 - [AP1G1_MOUSE]	3.53	2	3	3	4	1.63878	1.09	1	1	50.91	3.53	3	3
Q8CDG3-2	Isoform 2 of Deubiquitinating protein VCIP135 OS=Mus musculus GN=Vcpip1 - [VCIP1iso2_MOUSE]	3.53	2	2	2	4	5.9925	3.53	2	2	38.8404	3.53	2	2																														0
P35235	Tyrosine-protein phosphatase non-receptor type 11 OS=Mus musculus GN=Ptpn11 PE=1 SV=2 - [PTN11_MOUSE]	3.52	2	2	2	4	4.04055	3.52	2	2	52.26	3.52	2	2
P31648	Sodium- and chloride-dependent GABA transporter 1 OS=Mus musculus GN=Slc6a1 PE=1 SV=2 - [SC6A1_MOUSE]	3.51	2	1	1	4	2.84412	3.51	1	1	41.2	3.51	1	1																									33.75	3.51	1	1	3.10657	3.51	1	1
E9Q9Q7	Actin-binding LIM protein 1 OS=Mus musculus GN=Ablim1 PE=4 SV=1 - [E9Q9Q7_MOUSE]	3.5	14	1	1	2	1.82079	3.5	1	1	36.6	3.5	1	1
Q80WS3	rRNA/tRNA 2'-O-methyltransferase fibrillarin-like protein 1 OS=Mus musculus GN=Fbll1 PE=2 SV=1 - [FBLL1_MOUSE]	3.5	2	1	1	1	1.71091	3.5	1	1
D3YU33	Lysophospholipid acyltransferase 7 OS=Mus musculus GN=Mboat7 PE=4 SV=1 - [D3YU33_MOUSE]	3.49	2	1	1	2	1.86687	3.49	1	1	46.86	3.49	1	1
P50247	Adenosylhomocysteinase OS=Mus musculus GN=Ahcy PE=1 SV=3 - [SAHH_MOUSE]	3.47	1	1	1	2	2.2611	3.47	1	1	33.94	3.47	1	1
Q8VD37	SH3-containing GRB2-like protein 3-interacting protein 1 OS=Mus musculus GN=Sgip1 PE=1 SV=1 - [SGIP1_MOUSE]	3.47	7	2	2	4	2.12084	3.47	2	2	23.12	3.47	2	2
D3Z519	Protein Dgki OS=Mus musculus GN=Dgki PE=4 SV=1 - [D3Z519_MOUSE]	3.45	6	2	2	4	6.57	3.45	2	2	97.95	3.45	2	2														0
Q9QXK3-4	Isoform 4 of Coatomer subunit gamma-2 OS=Mus musculus GN=Copg2 - [COPG2iso4_MOUSE]	3.45	2	2	2	5	4.46166	3.45	2	3	48.34	3.45	2	2
P51906	Excitatory amino acid transporter 3 OS=Mus musculus GN=Slc1a1 PE=1 SV=2 - [EAA3_MOUSE]	3.44	1	1	1	1		0																																0				0			35.54	3.44	1
Q8BJI1	Sodium-dependent neutral amino acid transporter SLC6A17 OS=Mus musculus GN=Slc6a17 PE=1 SV=1 - [S6A17_MOUSE]	3.44	1	2	2	8	5.99171	3.44	2	4	52.78	3.44	2	4
G3UWE1	MCG11048, isoform CRA_c OS=Mus musculus GN=Tecr PE=4 SV=1 - [G3UWE1_MOUSE]	3.41	3	1	1	1	2.15947	3.41	1	1
Q6ZQ29-2	Isoform 2 of Serine/threonine-protein kinase TAO2 OS=Mus musculus GN=Taok2 - [TAOK2iso2_MOUSE]	3.41	2	2	2	6	8.88139	3.41	2	3	66.2399	3.41	2	3
Q80TV8	CLIP-associating protein 1 OS=Mus musculus GN=Clasp1 PE=1 SV=2 - [CLAP1_MOUSE]	3.39	5	3	3	5		0				0																0											118.699	3.39	3	3	6.93124	2.21	2	2
Q8BHN3	Neutral alpha-glucosidase AB OS=Mus musculus GN=Ganab PE=1 SV=1 - [GANAB_MOUSE]	3.39	3	2	2	3	6.09486	3.39	2	2	73.43	1.8	1	1
P97742	Carnitine O-palmitoyltransferase 1, liver isoform OS=Mus musculus GN=Cpt1a PE=1 SV=4 - [CPT1A_MOUSE]	3.36	1	2	2	2	4.28718	3.36	2	2
Q8JZN5	Acyl-CoA dehydrogenase family member 9, mitochondrial OS=Mus musculus GN=Acad9 PE=2 SV=2 - [ACAD9_MOUSE]	3.36	3	2	2	4	4.4113	3.36	2	2	31.62	3.36	2	2
Q9JJY3	Sphingomyelin phosphodiesterase 3 OS=Mus musculus GN=Smpd3 PE=1 SV=1 - [NSMA2_MOUSE]	3.36	1	1	1	2	3.64238	3.36	1	1	54.95	3.36	1	1																						0
F8VPU2	Protein Farp1 OS=Mus musculus GN=Farp1 PE=4 SV=1 - [F8VPU2_MOUSE]	3.34	2	2	2	4	2.59946	3.34	2	2	35.6	3.34	2	2
P03987-2	Isoform 2 of Ig gamma-3 chain C region OS=Mus musculus - [IGHG3iso2_MOUSE]	3.34	2	1	1	1	2.03751	3.34	1	1																																		0
Q7TT50	Serine/threonine-protein kinase MRCK beta OS=Mus musculus GN=Cdc42bpb PE=1 SV=2 - [MRCKB_MOUSE]	3.33	13	3	5	9	9.65903	2.8	4	4	56.6309	3.33	5	5																														0
Q9QZE5	Coatomer subunit gamma-1 OS=Mus musculus GN=Copg1 PE=2 SV=1 - [COPG1_MOUSE]	3.32	1	2	2	6	9.26569	3.32	2	3	140.084	3.32	2	3
F8VQJ3	Laminin subunit gamma-1 OS=Mus musculus GN=Lamc1 PE=4 SV=1 - [F8VQJ3_MOUSE]	3.3	2	3	3	6	5.97369	3.3	3	3	81.48	3.3	3	3																														0
Q8BG67	Protein EFR3 homolog A OS=Mus musculus GN=Efr3a PE=1 SV=1 - [EFR3A_MOUSE]	3.3	3	1	2	4	4.79768	3.3	2	2	33.11	3.3	2	2																														0
Q9QYS2	Metabotropic glutamate receptor 3 OS=Mus musculus GN=Grm3 PE=2 SV=1 - [GRM3_MOUSE]	3.3	1	1	3	6	5.82528	3.3	3	3	30.3442	3.3	3	3
O08914	Fatty-acid amide hydrolase 1 OS=Mus musculus GN=Faah PE=2 SV=1 - [FAAH1_MOUSE]	3.28	1	2	2	5	2.41785	3.28	2	3	38.3036	3.28	2	2
Q8CG76	Aflatoxin B1 aldehyde reductase member 2 OS=Mus musculus GN=Akr7a2 PE=1 SV=3 - [ARK72_MOUSE]	3.27	1	1	1	2	1.77933	3.27	1	1	22.17	3.27	1	1
Q91VE0	Long-chain fatty acid transport protein 4 OS=Mus musculus GN=Slc27a4 PE=1 SV=1 - [S27A4_MOUSE]	3.27	1	2	2	6	4.21882	3.27	2	3	46.7876	3.27	2	3
P51949	CDK-activating kinase assembly factor MAT1 OS=Mus musculus GN=Mnat1 PE=2 SV=2 - [MAT1_MOUSE]	3.24	1	1	1	2	2.00868	3.24	1	1	27.59	3.24	1	1
Q07076	Annexin A7 OS=Mus musculus GN=Anxa7 PE=2 SV=2 - [ANXA7_MOUSE]	3.24	1	1	1	2	2.00959	3.24	1	1	37.19	3.24	1	1
Q80VP9	Aspartate beta-hydroxylase domain-containing protein 2 OS=Mus musculus GN=Asphd2 PE=2 SV=1 - [ASPH2_MOUSE]	3.21	1	1	1	2	1.80167	3.21	1	1	34.21	3.21	1	1
Q8BH55	Threonine synthase-like 1 OS=Mus musculus GN=Thnsl1 PE=2 SV=1 - [THNS1_MOUSE]	3.21	1	2	2	3	2.40234	1.47	1	1	31.12	3.21	2	2
P62196	26S protease regulatory subunit 8 OS=Mus musculus GN=Psmc5 PE=1 SV=1 - [PRS8_MOUSE]	3.2	1	1	1	2	2.19592	3.2	1	1	40.35	3.2	1	1
Q5EBJ4	Ermin OS=Mus musculus GN=Ermn PE=1 SV=1 - [ERMIN_MOUSE]	3.2	1	1	1	2	1.93334	3.2	1	1	42.47	3.2	1	1
Q497N6	Differential display clone 8 OS=Mus musculus GN=BC100451 PE=2 SV=1 - [Q497N6_MOUSE]	3.19	1	1	1	1	0	3.19	1	1
Q9JK42	[Pyruvate dehydrogenase [lipoamide]] kinase isozyme 2, mitochondrial OS=Mus musculus GN=Pdk2 PE=1 SV=2 - [PDK2_MOUSE]	3.19	1	1	1	2	2.59046	3.19	1	1	32.22	3.19	1	1
G3UY13	Interleukin-1 receptor accessory protein OS=Mus musculus GN=Il1rap PE=4 SV=1 - [G3UY13_MOUSE]	3.18	5	1	1	1	0	3.18	1	1																																		0
Q80U40-2	Isoform 2 of RIMS-binding protein 2 OS=Mus musculus GN=Rimbp2 - [RIMB2iso2_MOUSE]	3.18	3	2	2	9	3.6493	1.68	1	1	44.28	3.18	2	2																	81.0691	3.18	2	3	7.94694	3.18	2	3
A2AE27	AMP deaminase 2 OS=Mus musculus GN=Ampd2 PE=4 SV=1 - [A2AE27_MOUSE]	3.16	3	2	2	4	2.15982	3.16	2	2	42.98	3.16	2	2																														0
F8WIF9	Protein Epb4.9 OS=Mus musculus GN=Epb4.9 PE=4 SV=1 - [F8WIF9_MOUSE]	3.16	3	1	1	2	2.30079	3.16	1	1	38.77	3.16	1	1
Q6ZWR4	Serine/threonine-protein phosphatase 2A 55 kDa regulatory subunit B beta isoform OS=Mus musculus GN=Ppp2r2b PE=1 SV=1 - [2ABB_MOUSE]	3.16	8	1	1	2		0																																							45.14	3.16	1
Q9QYJ0	DnaJ homolog subfamily A member 2 OS=Mus musculus GN=Dnaja2 PE=1 SV=1 - [DNJA2_MOUSE]	3.16	1	1	1	2	2.77293	3.16	1	1	43.58	3.16	1	1
Q8CGF6	WD repeat-containing protein 47 OS=Mus musculus GN=Wdr47 PE=1 SV=2 - [WDR47_MOUSE]	3.15	1	2	2	4	6.05184	3.15	2	2	60.61	3.15	2	2																														0
Q5DTT2	PH and SEC7 domain-containing protein 1 OS=Mus musculus GN=Psd PE=1 SV=2 - [PSD1_MOUSE]	3.13	2	2	2	4	7.08691	3.13	2	2	113.63	3.13	2	2																						0								0
Q8C7N0	Gamma-aminobutyric acid (GABA-A) receptor, subunit gamma 2 OS=Mus musculus GN=Gabrg2 PE=2 SV=1 - [Q8C7N0_MOUSE]	3.13	4	1	1	1	0	3.13	1	1
D3Z492	ATP-binding cassette sub-family B member 8, mitochondrial OS=Mus musculus GN=Abcb8 PE=4 SV=1 - [D3Z492_MOUSE]	3.11	2	1	1	2	1.93583	3.11	1	1	32.77	3.11	1	1
Q8R5M8-7	Isoform 7 of Cell adhesion molecule 1 OS=Mus musculus GN=Cadm1 - [CADM1iso7_MOUSE]	3.11	9	1	1	1	1.89385	3.11	1	1
B1AV20	RALBP1 associated Eps domain containing protein 2 (Fragment) OS=Mus musculus GN=Reps2 PE=4 SV=1 - [B1AV20_MOUSE]	3.09	4	1	1	1	0	3.09	1	1
E9Q7B0	Prolyl 4-hydroxylase subunit alpha-1 OS=Mus musculus GN=P4ha1 PE=4 SV=1 - [E9Q7B0_MOUSE]	3.08	3	1	1	2	2.6067	3.08	1	1	26.18	3.08	1	1
P59016	Vacuolar protein sorting-associated protein 33B OS=Mus musculus GN=Vps33b PE=1 SV=1 - [VP33B_MOUSE]	3.08	1	1	1	2	3.73965	3.08	1	1	73.19	3.08	1	1
Q3UHD2	Glucose-fructose oxidoreductase domain-containing protein 1 OS=Mus musculus GN=Gfod1 PE=2 SV=1 - [GFOD1_MOUSE]	3.08	1	1	1	2	2.19449	3.08	1	1	31.91	3.08	1	1																														0
Q9DBR3-3	Isoform 3 of Armadillo repeat-containing protein 8 OS=Mus musculus GN=Armc8 - [ARMC8iso3_MOUSE]	3.08	4	1	1	2	2.48292	3.08	1	1	30.08	3.08	1	1
Q60900-2	Isoform HuC-S of ELAV-like protein 3 OS=Mus musculus GN=Elavl3 - [ELAV3isoHuCS_MOUSE]	3.06	2	1	1	2	2.0775	3.06	1	1	32.32	3.06	1	1
Q9CTY5	EF-hand domain-containing family member A2 OS=Mus musculus GN=Efha2 PE=2 SV=2 - [EFHA2_MOUSE]	3.06	1	1	1	1	0	3.06	1	1
E9Q6Q4	Protein Rap1gds1 OS=Mus musculus GN=Rap1gds1 PE=4 SV=1 - [E9Q6Q4_MOUSE]	3.05	2	1	1	1	0	3.05	1	1																																		0
Q3UM45	Protein phosphatase 1 regulatory subunit 7 OS=Mus musculus GN=Ppp1r7 PE=1 SV=2 - [PP1R7_MOUSE]	3.05	1	1	1	2	1.68406	3.05	1	1	39.48	3.05	1	1														0
Q921F4	Heterogeneous nuclear ribonucleoprotein L-like OS=Mus musculus GN=Hnrpll PE=1 SV=3 - [HNRLL_MOUSE]	3.05	1	1	1	2	2.88099	3.05	1	1	48.27	3.05	1	1
B1AVN9	Phosphatase and actin regulator 2 OS=Mus musculus GN=Phactr2 PE=4 SV=1 - [B1AVN9_MOUSE]	3.04	5	2	2	4	3.20841	3.04	2	2	71.19	3.04	2	2
D3Z4N8	Protein Vmn2r72-ps OS=Mus musculus GN=Vmn2r66 PE=3 SV=2 - [D3Z4N8_MOUSE]	3.04	1	1	1	1		0																			0	3.04	1	1														0
E9PUX4	60S ribosomal protein L6 OS=Mus musculus GN=Gm5428 PE=3 SV=1 - [E9PUX4_MOUSE]	3.04	2	1	1	2	2.59022	3.04	1	1	32.55	3.04	1	1
O54931-5	Isoform 5 of A-kinase anchor protein 2 OS=Mus musculus GN=Akap2 - [AKAP2_MOUSE]	3.04	8	1	1	1		0																																			0	3.04	1	1
P28028-2	Isoform 2 of Serine/threonine-protein kinase B-raf OS=Mus musculus GN=Braf - [BRAFiso2_MOUSE]	3.04	6	1	1	2	1.93963	3.04	1	1	31.49	3.04	1	1																														0
P98203-4	Isoform 4 of Armadillo repeat protein deleted in velo-cardio-facial syndrome homolog OS=Mus musculus GN=Arvcf - [ARVCiso4_MOUSE]	3.03	5	2	2	3	2.31071	2.02	1	1	22.25	3.03	2	2
Q3UGN9	Signal transducing adapter molecule 1 OS=Mus musculus GN=Stam PE=2 SV=1 - [Q3UGN9_MOUSE]	3.03	2	1	1	1		0			58.54	3.03	1	1
Q9Z110-2	Isoform Short of Delta-1-pyrroline-5-carboxylate synthase OS=Mus musculus GN=Aldh18a1 - [P5CSiso_MOUSE]	3.03	2	2	2	4	4.59034	3.03	2	2	60.44	3.03	2	2
Q8C729	Protein FAM126B OS=Mus musculus GN=Fam126b PE=1 SV=1 - [F126B_MOUSE]	3.02	2	1	1	1	2.35545	3.02	1	1
Q8K0D0-2	Isoform 2 of Cyclin-dependent kinase 17 OS=Mus musculus GN=Cdk17 - [CDK17iso2_MOUSE]	3.02	5	1	1	1	0	3.02	1	1
Q8CI71-2	Isoform 2 of Coiled-coil domain-containing protein 132 OS=Mus musculus GN=Ccdc132 - [CC132iso2_MOUSE]	3.01	4	2	2	4	5.63429	3.01	2	2	48.54	3.01	2	2
Q6ZWR6-5	Isoform 5 of Nesprin-1 OS=Mus musculus GN=Syne1 - [SYNE1iso5_MOUSE]	3	3	3	3	8	10.3146	3	3	4	48.68	3	3	4
Q9EPN1-3	Isoform 3 of Neurobeachin OS=Mus musculus GN=Nbea - [NBEAiso3_MOUSE]	3	4	8	8	16	22.622	3	8	8	186.479	3	8	8																														0
E9PZP7	Malic enzyme OS=Mus musculus GN=Me3 PE=3 SV=1 - [E9PZP7_MOUSE]	2.99	2	1	1	1	1.75219	2.99	1	1																																		0
A2A9Z1	Dystrophin OS=Mus musculus GN=Dmd PE=4 SV=1 - [A2A9Z1_MOUSE]	2.98	3	1	1	2	3.21173	2.98	1	1	57.11	2.98	1	1
Q99J08	SEC14-like protein 2 OS=Mus musculus GN=Sec14l2 PE=2 SV=1 - [S14L2_MOUSE]	2.98	1	1	1	1	2.28103	2.98	1	1
Q8VEH5	EPM2A-interacting protein 1 OS=Mus musculus GN=Epm2aip1 PE=2 SV=1 - [EPMIP_MOUSE]	2.97	1	2	2	3	1.89871	1.49	1	1	36.6	2.97	2	2																														0
Q9D8N0	Elongation factor 1-gamma OS=Mus musculus GN=Eef1g PE=1 SV=3 - [EF1G_MOUSE]	2.97	1	1	1	2	3.11874	2.97	1	1	62.46	2.97	1	1
D3YY38	Probable cationic amino acid transporter OS=Mus musculus GN=Slc7a14 PE=4 SV=1 - [D3YY38_MOUSE]	2.95	2	1	1	3	2.07339	2.95	1	2	25.8	2.95	1	1
B1AXH1	NHS-like protein 2 OS=Mus musculus GN=Nhsl2 PE=2 SV=1 - [NHSL2_MOUSE]	2.93	2	1	1	1	0	2.93	1	1
D3Z077	Protein Pgbd5 OS=Mus musculus GN=Pgbd5 PE=4 SV=2 - [D3Z077_MOUSE]	2.93	3	1	1	2	2.50746	2.93	1	1	37.68	2.93	1	1
Q9Z0U1	Tight junction protein ZO-2 OS=Mus musculus GN=Tjp2 PE=1 SV=2 - [ZO2_MOUSE]	2.91	1	2	2	4		0																							23.11	1.54	1	1	5.02126	1.54	1	2		0			2.63796	1.37	1	1
Q8K0H7	Solute carrier family 45 member 3 OS=Mus musculus GN=Slc45a3 PE=2 SV=1 - [S45A3_MOUSE]	2.89	1	1	1	1	0	2.89	1	1
Q9D7N9	Adipocyte plasma membrane-associated protein OS=Mus musculus GN=Apmap PE=1 SV=1 - [APMAP_MOUSE]	2.89	1	1	1	2	2.5359	2.89	1	1	23.83	2.89	1	1
Q9CZD3	Glycine--tRNA ligase OS=Mus musculus GN=Gars PE=1 SV=1 - [SYG_MOUSE]	2.88	1	2	2	4	0	2.88	2	2	19.6747	2.88	2	2																														0
Q99K47	Fibrinogen, alpha polypeptide OS=Mus musculus GN=Fga PE=2 SV=1 - [Q99K47_MOUSE]	2.87	2	1	1	1	0	2.87	1	1
F6TFN2	Protein Lmo7 (Fragment) OS=Mus musculus GN=Lmo7 PE=4 SV=1 - [F6TFN2_MOUSE]	2.86	5	2	2	3	2.67833	2.86	2	2	21.55	1.18	1	1						0								0																0
Q9D8E6	60S ribosomal protein L4 OS=Mus musculus GN=Rpl4 PE=1 SV=3 - [RL4_MOUSE]	2.86	1	1	1	1	1.75407	2.86	1	1
Q8BVQ5	Protein phosphatase methylesterase 1 OS=Mus musculus GN=Ppme1 PE=1 SV=5 - [PPME1_MOUSE]	2.85	1	1	1	1	2.19138	2.85	1	1
E9PYI8	Ubiquitin carboxyl-terminal hydrolase OS=Mus musculus GN=Usp14 PE=3 SV=1 - [E9PYI8_MOUSE]	2.84	2	1	1	2	1.83116	2.84	1	1	32.41	2.84	1	1
Q04690-2	Isoform 1 of Neurofibromin OS=Mus musculus GN=Nf1 - [NF1iso1_MOUSE]	2.84	5	6	6	11	12.1591	2.38	5	5	95.8462	2.84	6	6																														0
P16388	Potassium voltage-gated channel subfamily A member 1 OS=Mus musculus GN=Kcna1 PE=2 SV=1 - [KCNA1_MOUSE]	2.83	1	1	1	2	3.37042	2.83	1	1	51.14	2.83	1	1
Q3UHK1	Proton myo-inositol cotransporter OS=Mus musculus GN=Slc2a13 PE=2 SV=2 - [MYCT_MOUSE]	2.83	1	1	1	2	4.33236	2.83	1	1	54.25	2.83	1	1
Q5PR69	Uncharacterized protein KIAA1211 OS=Mus musculus GN=Kiaa1211 PE=2 SV=3 - [K1211_MOUSE]	2.82	4	1	1	2		0																															43.8	2.82	1	1	2.6749	2.82	1	1
Q99M87-3	Isoform 3 of DnaJ homolog subfamily A member 3, mitochondrial OS=Mus musculus GN=Dnaja3 - [DNJA3iso3_MOUSE]	2.8	3	1	1	1	1.73434	2.8	1	1
Q8BWW3	Phosphoacetylglucosamine mutase OS=Mus musculus GN=Pgm3 PE=2 SV=1 - [Q8BWW3_MOUSE]	2.79	2	1	1	1		0			21.5	2.79	1	1
E9PV12	Cullin-5 OS=Mus musculus GN=Cul5 PE=3 SV=1 - [E9PV12_MOUSE]	2.78	4	2	2	3	2.6851	1.57	1	1	25.63	2.78	2	2						0								0								0								0
Q91W86	Vacuolar protein sorting-associated protein 11 homolog OS=Mus musculus GN=Vps11 PE=1 SV=3 - [VPS11_MOUSE]	2.76	1	2	2	2	1.72576	2.76	2	2
Q9EP71	Ankycorbin OS=Mus musculus GN=Rai14 PE=1 SV=1 - [RAI14_MOUSE]	2.76	1	2	2	4	4.77417	2.76	2	2	42.12	2.76	2	2														0																0
F7AQZ8	Uncharacterized protein OS=Mus musculus GN=Gm21857 PE=4 SV=1 - [F7AQZ8_MOUSE]	2.75	7	1	1	1	2.22915	2.75	1	1
D3YU06	Abhydrolase domain-containing protein 3 OS=Mus musculus GN=Abhd3 PE=4 SV=1 - [D3YU06_MOUSE]	2.74	4	1	1	2	2.07877	2.74	1	1	22.03	2.74	1	1
Q8JZQ9	Eukaryotic translation initiation factor 3 subunit B OS=Mus musculus GN=Eif3b PE=1 SV=1 - [EIF3B_MOUSE]	2.74	1	2	2	3	1.67229	1.62	1	1	27.06	2.74	2	2
Q80VP0-2	Isoform 2 of Tectonin beta-propeller repeat-containing protein 1 OS=Mus musculus GN=Tecpr1 - [TCPR1iso2_MOUSE]	2.73	2	2	2	3	3.13312	2.73	2	2	60.59	1.85	1	1																														0
P32233	Developmentally-regulated GTP-binding protein 1 OS=Mus musculus GN=Drg1 PE=1 SV=1 - [DRG1_MOUSE]	2.72	1	1	1	2	2.3387	2.72	1	1	35.64	2.72	1	1
F2Z3U3	Protein Raph1 (Fragment) OS=Mus musculus GN=Raph1 PE=4 SV=1 - [F2Z3U3_MOUSE]	2.7	4	1	1	2	2.36344	2.7	1	1	29.71	2.7	1	1
P59764	Dedicator of cytokinesis protein 4 OS=Mus musculus GN=Dock4 PE=1 SV=1 - [DOCK4_MOUSE]	2.68	1	4	4	12	6.62537	1.82	3	3	43.86	1.82	3	3									28.4585	0.86	1	3	7.55245	0.86	1	3														0
Q8VE97	Serine/arginine-rich splicing factor 4 OS=Mus musculus GN=Srsf4 PE=2 SV=1 - [SRSF4_MOUSE]	2.66	3	1	1	2	2.60983	2.66	1	1	27.74	2.66	1	1																						0
F6VP19	Protein TANC2 (Fragment) OS=Mus musculus GN=Tanc2 PE=4 SV=1 - [F6VP19_MOUSE]	2.64	4	2	2	7	0	1.32	1	1													35.96	1.32	1	3	2.28126	1.32	1	3
P35922-9	Isoform ISO9 of Fragile X mental retardation protein 1 homolog OS=Mus musculus GN=Fmr1 - [FMR1iso9_MOUSE]	2.64	10	1	1	2	2.89437	2.64	1	1	67.76	2.64	1	1
Q9QZQ1	Afadin OS=Mus musculus GN=Mllt4 PE=1 SV=3 - [AFAD_MOUSE]	2.64	9	3	3	6	3.32473	0.93	1	1	74.1	0.93	1	1									66.79	0.71	1	1	3.56343	0.71	1	1									35.41	0.99	1	1	2.09094	0.99	1	1
Q9R111	Guanine deaminase OS=Mus musculus GN=Gda PE=1 SV=1 - [GUAD_MOUSE]	2.64	1	1	1	2	2.62225	2.64	1	1	31.21	2.64	1	1
Q9Z268	RasGAP-activating-like protein 1 OS=Mus musculus GN=Rasal1 PE=2 SV=2 - [RASL1_MOUSE]	2.63	1	2	2	4	3.84984	2.63	2	2	38.33	2.63	2	2
P58871	182 kDa tankyrase-1-binding protein OS=Mus musculus GN=Tnks1bp1 PE=1 SV=2 - [TB182_MOUSE]	2.62	1	3	3	5	1.89263	1.45	2	2	46.62	1.45	2	2																														0			0	1.16	1
Q8BGD9	Eukaryotic translation initiation factor 4B OS=Mus musculus GN=Eif4b PE=1 SV=1 - [IF4B_MOUSE]	2.62	1	1	1	2	3.11118	2.62	1	1	43.51	2.62	1	1
Q99MX7	Cat eye syndrome critical region protein 6 homolog OS=Mus musculus GN=Cecr6 PE=1 SV=1 - [CECR6_MOUSE]	2.62	1	1	1	1		0																																0			2.53534	2.62	1	1
P03893	NADH-ubiquinone oxidoreductase chain 2 OS=Mus musculus GN=Mtnd2 PE=1 SV=1 - [NU2M_MOUSE]	2.61	2	1	1	2																																						0			23.62	2.61	1
P97820	Mitogen-activated protein kinase kinase kinase kinase 4 OS=Mus musculus GN=Map4k4 PE=1 SV=1 - [M4K4_MOUSE]	2.6	4	1	3	5	4.99519	1.62	2	2	70.19	2.6	3	3
O54984	ATPase Asna1 OS=Mus musculus GN=Asna1 PE=1 SV=2 - [ASNA_MOUSE]	2.59	1	1	1	2	2.03682	2.59	1	1	29.58	2.59	1	1
Q9D554	Splicing factor 3A subunit 3 OS=Mus musculus GN=Sf3a3 PE=2 SV=2 - [SF3A3_MOUSE]	2.59	1	1	1	1		0																			2.93961	2.59	1	1														0
E9Q1J7	Propionyl-CoA carboxylase beta chain, mitochondrial OS=Mus musculus GN=Pccb PE=4 SV=1 - [E9Q1J7_MOUSE]	2.58	2	1	1	2	2.25489	2.58	1	1	21.32	2.58	1	1
Q45VK5	Interleukin enhancer-binding factor 3 OS=Mus musculus GN=Ilf3 PE=2 SV=1 - [Q45VK5_MOUSE]	2.56	4	1	1	2	3.05347	2.56	1	1	42.92	2.56	1	1																						0
Q5XG69	Soluble lamin-associated protein of 75 kDa OS=Mus musculus GN=Fam169a PE=1 SV=3 - [F169A_MOUSE]	2.56	1	1	1	2	3.69382	2.56	1	1	53.74	2.56	1	1																														0
Q9CXY6	Interleukin enhancer-binding factor 2 OS=Mus musculus GN=Ilf2 PE=1 SV=1 - [ILF2_MOUSE]	2.56	1	1	1	2	1.9939	2.56	1	1	30.23	2.56	1	1
Q8BGH2	Sorting and assembly machinery component 50 homolog OS=Mus musculus GN=Samm50 PE=1 SV=1 - [SAM50_MOUSE]	2.56	1	1	1	2																																									61.8	2.56	1
G3X972	Protein Sec24c OS=Mus musculus GN=Sec24c PE=4 SV=1 - [G3X972_MOUSE]	2.55	1	2	2	4	4.2206	2.55	2	2	57.62	2.55	2	2
O70194	Eukaryotic translation initiation factor 3 subunit D OS=Mus musculus GN=Eif3d PE=1 SV=2 - [EIF3D_MOUSE]	2.55	1	1	1	1	1.60777	2.55	1	1																										0
F6RUL9	Phosphoribosylformylglycinamidine synthase (Fragment) OS=Mus musculus GN=Pfas PE=4 SV=1 - [F6RUL9_MOUSE]	2.54	2	1	1	2	2.21756	2.54	1	1	29.2	2.54	1	1
Q60857	Sodium-dependent serotonin transporter OS=Mus musculus GN=Slc6a4 PE=1 SV=4 - [SC6A4_MOUSE]	2.54	1	1	1	2	2.35332	2.54	1	1	27.7	2.54	1	1
P32921-2	Isoform 2 of Tryptophan--tRNA ligase, cytoplasmic OS=Mus musculus GN=Wars - [SYWCiso2_MOUSE]	2.53	2	1	1	1	2.10787	2.53	1	1
Q8BFP9	[Pyruvate dehydrogenase [lipoamide]] kinase isozyme 1, mitochondrial OS=Mus musculus GN=Pdk1 PE=2 SV=2 - [PDK1_MOUSE]	2.53	1	1	1	2	2.26324	2.53	1	1	43.75	2.53	1	1
D3YXT0	NADH dehydrogenase [ubiquinone] iron-sulfur protein 2, mitochondrial OS=Mus musculus GN=Ndufs2 PE=3 SV=1 - [D3YXT0_MOUSE]	2.52	2	1	1	2	1.81578	2.52	1	1	29.25	2.52	1	1
Q8BKC5-2	Isoform 2 of Importin-5 OS=Mus musculus GN=Ipo5 - [IPO5iso2_MOUSE]	2.51	2	2	2	5	7.17032	2.51	2	3	54.31	2.51	2	2																														0
Q8BP47	Asparagine--tRNA ligase, cytoplasmic OS=Mus musculus GN=Nars PE=1 SV=2 - [SYNC_MOUSE]	2.5	1	1	1	2	2.48116	2.5	1	1	43.1	2.5	1	1
O54734	Dolichyl-diphosphooligosaccharide--protein glycosyltransferase 48 kDa subunit OS=Mus musculus GN=Ddost PE=1 SV=2 - [OST48_MOUSE]	2.49	1	1	1	2	3.04104	2.49	1	1	42.22	2.49	1	1
Q61176	Arginase-1 OS=Mus musculus GN=Arg1 PE=1 SV=1 - [ARGI1_MOUSE]	2.48	1	1	1	2	2.06876	2.48	1	1	26.39	2.48	1	1																														0
Q64514-2	Isoform Short of Tripeptidyl-peptidase 2 OS=Mus musculus GN=Tpp2 - [TPP2iso_MOUSE]	2.48	2	3	3	6	2.1464	2.48	3	3	40.7533	2.48	3	3
Q80XJ2	E3 ubiquitin-protein ligase RNF168 OS=Mus musculus GN=Rnf168 PE=2 SV=3 - [RN168_MOUSE]	2.48	2	1	1	1		0																																			1.62091	2.48	1	1
P24270	Catalase OS=Mus musculus GN=Cat PE=1 SV=4 - [CATA_MOUSE]	2.47	1	1	1	2	2.15644	2.47	1	1	27.98	2.47	1	1
Q61575	Forkhead box protein N1 OS=Mus musculus GN=Foxn1 PE=2 SV=1 - [FOXN1_MOUSE]	2.47	1	1	1	1	1.90627	2.47	1	1																																		0
F7D1P5	Ankyrin-1 (Fragment) OS=Mus musculus GN=Ank1 PE=4 SV=1 - [F7D1P5_MOUSE]	2.46	15	2	2	4	4.43709	2.46	2	2	34.0819	2.46	2	2																														0
O35405	Phospholipase D3 OS=Mus musculus GN=Pld3 PE=2 SV=1 - [PLD3_MOUSE]	2.46	1	1	1	1	1.88148	2.46	1	1
Q80TR1	Latrophilin-1 OS=Mus musculus GN=Lphn1 PE=1 SV=2 - [LPHN1_MOUSE]	2.46	7	3	3	6	9.0029	2.46	3	3	105.643	2.46	3	3
Q9CS84	Neurexin-1-alpha OS=Mus musculus GN=Nrxn1 PE=1 SV=3 - [NRX1A_MOUSE]	2.44	12	3	3	6	4.77682	1.52	2	2	71.0995	1.52	2	2																									38.96	0.92	1	1	3.70339	0.92	1	1
E9Q0F0	Protein Krt78 OS=Mus musculus GN=Krt78 PE=4 SV=1 - [E9Q0F0_MOUSE]	2.43	1	2	3	18	13.5775	2.43	3	5	96.3	2.43	3	6									43.136	1.31	1	3					48.0508	1.31	1	4										0
Q01065	Calcium/calmodulin-dependent 3',5'-cyclic nucleotide phosphodiesterase 1B OS=Mus musculus GN=Pde1b PE=1 SV=2 - [PDE1B_MOUSE]	2.43	1	1	1	1	1.76985	2.43	1	1																																		0
Q8BKX1;B1AZ47	Brain-specific angiogenesis inhibitor 1-associated protein 2 OS=Mus musculus GN=Baiap2 PE=1 SV=2 - [BAIP2_MOUSE]	2.43	5	1	1	4		0																															42.01	2.43	1	1	3.04676	2.43	1	1	72.9	2.43	1
G3UYK2	MDS1 and EVI1 complex locus protein EVI1 (Fragment) OS=Mus musculus GN=Mecom PE=4 SV=1 - [G3UYK2_MOUSE]	2.42	5	1	1	1	0	2.42	1	1
E9PXJ0	Uncharacterized protein (Fragment) OS=Mus musculus GN=Nyap1 PE=4 SV=1 - [E9PXJ0_MOUSE]	2.41	3	1	1	2	3.15708	2.41	1	1	49.33	2.41	1	1
Q505F5	Leucine-rich repeat-containing protein 47 OS=Mus musculus GN=Lrrc47 PE=1 SV=1 - [LRC47_MOUSE]	2.41	2	1	1	2	3.02389	2.41	1	1	33.24	2.41	1	1
Q80U49	Centrosomal protein of 170 kDa protein B OS=Mus musculus GN=Cep170b PE=1 SV=2 - [C170B_MOUSE]	2.41	1	2	2	6	5.37708	2.41	2	2	76.23	2.41	2	2																									68.64	1.33	1	1	2.27374	1.33	1	1
F6VQZ6	Protein shisa-6 homolog (Fragment) OS=Mus musculus GN=Shisa6 PE=4 SV=1 - [F6VQZ6_MOUSE]	2.4	2	1	1	2	2.62477	2.4	1	1	36.09	2.4	1	1
O35864	COP9 signalosome complex subunit 5 OS=Mus musculus GN=Cops5 PE=1 SV=3 - [CSN5_MOUSE]	2.4	1	1	1	2	1.67959	2.4	1	1	27.44	2.4	1	1
P70168	Importin subunit beta-1 OS=Mus musculus GN=Kpnb1 PE=1 SV=2 - [IMB1_MOUSE]	2.4	1	2	2	4	4.51514	2.4	2	2	47.1	2.4	2	2
Q6PH08	ERC protein 2 OS=Mus musculus GN=Erc2 PE=1 SV=2 - [ERC2_MOUSE]	2.4	10	2	2	4	2.17317	1.25	1	1	34.6	1.25	1	1																									42.44	1.15	1	1	2.2427	1.15	1	1
Q8C079-4	Isoform 4 of Striatin-interacting protein 1 OS=Mus musculus GN=Strip1 - [STRP1iso4_MOUSE]	2.39	3	1	1	1	0	2.39	1	1																																		0
E9Q7U2	Calcium-binding and coiled-coil domain-containing protein 1 OS=Mus musculus GN=Calcoco1 PE=4 SV=1 - [E9Q7U2_MOUSE]	2.37	2	1	1	2	3.7437	2.37	1	1	59.76	2.37	1	1																														0
F6WF36	Protein Mtap7d1 (Fragment) OS=Mus musculus GN=Mtap7d1 PE=4 SV=1 - [F6WF36_MOUSE]	2.37	5	1	1	2	2.3312	2.37	1	1	32.55	2.37	1	1
P35564	Calnexin OS=Mus musculus GN=Canx PE=1 SV=1 - [CALX_MOUSE]	2.37	1	1	1	4	4.676	2.37	1	2	20.57	2.37	1	2																														0
Q9D6F4	Gamma-aminobutyric acid receptor subunit alpha-4 OS=Mus musculus GN=Gabra4 PE=2 SV=1 - [GBRA4_MOUSE]	2.36	1	1	1	2	2.0117	2.36	1	1	35.6	2.36	1	1
A2AAJ9-3	Isoform 3 of Obscurin OS=Mus musculus GN=Obscn - [OBSCNiso3_MOUSE]	2.34	4	1	1	1	0	2.34	1	1																										0
F6SAC3	Glucose-6-phosphate isomerase OS=Mus musculus GN=Gm1840 PE=3 SV=1 - [F6SAC3_MOUSE]	2.34	2	1	1	1	2.31156	2.34	1	1																										0
Q61292	Laminin subunit beta-2 OS=Mus musculus GN=Lamb2 PE=2 SV=2 - [LAMB2_MOUSE]	2.33	1	3	3	5	2.27034	1.67	2	2	65.1381	2.33	3	3
E9Q2S0	Protein Pcdh7 OS=Mus musculus GN=Pcdh7 PE=4 SV=1 - [E9Q2S0_MOUSE]	2.31	2	2	2	5	7.35794	2.31	2	3	35.37	2.31	2	2																														0
Q5SPA9	Protein tyrosine phosphatase, receptor type, D OS=Mus musculus GN=Ptprd PE=4 SV=1 - [Q5SPA9_MOUSE]	2.31	24	2	2	4	4.87801	2.31	2	2	51	2.31	2	2
Q9JLN9	Serine/threonine-protein kinase mTOR OS=Mus musculus GN=Mtor PE=1 SV=2 - [MTOR_MOUSE]	2.28	1	4	4	8	8.63773	2.28	4	4	33.3777	2.28	4	4																														0
E9QM90	Protein 2310035C23Rik OS=Mus musculus GN=2310035C23Rik PE=4 SV=1 - [E9QM90_MOUSE]	2.27	5	2	2	4	3.88199	2.27	2	2	56.86	2.27	2	2																														0
Q5SUT0	Ewing sarcoma breakpoint region 1 OS=Mus musculus GN=Ewsr1 PE=2 SV=1 - [Q5SUT0_MOUSE]	2.27	3	1	1	1	2.61734	2.27	1	1
Q9CZ30	Obg-like ATPase 1 OS=Mus musculus GN=Ola1 PE=1 SV=1 - [OLA1_MOUSE]	2.27	1	1	1	2	2.0336	2.27	1	1	27.85	2.27	1	1
Q9ET80	Junctophilin-1 OS=Mus musculus GN=Jph1 PE=1 SV=1 - [JPH1_MOUSE]	2.27	1	1	1	4	5.74406	2.27	1	2	55.98	2.27	1	2
A2CG49	Kalirin OS=Mus musculus GN=Kalrn PE=1 SV=1 - [KALRN_MOUSE]	2.26	13	3	5	11	10.3042	1.18	3	4	67.19	1.72	4	5																									76.48	0.54	1	1	3.18899	0.54	1	1
P58404-2	Isoform 2 of Striatin-4 OS=Mus musculus GN=Strn4 - [STRN4iso2_MOUSE]	2.26	2	1	1	1	2.24444	2.26	1	1
D3Z7V4	Small G protein-signaling modulator 1 OS=Mus musculus GN=Sgsm1 PE=4 SV=1 - [D3Z7V4_MOUSE]	2.22	5	1	1	1	2.4998	2.22	1	1
Q80Y17	Lethal(2) giant larvae protein homolog 1 OS=Mus musculus GN=Llgl1 PE=1 SV=1 - [L2GL1_MOUSE]	2.22	1	2	2	4	3.4441	2.22	2	2	54.7875	2.22	2	2
P46061	Ran GTPase-activating protein 1 OS=Mus musculus GN=Rangap1 PE=1 SV=2 - [RAGP1_MOUSE]	2.21	1	1	1	2	2.28853	2.21	1	1	40.72	2.21	1	1																														0
Q61074	Protein phosphatase 1G OS=Mus musculus GN=Ppm1g PE=2 SV=3 - [PPM1G_MOUSE]	2.21	1	1	1	2	2.32788	2.21	1	1	24.7	2.21	1	1																														0
Q9Z188-2	Isoform 2 of Dual specificity tyrosine-phosphorylation-regulated kinase 1B OS=Mus musculus GN=Dyrk1b - [DYR1Biso2_MOUSE]	2.21	5	1	1	1	1.93339	2.21	1	1																																		0
D6RE33	Enhancer of mRNA-decapping protein 4 OS=Mus musculus GN=Edc4 PE=4 SV=1 - [D6RE33_MOUSE]	2.2	4	2	2	8	3.19343	2.2	2	2	61.32	2.2	2	2														0			77.0238	1.21	1	2	6.38503	1.21	1	2
H3BIW6	1-phosphatidylinositol 4,5-bisphosphate phosphodiesterase eta-2 OS=Mus musculus GN=Plch2 PE=4 SV=1 - [H3BIW6_MOUSE]	2.2	10	2	2	4	4.53018	2.2	2	2	70.71	2.2	2	2																														0
Q3USB7	Inactive phospholipase C-like protein 1 OS=Mus musculus GN=Plcl1 PE=1 SV=3 - [PLCL1_MOUSE]	2.19	1	1	1	2	2.92127	2.19	1	1	31.16	2.19	1	1																														0
Q8BH04	Phosphoenolpyruvate carboxykinase [GTP], mitochondrial OS=Mus musculus GN=Pck2 PE=2 SV=1 - [PCKGM_MOUSE]	2.19	1	1	1	2	2.57607	2.19	1	1	52.86	2.19	1	1
Q6PDG5-2	Isoform 2 of SWI/SNF complex subunit SMARCC2 OS=Mus musculus GN=Smarcc2 - [SMRC2iso2_MOUSE]	2.18	7	2	2	3	2.07347	2.18	2	2	26.33	1.36	1	1
Q8VCI0	Phospholipase B-like 1 OS=Mus musculus GN=Plbd1 PE=1 SV=1 - [PLBL1_MOUSE]	2.18	1	1	1	2	2.14484	2.18	1	1	23.95	2.18	1	1
Q69Z89-3	Isoform 3 of Ras-associating and dilute domain-containing protein OS=Mus musculus GN=Radil - [RADILiso3_MOUSE]	2.17	5	1	1	3		0																							25.89	2.17	1	1	4.35905	2.17	1	2
A2AFG7	L1 cell adhesion molecule OS=Mus musculus GN=L1cam PE=4 SV=1 - [A2AFG7_MOUSE]	2.16	4	2	2	4	6.68208	2.16	2	2	57.89	2.16	2	2																														0
D3Z623	MCG7194, isoform CRA_a OS=Mus musculus GN=9330159F19Rik PE=4 SV=2 - [D3Z623_MOUSE]	2.16	1	1	1	2	2.49145	2.16	1	1	50.22	2.16	1	1
Q80U56	Late secretory pathway protein AVL9 homolog OS=Mus musculus GN=Avl9 PE=2 SV=2 - [AVL9_MOUSE]	2.16	1	1	1	1	2.04185	2.16	1	1																																		0
Q91VR5	ATP-dependent RNA helicase DDX1 OS=Mus musculus GN=Ddx1 PE=1 SV=1 - [DDX1_MOUSE]	2.16	1	1	1	2	3.02716	2.16	1	1	37.39	2.16	1	1
O35382	Exocyst complex component 4 OS=Mus musculus GN=Exoc4 PE=1 SV=2 - [EXOC4_MOUSE]	2.15	3	2	2	4	4.39156	2.15	2	2	44.51	2.15	2	2
P05532-2	Isoform 2 of Mast/stem cell growth factor receptor Kit OS=Mus musculus GN=Kit - [KITiso2_MOUSE]	2.15	17	1	2	4	2.65843	2.15	2	2	46.7233	2.15	2	2
P54775	26S protease regulatory subunit 6B OS=Mus musculus GN=Psmc4 PE=1 SV=2 - [PRS6B_MOUSE]	2.15	1	1	1	2	1.83745	2.15	1	1	25.07	2.15	1	1																														0
Q03145	Ephrin type-A receptor 2 OS=Mus musculus GN=Epha2 PE=1 SV=3 - [EPHA2_MOUSE]	2.15	19	1	2	3	1.86948	1.13	1	1	35.3923	2.15	2	2
Q5XJY5	Coatomer subunit delta OS=Mus musculus GN=Arcn1 PE=2 SV=2 - [COPD_MOUSE]	2.15	1	1	1	1		0			23.7	2.15	1	1
Q9D906	Ubiquitin-like modifier-activating enzyme ATG7 OS=Mus musculus GN=Atg7 PE=1 SV=1 - [ATG7_MOUSE]	2.15	1	1	1	2	2.15923	2.15	1	1	37.13	2.15	1	1																														0
E9Q4T8	Cullin-3 OS=Mus musculus GN=Cul3 PE=3 SV=1 - [E9Q4T8_MOUSE]	2.14	2	1	1	2	2.44037	2.14	1	1	42.63	2.14	1	1
P69566	Ran-binding protein 9 OS=Mus musculus GN=Ranbp9 PE=1 SV=1 - [RANB9_MOUSE]	2.14	2	1	1	2	2.38983	2.14	1	1	31.2	2.14	1	1
Q9D0F9	Phosphoglucomutase-1 OS=Mus musculus GN=Pgm1 PE=1 SV=4 - [PGM1_MOUSE]	2.14	2	1	1	2	2.34466	2.14	1	1	44.25	2.14	1	1
P26039	Talin-1 OS=Mus musculus GN=Tln1 PE=1 SV=2 - [TLN1_MOUSE]	2.13	2	3	4	7	7.11129	1.65	3	3	46.9233	2.13	4	4																														0
Q8VC42	Uncharacterized protein C18orf8 homolog OS=Mus musculus GN=Mic1 PE=2 SV=1 - [MIC1_MOUSE]	2.13	1	1	1	1	2.07074	2.13	1	1
P55096	ATP-binding cassette sub-family D member 3 OS=Mus musculus GN=Abcd3 PE=1 SV=2 - [ABCD3_MOUSE]	2.12	1	1	1	2	2.60638	2.12	1	1	39.39	2.12	1	1
P36916-2	Isoform 2 of Guanine nucleotide-binding protein-like 1 OS=Mus musculus GN=Gnl1 - [GNL1iso2_MOUSE]	2.09	2	1	1	2	1.79862	2.09	1	1	22.3	2.09	1	1
Q6NZJ5	Intersectin-1 OS=Mus musculus GN=Itsn1 PE=2 SV=1 - [Q6NZJ5_MOUSE]	2.09	8	1	1	2	2.72137	2.09	1	1	20.59	2.09	1	1
B1B0C7	Basement membrane-specific heparan sulfate proteoglycan core protein OS=Mus musculus GN=Hspg2 PE=4 SV=1 - [B1B0C7_MOUSE]	2.08	3	6	6	13	16.4723	1.78	5	6	126.113	2.08	6	7
Q3UVL4-2	Isoform 2 of Vacuolar protein sorting-associated protein 51 homolog OS=Mus musculus GN=Vps51 - [VPS51iso2_MOUSE]	2.08	2	1	1	2	2.32914	2.08	1	1	47.16	2.08	1	1
Q9Z0H8-2	Isoform 2 of CAP-Gly domain-containing linker protein 2 OS=Mus musculus GN=Clip2 - [CLIP2iso2_MOUSE]	2.08	2	1	1	2	0	2.08	1	1	43.21	2.08	1	1														0																0
P97350	Plakophilin-1 OS=Mus musculus GN=Pkp1 PE=1 SV=1 - [PKP1_MOUSE]	2.06	1	1	1	2	2.6556	2.06	1	1	54.31	2.06	1	1
O08848	60 kDa SS-A/Ro ribonucleoprotein OS=Mus musculus GN=Trove2 PE=1 SV=1 - [RO60_MOUSE]	2.04	1	1	1	2	1.97093	2.04	1	1	38.91	2.04	1	1
P29533	Vascular cell adhesion protein 1 OS=Mus musculus GN=Vcam1 PE=1 SV=1 - [VCAM1_MOUSE]	2.03	2	1	1	1	0	2.03	1	1																																		0
E9Q4H5	Brain-specific angiogenesis inhibitor 1 OS=Mus musculus GN=Bai1 PE=4 SV=1 - [E9Q4H5_MOUSE]	2.02	2	1	1	1	0	2.02	1	1
Q3UPL0-2	Isoform 2 of Protein transport protein Sec31A OS=Mus musculus GN=Sec31a - [SC31Aiso2_MOUSE]	2.02	3	2	2	4	5.10876	2.02	2	2	52.427	2.02	2	2
Q9EPL8	Importin-7 OS=Mus musculus GN=Ipo7 PE=1 SV=2 - [IPO7_MOUSE]	2.02	1	2	2	4	4.8705	2.02	2	2	34.23	2.02	2	2
B2RX82	Cholinergic receptor, nicotinic, alpha polypeptide 10 OS=Mus musculus GN=Chrna10 PE=2 SV=1 - [B2RX82_MOUSE]	2.01	1	1	1	1	1.80152	2.01	1	1
P50396	Rab GDP dissociation inhibitor alpha OS=Mus musculus GN=Gdi1 PE=1 SV=3 - [GDIA_MOUSE]	2.01	1	1	1	1	2.18961	2.01	1	1
Q5GH67	XK-related protein 4 OS=Mus musculus GN=Xkr4 PE=1 SV=1 - [XKR4_MOUSE]	2.01	1	1	1	2	2.2816	2.01	1	1	40.35	2.01	1	1
P83887	Tubulin gamma-1 chain OS=Mus musculus GN=Tubg1 PE=1 SV=1 - [TBG1_MOUSE]	2	2	1	1	2	2.07623	2	1	1	32.96	2	1	1
P84309	Adenylate cyclase type 5 OS=Mus musculus GN=Adcy5 PE=1 SV=2 - [ADCY5_MOUSE]	1.98	2	1	1	1	2.07787	1.98	1	1
D3Z2H7	Catenin delta-1 OS=Mus musculus GN=Ctnnd1 PE=4 SV=1 - [D3Z2H7_MOUSE]	1.97	19	1	1	1		0			27.87	1.97	1	1
E9Q5Q0	Ataxin-2-like protein (Fragment) OS=Mus musculus GN=Atxn2l PE=4 SV=2 - [E9Q5Q0_MOUSE]	1.97	5	1	1	2	2.4223	1.97	1	1	53.44	1.97	1	1
Q91YQ5	Dolichyl-diphosphooligosaccharide--protein glycosyltransferase subunit 1 OS=Mus musculus GN=Rpn1 PE=2 SV=1 - [RPN1_MOUSE]	1.97	1	1	1	2	3.07548	1.97	1	1	41.58	1.97	1	1
A2AMI6	Eukaryotic translation initiation factor 4 gamma 3 OS=Mus musculus GN=Eif4g3 PE=4 SV=1 - [A2AMI6_MOUSE]	1.96	6	1	1	2	2.31656	1.96	1	1	30.84	1.96	1	1
Q5SWU9	Acetyl-CoA carboxylase 1 OS=Mus musculus GN=Acaca PE=1 SV=1 - [ACACA_MOUSE]	1.96	2	3	3	6	6.6027	1.96	3	3	41.1867	1.96	3	3																														0
Q91W43	Glycine dehydrogenase [decarboxylating], mitochondrial OS=Mus musculus GN=Gldc PE=1 SV=1 - [GCSP_MOUSE]	1.95	1	1	1	2	3.69928	1.95	1	1	75.61	1.95	1	1
Q9QXZ0-3	Isoform 3 of Microtubule-actin cross-linking factor 1 OS=Mus musculus GN=Macf1 - [MACF1iso3_MOUSE]	1.94	13	7	7	17	23.2831	1.94	7	9	167.031	1.94	7	8																														0
Q61749	Translation initiation factor eIF-2B subunit delta OS=Mus musculus GN=Eif2b4 PE=2 SV=2 - [EI2BD_MOUSE]	1.91	3	1	1	2	1.75803	1.91	1	1	41.86	1.91	1	1
E0CXV1	Protein Rapgef1 OS=Mus musculus GN=Rapgef1 PE=4 SV=1 - [E0CXV1_MOUSE]	1.9	4	1	1	2	1.93992	1.9	1	1	53.9	1.9	1	1
P49025	Citron Rho-interacting kinase OS=Mus musculus GN=Cit PE=1 SV=3 - [CTRO_MOUSE]	1.9	10	3	3	8		0															131.507	1.22	2	3	8.1429	1.22	2	3									76.1	0.68	1	1	3.54204	0.68	1	1
Q8C0S5	CAP-Gly domain-containing linker protein 1 (Fragment) OS=Mus musculus GN=Clip1 PE=2 SV=1 - [Q8C0S5_MOUSE]	1.9	6	1	1	2	2.817	1.9	1	1	71.66	1.9	1	1
Q6GYP7-6	Isoform 1S of Ral GTPase-activating protein subunit alpha-1 OS=Mus musculus GN=Ralgapa1 - [RGPA1iso1S_MOUSE]	1.89	6	2	2	4	6.02417	1.89	2	2	55.68	1.89	2	2
Q8CGW9	Doublesex- and mab-3-related transcription factor C2 OS=Mus musculus GN=Dmrtc2 PE=2 SV=1 - [DMRTD_MOUSE]	1.89	1	1	1	1		0			0	1.89	1	1
A2AGT5-2	Isoform 2 of Cytoskeleton-associated protein 5 OS=Mus musculus GN=Ckap5 - [CKAP5iso2_MOUSE]	1.88	4	3	3	6	6.84836	1.88	3	3	39.9	1.88	3	3
A2AHG0-2	Isoform 2 of ProSAP-interacting protein 1 OS=Mus musculus GN=Prosapip1 - [PRIP1iso2_MOUSE]	1.88	3	1	1	2	2.17508	1.88	1	1	29.58	1.88	1	1
Q08189	Protein-glutamine gamma-glutamyltransferase E OS=Mus musculus GN=Tgm3 PE=1 SV=2 - [TGM3_MOUSE]	1.88	1	1	1	2	2.19683	1.88	1	1	38.72	1.88	1	1
A4UUI2	Guanylate binding protein 1 OS=Mus musculus GN=Gbp1 PE=2 SV=1 - [A4UUI2_MOUSE]	1.87	2	1	1	1	2.47938	1.87	1	1		0																								0
G3X9Y1	Synaptotagmin III, isoform CRA_a OS=Mus musculus GN=Syt3 PE=4 SV=1 - [G3X9Y1_MOUSE]	1.87	1	1	1	1	0	1.87	1	1
Q9ESN9;Q3UHB5	C-Jun-amino-terminal kinase-interacting protein 3 OS=Mus musculus GN=Mapk8ip3 PE=1 SV=1 - [JIP3_MOUSE]	1.87	8	1	1	2		0																															95	1.87	1	1	4.59325	1.87	1	1
Q9JKY5	Huntingtin-interacting protein 1-related protein OS=Mus musculus GN=Hip1r PE=1 SV=2 - [HIP1R_MOUSE]	1.87	2	2	2	4	4.82146	1.87	2	2	34.79	1.87	2	2														0																0
E9Q7G0	Protein Numa1 OS=Mus musculus GN=Numa1 PE=4 SV=1 - [E9Q7G0_MOUSE]	1.86	2	3	3	4	2.33819	1.34	2	2	35.76	1.1	2	2
Q9CWJ9	Bifunctional purine biosynthesis protein PURH OS=Mus musculus GN=Atic PE=1 SV=2 - [PUR9_MOUSE]	1.86	1	1	1	1	2.51354	1.86	1	1
B2RQS1	Striatin-3 OS=Mus musculus GN=Strn3 PE=2 SV=1 - [B2RQS1_MOUSE]	1.83	2	1	1	2	2.28704	1.83	1	1	22.75	1.83	1	1
H7BX44	Serine/threonine-protein kinase MRCK alpha OS=Mus musculus GN=Cdc42bpa PE=4 SV=1 - [H7BX44_MOUSE]	1.83	20	1	3	5	1.88118	1.28	2	2	37.9039	1.83	3	3																														0
Q8C5W0-2	Isoform 2 of Calmin OS=Mus musculus GN=Clmn - [CLMNiso2_MOUSE]	1.83	4	1	1	2	2.92781	1.83	1	1	25.04	1.83	1	1
Q6P5E6	ADP-ribosylation factor-binding protein GGA2 OS=Mus musculus GN=Gga2 PE=1 SV=1 - [GGA2_MOUSE]	1.82	1	1	1	2	0	1.82	1	1	23.61	1.82	1	1
Q8BUV3	Gephyrin OS=Mus musculus GN=Gphn PE=1 SV=2 - [GEPH_MOUSE]	1.82	2	1	1	2	2.95785	1.82	1	1	61.87	1.82	1	1
Q6VNS1-3	Isoform 3 of NT-3 growth factor receptor OS=Mus musculus GN=Ntrk3 - [NTRK3iso3_MOUSE]	1.8	2	1	1	2	2.27718	1.8	1	1	37.04	1.8	1	1
F8VQK3	Protein Gucy1a2 OS=Mus musculus GN=Gucy1a2 PE=3 SV=1 - [F8VQK3_MOUSE]	1.78	1	1	1	2	2.16391	1.78	1	1	28.63	1.78	1	1
O88735	Ensconsin OS=Mus musculus GN=Map7 PE=1 SV=1 - [MAP7_MOUSE]	1.78	4	1	1	4	1.65224	1.78	1	2	26.98	1.78	1	2																														0
Q01063-2	Isoform 9 of cAMP-specific 3',5'-cyclic phosphodiesterase 4D OS=Mus musculus GN=Pde4d - [PDE4Diso9_MOUSE]	1.77	7	1	1	1	0	1.77	1	1																																		0
Q5SXY1-2	Isoform 2 of Cytospin-B OS=Mus musculus GN=Specc1 - [CYTSBiso2_MOUSE]	1.77	2	1	1	2	1.83769	1.77	1	1	44.04	1.77	1	1																														0
Q6P1B1	Xaa-Pro aminopeptidase 1 OS=Mus musculus GN=Xpnpep1 PE=2 SV=1 - [XPP1_MOUSE]	1.77	1	1	1	1	1.93479	1.77	1	1
Q99KC8	von Willebrand factor A domain-containing protein 5A OS=Mus musculus GN=Vwa5a PE=1 SV=2 - [VMA5A_MOUSE]	1.77	1	1	1	4	4.42673	1.77	1	2	35.97	1.77	1	2
F8VPN4	Protein Agl OS=Mus musculus GN=Agl PE=4 SV=1 - [F8VPN4_MOUSE]	1.76	5	2	2	5	2.51116	1.76	2	2	48.49	1.76	2	3																														0
O54781	SRSF protein kinase 2 OS=Mus musculus GN=Srpk2 PE=1 SV=2 - [SRPK2_MOUSE]	1.76	1	1	1	1	2.15164	1.76	1	1
O54824-2	Isoform 2 of Pro-interleukin-16 OS=Mus musculus GN=Il16 - [IL16_MOUSE]	1.76	2	1	1	1		0																																			0	1.76	1	1
Q8BMG7	Rab3 GTPase-activating protein non-catalytic subunit OS=Mus musculus GN=Rab3gap2 PE=1 SV=2 - [RBGPR_MOUSE]	1.76	2	2	2	4	4.95901	1.76	2	2	48.0976	1.76	2	2																														0
P97390	Vacuolar protein sorting-associated protein 45 OS=Mus musculus GN=Vps45 PE=1 SV=1 - [VPS45_MOUSE]	1.75	1	1	1	2	2.30904	1.75	1	1	35.67	1.75	1	1
P27671	Ras-specific guanine nucleotide-releasing factor 1 OS=Mus musculus GN=Rasgrf1 PE=1 SV=2 - [RGRF1_MOUSE]	1.74	1	1	1	2	5.14554	1.74	1	2
G5E8J9	SCY1-like protein 2 OS=Mus musculus GN=Scyl2 PE=4 SV=1 - [G5E8J9_MOUSE]	1.72	2	1	1	2	2.66006	1.72	1	1	27.03	1.72	1	1
J3QQ16	Protein Col6a3 OS=Mus musculus GN=Col6a3 PE=4 SV=1 - [J3QQ16_MOUSE]	1.72	3	4	4	11	12.1642	1.34	3	5	139.345	1.72	4	6																						0
Q80XQ2	TBC1 domain family member 5 OS=Mus musculus GN=Tbc1d5 PE=1 SV=2 - [TBCD5_MOUSE]	1.72	1	1	1	2	3.3015	1.72	1	1	58.11	1.72	1	1
Q9EQZ6-2	Isoform 2 of Rap guanine nucleotide exchange factor 4 OS=Mus musculus GN=Rapgef4 - [RPGF4iso2_MOUSE]	1.72	4	1	1	2	2.92675	1.72	1	1	50.16	1.72	1	1																														0
Q9Z1T1	AP-3 complex subunit beta-1 OS=Mus musculus GN=Ap3b1 PE=1 SV=2 - [AP3B1_MOUSE]	1.72	1	1	2	3	2.29916	1	1	1	37.57	1.72	2	2																														0
Q80TS3-6	Isoform 6 of Latrophilin-3 OS=Mus musculus GN=Lphn3 - [LPHN3iso6_MOUSE]	1.71	22	1	1	1	1.83986	1.71	1	1
Q8K010	5-oxoprolinase OS=Mus musculus GN=Oplah PE=2 SV=1 - [OPLA_MOUSE]	1.71	1	1	1	2	2.89651	1.71	1	1	45.46	1.71	1	1
Q80ZJ6-2	Isoform 2 of Protein zer-1 homolog OS=Mus musculus GN=Zer1 - [ZER1iso2_MOUSE]	1.7	2	1	1	2	2.71276	1.7	1	1	60.2	1.7	1	1																														0
Q8BMJ2	Leucine--tRNA ligase, cytoplasmic OS=Mus musculus GN=Lars PE=2 SV=2 - [SYLC_MOUSE]	1.7	1	1	1	1	2.51406	1.7	1	1
P11247	Myeloperoxidase OS=Mus musculus GN=Mpo PE=2 SV=2 - [PERM_MOUSE]	1.67	1	1	1	1	1.60096	1.67	1	1																																		0
A2AWT6	Nucleolar transcription factor 1 OS=Mus musculus GN=Ubtf PE=4 SV=1 - [A2AWT6_MOUSE]	1.65	5	1	1	2	2.10053	1.65	1	1	26.28	1.65	1	1																														0
F6UCX4	Protein Spnb5 (Fragment) OS=Mus musculus GN=Spnb5 PE=4 SV=1 - [F6UCX4_MOUSE]	1.65	1	1	1	1		0											0	1.65	1	1						0								0								0
P23116	Eukaryotic translation initiation factor 3 subunit A OS=Mus musculus GN=Eif3a PE=1 SV=5 - [EIF3A_MOUSE]	1.64	1	1	2	2	2.4649	1.64	2	2																																		0
Q91V35	Protein tyrosin phosphatase receptor type alpha OS=Mus musculus GN=Ptpra PE=2 SV=1 - [Q91V35_MOUSE]	1.64	3	1	1	2	2.54956	1.64	1	1	45.45	1.64	1	1
P51660	Peroxisomal multifunctional enzyme type 2 OS=Mus musculus GN=Hsd17b4 PE=1 SV=3 - [DHB4_MOUSE]	1.63	1	1	1	1	1.77975	1.63	1	1
Q6WQJ1	Sn1-specific diacylglycerol lipase alpha OS=Mus musculus GN=Dagla PE=1 SV=2 - [DGLA_MOUSE]	1.63	1	1	1	2	3.78616	1.63	1	1	60.07	1.63	1	1																						0								0
Q91W50	Cold shock domain-containing protein E1 OS=Mus musculus GN=Csde1 PE=2 SV=1 - [CSDE1_MOUSE]	1.63	1	1	1	2	2.65739	1.63	1	1	20.35	1.63	1	1																														0
A6H5Z3-2	Isoform 2 of Exocyst complex component 6B OS=Mus musculus GN=Exoc6b - [EXC6Biso2_MOUSE]	1.62	2	1	1	2	2.6319	1.62	1	1	43.92	1.62	1	1																														0
E9Q641	Nebulin-related-anchoring protein OS=Mus musculus GN=Nrap PE=4 SV=1 - [E9Q641_MOUSE]	1.62	6	1	1	1		0																																			0	1.62	1	1
Q9EPU0-2	Isoform 2 of Regulator of nonsense transcripts 1 OS=Mus musculus GN=Upf1 - [RENT1iso2_MOUSE]	1.62	2	1	1	1	0	1.62	1	1
Q810A7-2	Isoform 2 of ATP-dependent RNA helicase DDX42 OS=Mus musculus GN=Ddx42 - [DDX42iso2_MOUSE]	1.6	2	1	1	2	2.10811	1.6	1	1	27.44	1.6	1	1																														0
Q91YD9	Neural Wiskott-Aldrich syndrome protein OS=Mus musculus GN=Wasl PE=1 SV=1 - [WASL_MOUSE]	1.6	1	1	1	2	0	1.6	1	1	36.12	1.6	1	1																														0
E9QK20	Voltage-dependent R-type calcium channel subunit alpha-1E OS=Mus musculus GN=Cacna1e PE=3 SV=2 - [E9QK20_MOUSE]	1.58	2	2	2	4	6.56796	1.58	2	2	86.25	1.58	2	2
Q0KL02-3	Isoform 3 of Triple functional domain protein OS=Mus musculus GN=Trio - [TRIOiso3_MOUSE]	1.56	4	1	3	8	8.60791	1.56	3	4	50.0567	1.56	3	4
Q5QNQ6	Oxysterol-binding protein 2 OS=Mus musculus GN=Osbp2 PE=2 SV=1 - [OSBP2_MOUSE]	1.54	1	1	1	1		0			33.62	1.54	1	1																														0
Q8CGM1	Brain-specific angiogenesis inhibitor 2 OS=Mus musculus GN=Bai2 PE=1 SV=2 - [BAI2_MOUSE]	1.54	7	1	1	4		0																															96.9064	1.54	1	2	6.78767	1.54	1	2
Q80UG2	Plexin-A4 OS=Mus musculus GN=Plxna4 PE=1 SV=3 - [PLXA4_MOUSE]	1.53	1	2	2	6	7.35204	1.53	2	3	85.15	1.53	2	3
Q9CZ62-2	Isoform 2 of Centrosomal protein of 97 kDa OS=Mus musculus GN=Cep97 - [CEP97iso2_MOUSE]	1.53	2	1	1	2	2.03793	1.53	1	1	24.05	1.53	1	1
O35286	Putative pre-mRNA-splicing factor ATP-dependent RNA helicase DHX15 OS=Mus musculus GN=Dhx15 PE=2 SV=2 - [DHX15_MOUSE]	1.51	1	1	1	2	2.10341	1.51	1	1	20.56	1.51	1	1						0
Q61495	Desmoglein-1-alpha OS=Mus musculus GN=Dsg1a PE=2 SV=2 - [DSG1A_MOUSE]	1.51	2	2	2	21	7.41947	1.51	2	3	53.72	1.51	2	3	36.8	1.51	1	1	6.56071	1.51	1	2	51.61	1.51	1	3	10.0399	1.51	1	3	40.45	1.51	1	2	6.64129	1.51	1	2						0			49.95	1.23	1
P60755	MAM domain-containing glycosylphosphatidylinositol anchor protein 2 OS=Mus musculus GN=Mdga2 PE=2 SV=1 - [MDGA2_MOUSE]	1.48	3	1	1	1		0															27.23	1.48	1	1		0
Q80X50-2	Isoform 2 of Ubiquitin-associated protein 2-like OS=Mus musculus GN=Ubap2l - [UBP2Liso2_MOUSE]	1.48	5	1	1	2	2.55853	1.48	1	1	21.9	1.48	1	1																														0
Q3U0V1	Far upstream element-binding protein 2 OS=Mus musculus GN=Khsrp PE=1 SV=2 - [FUBP2_MOUSE]	1.47	1	1	1	2	3.05962	1.47	1	1	41.05	1.47	1	1
Q9JLF6	Protein-glutamine gamma-glutamyltransferase K OS=Mus musculus GN=Tgm1 PE=1 SV=2 - [TGM1_MOUSE]	1.47	1	1	1	2	3.07267	1.47	1	1	44.78	1.47	1	1
Q8CJ40-2	Isoform 2 of Rootletin OS=Mus musculus GN=Crocc - [CROCCiso2_MOUSE]	1.46	3	2	2	8		0				0											63.58	1.46	2	4	4.84109	1.46	2	4						0								0
A2A4N9	ATP-dependent RNA helicase DHX8 (Fragment) OS=Mus musculus GN=Dhx8 PE=4 SV=1 - [A2A4N9_MOUSE]	1.45	2	1	1	2	2.68315	1.45	1	1	29.78	1.45	1	1																														0
Q8CH77-4	Isoform 4 of Neuron navigator 1 OS=Mus musculus GN=Nav1 - [NAV1iso4_MOUSE]	1.45	4	1	1	1	1.94512	1.45	1	1																																		0
Q3UR39	Choroidermia OS=Mus musculus GN=Chm PE=2 SV=1 - [Q3UR39_MOUSE]	1.44	3	1	1	2	1.60918	1.44	1	1	23.28	1.44	1	1
Q7TMY8-4	Isoform 4 of E3 ubiquitin-protein ligase HUWE1 OS=Mus musculus GN=Huwe1 - [HUWE1iso4_MOUSE]	1.44	5	3	3	5	6.51561	0.89	2	2	79.38	0.89	2	2													0	0.55	1	1														0
B9EKR1	Protein Ptprz1 OS=Mus musculus GN=Ptprz1 PE=2 SV=1 - [B9EKR1_MOUSE]	1.43	1	3	3	5	5.04962	1.43	3	3	73.08	1.04	2	2																														0
Q8BU30	Isoleucine--tRNA ligase, cytoplasmic OS=Mus musculus GN=Iars PE=2 SV=2 - [SYIC_MOUSE]	1.43	2	2	2	4	2.06912	1.43	2	2	25.91	1.43	2	2
Q69ZF3	Non-lysosomal glucosylceramidase OS=Mus musculus GN=Gba2 PE=2 SV=2 - [GBA2_MOUSE]	1.42	1	1	1	1	1.78863	1.42	1	1																																		0
F6SRP4	Serine/threonine-protein kinase WNK2 (Fragment) OS=Mus musculus GN=Wnk2 PE=4 SV=1 - [F6SRP4_MOUSE]	1.41	15	1	1	1	2.02031	1.41	1	1
G3UW90	Trichorhinophalangeal syndrome I (Human), isoform CRA_b OS=Mus musculus GN=Trps1 PE=4 SV=1 - [G3UW90_MOUSE]	1.41	2	1	1	1	0	1.41	1	1
P11881-8	Isoform 8 of Inositol 1,4,5-trisphosphate receptor type 1 OS=Mus musculus GN=Itpr1 - [ITPR1iso8_MOUSE]	1.41	8	3	3	6	8.41118	0.97	2	3	92.73	1	2	3														0								0								0
Q4FE56	Ubiquitin carboxyl-terminal hydrolase OS=Mus musculus GN=Usp9x PE=2 SV=1 - [Q4FE56_MOUSE]	1.41	6	3	3	6	6.97308	1.41	3	3	79.1483	1.41	3	3																														0
Q8VDP4	DBIRD complex subunit KIAA1967 homolog OS=Mus musculus PE=1 SV=2 - [K1967_MOUSE]	1.41	1	1	1	2	2.4569	1.41	1	1	22.51	1.41	1	1																														0
A2AKI5	Integrin alpha V OS=Mus musculus GN=Itgav PE=3 SV=1 - [A2AKI5_MOUSE]	1.39	2	1	1	2	2.61913	1.39	1	1	0	1.39	1	1
D3Z169	Protein Igsf9b OS=Mus musculus GN=Igsf9b PE=4 SV=1 - [D3Z169_MOUSE]	1.39	2	1	1	1		0																																			2.32722	1.39	1	1
Q3UG37	Histone deacetylase 6 (Fragment) OS=Mus musculus GN=Hdac6 PE=2 SV=1 - [Q3UG37_MOUSE]	1.39	2	1	1	2	2.91636	1.39	1	1	61.47	1.39	1	1
B0F2B4	Neuroligin 4-like OS=Mus musculus GN=Nlgn4l PE=1 SV=1 - [NLGN4_MOUSE]	1.38	1	1	1	2	2.5389	1.38	1	1	49.91	1.38	1	1																														0
Q6NS52-2	Isoform 2 of Diacylglycerol kinase beta OS=Mus musculus GN=Dgkb - [DGKBiso2_MOUSE]	1.38	2	1	1	2	1.89901	1.38	1	1	25.75	1.38	1	1
E9Q3G8	Protein Nup153 OS=Mus musculus GN=Nup153 PE=4 SV=1 - [E9Q3G8_MOUSE]	1.37	1	1	1	1	1.6153	1.37	1	1
O88845	A-kinase anchor protein 10, mitochondrial OS=Mus musculus GN=Akap10 PE=1 SV=3 - [AKA10_MOUSE]	1.36	1	1	1	2	2.13657	1.36	1	1	38.48	1.36	1	1
E9PYG6	Protein Rasa1 OS=Mus musculus GN=Rasa1 PE=4 SV=1 - [E9PYG6_MOUSE]	1.35	1	1	1	1	1.90242	1.35	1	1
E9QK34	Neuroligin-1 OS=Mus musculus GN=Nlgn1 PE=4 SV=1 - [E9QK34_MOUSE]	1.35	3	1	1	2	2.75457	1.35	1	1	41.2	1.35	1	1
Q9R1V6-19	Isoform 18 of Disintegrin and metalloproteinase domain-containing protein 22 OS=Mus musculus GN=Adam22 - [ADA22iso18_MOUSE]	1.35	22	1	1	1	0	1.35	1	1																																		0
Q68FM6	Protein phosphatase 1 regulatory subunit 29 OS=Mus musculus GN=Elfn2 PE=1 SV=1 - [PPR29_MOUSE]	1.34	1	1	1	2		0																							29.16	1.34	1	1	1.66538	1.34	1	1						0
Q8C413	Diacylglycerol kinase gamma OS=Mus musculus GN=Dgkg PE=2 SV=1 - [Q8C413_MOUSE]	1.34	2	1	1	2	1.67124	1.34	1	1	32.39	1.34	1	1
Q61102	ATP-binding cassette sub-family B member 7, mitochondrial OS=Mus musculus GN=Abcb7 PE=1 SV=3 - [ABCB7_MOUSE]	1.33	1	1	1	1	1.98819	1.33	1	1
Q8C0D5	Elongation factor Tu GTP-binding domain-containing protein 1 OS=Mus musculus GN=Eftud1 PE=2 SV=1 - [ETUD1_MOUSE]	1.33	1	1	1	2	2.3541	1.33	1	1	43.7	1.33	1	1
B7FAV1	Filamin, alpha (Fragment) OS=Mus musculus GN=Flna PE=4 SV=1 - [B7FAV1_MOUSE]	1.32	3	2	2	6	4.91564	1.32	2	3	43.08	1.32	2	3																						0								0
O88704	Potassium/sodium hyperpolarization-activated cyclic nucleotide-gated channel 1 OS=Mus musculus GN=Hcn1 PE=1 SV=1 - [HCN1_MOUSE]	1.32	1	1	1	2	2.27583	1.32	1	1	23.3	1.32	1	1
Q8JZR0	Long-chain-fatty-acid--CoA ligase 5 OS=Mus musculus GN=Acsl5 PE=2 SV=1 - [ACSL5_MOUSE]	1.32	3	1	1	2	2.10369	1.32	1	1	31.76	1.32	1	1																						0
Q921Q7	Ras and Rab interactor 1 OS=Mus musculus GN=Rin1 PE=1 SV=1 - [RIN1_MOUSE]	1.31	1	1	1	1	2.04395	1.31	1	1																																		0
E9Q8S5	Microtubule-associated serine/threonine-protein kinase 3 OS=Mus musculus GN=Mast3 PE=4 SV=1 - [E9Q8S5_MOUSE]	1.3	2	1	1	1	0	1.3	1	1																										0								0
E9QNH6	Unconventional myosin-Ib OS=Mus musculus GN=Myo1b PE=4 SV=1 - [E9QNH6_MOUSE]	1.3	5	1	1	2	1.75979	1.3	1	1	30.91	1.3	1	1																														0
F7BAB2	Protein Tmem132b OS=Mus musculus GN=Tmem132b PE=4 SV=1 - [F7BAB2_MOUSE]	1.3	1	1	1	2	1.6193	1.3	1	1	29.71	1.3	1	1
Q3U0M1-4	Isoform 4 of Trafficking protein particle complex subunit 9 OS=Mus musculus GN=Trappc9 - [TPPC9iso4_MOUSE]	1.29	6	1	1	2	0	1.29	1	1	27.85	1.29	1	1																														0
Q3UGY8	Brefeldin A-inhibited guanine nucleotide-exchange protein 3 OS=Mus musculus GN=Arfgef3 PE=1 SV=1 - [BIG3_MOUSE]	1.29	1	2	2	4	5.75984	1.29	2	2	61.96	1.29	2	2
D3YXK2	Scaffold attachment factor B1 OS=Mus musculus GN=Safb PE=1 SV=2 - [SAFB1_MOUSE]	1.28	1	1	1	2	1.96093	1.28	1	1	33.8	1.28	1	1
Q8C129	Leucyl-cystinyl aminopeptidase OS=Mus musculus GN=Lnpep PE=1 SV=1 - [LCAP_MOUSE]	1.27	1	1	1	2	3.18688	1.27	1	1	38.67	1.27	1	1
Q9DBR1-2	Isoform 2 of 5'-3' exoribonuclease 2 OS=Mus musculus GN=Xrn2 - [XRN2iso2_MOUSE]	1.27	2	1	1	1		0			31.32	1.27	1	1																														0
E9QKT1	Ubiquitin-protein ligase E3A OS=Mus musculus GN=Ube3a PE=4 SV=1 - [E9QKT1_MOUSE]	1.26	2	1	1	1	1.75116	1.26	1	1																																		0
O35350	Calpain-1 catalytic subunit OS=Mus musculus GN=Capn1 PE=2 SV=1 - [CAN1_MOUSE]	1.26	1	1	1	2	0	1.26	1	1	0	1.26	1	1
Q91ZX7	Prolow-density lipoprotein receptor-related protein 1 OS=Mus musculus GN=Lrp1 PE=1 SV=1 - [LRP1_MOUSE]	1.25	2	5	5	10	11.5496	1.25	5	5	85.8	1.25	5	5
Q921M3-2	Isoform 2 of Splicing factor 3B subunit 3 OS=Mus musculus GN=Sf3b3 - [SF3B3iso2_MOUSE]	1.25	2	1	1	4	4.81617	1.25	1	2	36.26	1.25	1	2
Q6GQT9	Nodal modulator 1 OS=Mus musculus GN=Nomo1 PE=1 SV=1 - [NOMO1_MOUSE]	1.24	1	1	1	2	2.18406	1.24	1	1	16.18	1.24	1	1
Q9EQJ9-2	Isoform 2 of Membrane-associated guanylate kinase, WW and PDZ domain-containing protein 3 OS=Mus musculus GN=Magi3 - [MAGI3iso2_MOUSE]	1.24	3	1	1	1	2.15061	1.24	1	1																																		0
Q9CW03	Structural maintenance of chromosomes protein 3 OS=Mus musculus GN=Smc3 PE=1 SV=2 - [SMC3_MOUSE]	1.23	1	1	1	2	2.83022	1.23	1	1	43.86	1.23	1	1																														0
E9PY51	Protein Trappc8 OS=Mus musculus GN=Trappc8 PE=4 SV=1 - [E9PY51_MOUSE]	1.22	2	1	1	2	1.96538	1.22	1	1	57.44	1.22	1	1
Q64727	Vinculin OS=Mus musculus GN=Vcl PE=1 SV=4 - [VINC_MOUSE]	1.22	1	1	1	1	1.88632	1.22	1	1																																		0
Q8BYA0	Tubulin-specific chaperone D OS=Mus musculus GN=Tbcd PE=2 SV=1 - [TBCD_MOUSE]	1.17	1	1	1	2	2.32437	1.17	1	1	27.4	1.17	1	1
E9PVA8	Protein Gcn1l1 OS=Mus musculus GN=Gcn1l1 PE=4 SV=1 - [E9PVA8_MOUSE]	1.16	2	2	2	4	5.23188	1.16	2	2	41.81	1.16	2	2																														0
Q4V9Z5-3	Isoform 3 of Seizure 6-like protein 2 OS=Mus musculus GN=Sez6l2 - [SE6L2iso3_MOUSE]	1.16	2	1	1	1	1.6	1.16	1	1
Q68FL0	Slc8a1 protein OS=Mus musculus GN=Slc8a1 PE=2 SV=1 - [Q68FL0_MOUSE]	1.15	4	1	1	2	1.79302	1.15	1	1	21.16	1.15	1	1														0
Q8C052	Microtubule-associated protein 1S OS=Mus musculus GN=Map1s PE=1 SV=2 - [MAP1S_MOUSE]	1.13	1	1	1	1	1.64628	1.13	1	1
Q80UJ7	Rab3 GTPase-activating protein catalytic subunit OS=Mus musculus GN=Rab3gap1 PE=2 SV=4 - [RB3GP_MOUSE]	1.12	1	1	1	1	2.07336	1.12	1	1
G3X922	MCG115602 OS=Mus musculus GN=Dnajc13 PE=4 SV=1 - [G3X922_MOUSE]	1.11	1	2	2	4	3.84589	1.11	2	2	34.34	1.11	2	2																						0
A2RSJ4	UHRF1-binding protein 1-like OS=Mus musculus GN=Uhrf1bp1l PE=2 SV=2 - [UH1BL_MOUSE]	1.1	1	1	1	2	3.649	1.1	1	1	46.74	1.1	1	1														0																0
P97772-2	Isoform 2 of Metabotropic glutamate receptor 1 OS=Mus musculus GN=Grm1 - [GRM1iso2_MOUSE]	1.1	2	1	1	1	0	1.1	1	1
Q9JJ28	Protein flightless-1 homolog OS=Mus musculus GN=Flii PE=1 SV=1 - [FLII_MOUSE]	1.1	1	1	1	1		0			25.39	1.1	1	1
Q01149	Collagen alpha-2(I) chain OS=Mus musculus GN=Col1a2 PE=2 SV=2 - [CO1A2_MOUSE]	1.09	1	1	1	1	2.28418	1.09	1	1
Q9Z0J4-4	Isoform NNOS gamma of Nitric oxide synthase, brain OS=Mus musculus GN=Nos1 - [NOS1isoGAMMA_MOUSE]	1.09	6	1	1	1	1.68105	1.09	1	1																																		0
Q9EPE9	Probable cation-transporting ATPase 13A1 OS=Mus musculus GN=Atp13a1 PE=1 SV=2 - [AT131_MOUSE]	1.08	1	1	1	2	2.88261	1.08	1	1	33.17	1.08	1	1
Q03391	Glutamate [NMDA] receptor subunit epsilon-4 OS=Mus musculus GN=Grin2d PE=1 SV=3 - [NMDE4_MOUSE]	1.06	2	1	1	2		0																															74.77	1.06	1	1	3.18831	1.06	1	1
Q80T41	Gamma-aminobutyric acid type B receptor subunit 2 OS=Mus musculus GN=Gabbr2 PE=2 SV=2 - [GABR2_MOUSE]	1.06	1	1	1	2	2.62981	1.06	1	1	33.71	1.06	1	1
O88703	Potassium/sodium hyperpolarization-activated cyclic nucleotide-gated channel 2 OS=Mus musculus GN=Hcn2 PE=1 SV=1 - [HCN2_MOUSE]	1.04	1	1	1	2	0	1.04	1	1	30.35	1.04	1	1
Q3V3R1	Monofunctional C1-tetrahydrofolate synthase, mitochondrial OS=Mus musculus GN=Mthfd1l PE=1 SV=2 - [C1TM_MOUSE]	1.02	1	1	1	1	0	1.02	1	1
B9EHJ3	Tight junction protein ZO-1 OS=Mus musculus GN=Tjp1 PE=2 SV=1 - [B9EHJ3_MOUSE]	1.01	2	1	1	1		0																																			0	1.01	1	1
P11276	Fibronectin OS=Mus musculus GN=Fn1 PE=1 SV=4 - [FINC_MOUSE]	1.01	1	2	2	4	4.45368	1.01	2	2	35.25	1.01	2	2
Q9DBR7-2	Isoform 2 of Protein phosphatase 1 regulatory subunit 12A OS=Mus musculus GN=Ppp1r12a - [MYPT1iso2_MOUSE]	1	2	1	1	2	2.67078	1	1	1	25.37	1	1	1
O55029	Coatomer subunit beta' OS=Mus musculus GN=Copb2 PE=2 SV=2 - [COPB2_MOUSE]	0.99	1	1	1	1	1.8059	0.99	1	1
Q3UHD3-2	Isoform 2 of Microtubule-associated tumor suppressor candidate 2 homolog OS=Mus musculus GN=Mtus2 - [MTUS2iso2_MOUSE]	0.99	2	1	1	1	2.50852	0.99	1	1
B2RXS4	Plexin-B2 OS=Mus musculus GN=Plxnb2 PE=1 SV=1 - [PLXB2_MOUSE]	0.98	1	1	1	2	3.06484	0.98	1	1	35.42	0.98	1	1
G5E8J3	Bromodomain and WD repeat domain containing 2, isoform CRA_a OS=Mus musculus GN=Wdr11 PE=4 SV=1 - [G5E8J3_MOUSE]	0.98	2	1	1	2	2.50107	0.98	1	1	34.49	0.98	1	1
Q7TT21	Tuberin OS=Mus musculus GN=Tsc2 PE=2 SV=1 - [Q7TT21_MOUSE]	0.98	7	1	1	2	3.07037	0.98	1	1	38.65	0.98	1	1																														0
Q99K46	Ubiquitin carboxyl-terminal hydrolase 11 OS=Mus musculus GN=Usp11 PE=2 SV=4 - [UBP11_MOUSE]	0.98	5	1	1	2	2.20634	0.98	1	1	26.4	0.98	1	1
E9QNR5	Thrombospondin type-1 domain-containing protein 7A OS=Mus musculus GN=Thsd7a PE=4 SV=1 - [E9QNR5_MOUSE]	0.97	4	1	1	1	1.73923	0.97	1	1																																		0
Q8CC88-2	Isoform 2 of von Willebrand factor A domain-containing protein 8 OS=Mus musculus GN=Vwa8 - [VWA8iso2_MOUSE]	0.96	2	1	1	2	2.00947	0.96	1	1	21.25	0.96	1	1
Q8VD65	Phosphoinositide 3-kinase regulatory subunit 4 OS=Mus musculus GN=Pik3r4 PE=1 SV=3 - [PI3R4_MOUSE]	0.96	1	1	1	2	2.73265	0.96	1	1	36.11	0.96	1	1																						0
E9PWG9	Mitogen-activated protein kinase kinase kinase 5 OS=Mus musculus GN=Map3k5 PE=4 SV=1 - [E9PWG9_MOUSE]	0.95	2	1	1	1		0			30.99	0.95	1	1
F8WHM5	Golgi apparatus protein 1 (Fragment) OS=Mus musculus GN=Glg1 PE=4 SV=1 - [F8WHM5_MOUSE]	0.95	2	1	1	2	2.64278	0.95	1	1	76.74	0.95	1	1																														0
Q91ZW3	SWI/SNF-related matrix-associated actin-dependent regulator of chromatin subfamily A member 5 OS=Mus musculus GN=Smarca5 PE=1 SV=1 - [SMCA5_MOUSE]	0.95	1	1	1	1	2.07288	0.95	1	1
O54988-2	Isoform 2 of STE20-like serine/threonine-protein kinase OS=Mus musculus GN=Slk - [SLKiso2_MOUSE]	0.92	2	1	1	2	2.18762	0.92	1	1	30.86	0.92	1	1																														0
B2RQC7	DIP2 disco-interacting protein 2 homolog B (Drosophila) OS=Mus musculus GN=Dip2b PE=2 SV=1 - [B2RQC7_MOUSE]	0.9	4	1	1	2	2.25857	0.9	1	1	0	0.9	1	1
Q80TM9-3	Isoform 3 of Nischarin OS=Mus musculus GN=Nisch - [NISCHiso3_MOUSE]	0.89	3	1	1	2	3.02485	0.89	1	1	35.67	0.89	1	1																														0
D6RH37	Serine/threonine-protein kinase N1 OS=Mus musculus GN=Pkn1 PE=4 SV=1 - [D6RH37_MOUSE]	0.88	3	1	1	1	1.95669	0.88	1	1
Q811P8	Rho GTPase-activating protein 32 OS=Mus musculus GN=Arhgap32 PE=1 SV=2 - [RHG32_MOUSE]	0.86	2	2	2	8		0															109.535	0.86	2	4	9.80327	0.86	2	4														0
Q8R4H2	Rho guanine nucleotide exchange factor 12 OS=Mus musculus GN=Arhgef12 PE=1 SV=2 - [ARHGC_MOUSE]	0.84	2	1	1	2	2.37164	0.84	1	1	38.86	0.84	1	1																						0
E9Q8I9	Protein furry homolog OS=Mus musculus GN=Fry PE=1 SV=1 - [FRY_MOUSE]	0.83	2	2	2	4	2.4895	0.83	2	2	38.3826	0.83	2	2																														0
Q61191	Host cell factor 1 OS=Mus musculus GN=Hcfc1 PE=1 SV=2 - [HCFC1_MOUSE]	0.83	2	1	1	4	5.74122	0.83	1	2	54.51	0.83	1	2																														0
P97445	Voltage-dependent P/Q-type calcium channel subunit alpha-1A OS=Mus musculus GN=Cacna1a PE=1 SV=2 - [CAC1A_MOUSE]	0.8	3	2	2	3	1.72961	0.34	1	1																													40.33	0.46	1	1	2.26704	0.46	1	1
Q6P5U7	Leucine-rich repeat and WD repeat-containing protein KIAA1239 OS=Mus musculus GN=Kiaa1239 PE=2 SV=2 - [K1239_MOUSE]	0.8	1	1	1	2	1.67649	0.8	1	1	36.08	0.8	1	1																														0
G3UWM5	Rho GTPase-activating protein 21 (Fragment) OS=Mus musculus GN=Arhgap21 PE=4 SV=1 - [G3UWM5_MOUSE]	0.79	4	1	1	1		0			33.78	0.79	1	1										0				0
P06795	Multidrug resistance protein 1B OS=Mus musculus GN=Abcb1b PE=1 SV=1 - [MDR1B_MOUSE]	0.78	2	1	1	2	1.82839	0.78	1	1	29.35	0.78	1	1																														0
D3YWB9	Contactin-associated protein-like 4 OS=Mus musculus GN=Cntnap4 PE=4 SV=1 - [D3YWB9_MOUSE]	0.76	2	1	1	2	2.49814	0.76	1	1	25.19	0.76	1	1
Q8R1A4	Dedicator of cytokinesis protein 7 OS=Mus musculus GN=Dock7 PE=1 SV=3 - [DOCK7_MOUSE]	0.75	1	1	1	2		0																															20.27	0.75	1	1		0			24.02	0.75	1
P70206	Plexin-A1 OS=Mus musculus GN=Plxna1 PE=1 SV=1 - [PLXA1_MOUSE]	0.69	1	1	1	2	2.36613	0.69	1	1	27.39	0.69	1	1
Q9QZZ4-3	Isoform 3 of Unconventional myosin-XV OS=Mus musculus GN=Myo15a - [MYO15iso3_MOUSE]	0.65	3	1	1	2		0				0																			0	0.65	1	1	3.2972	0.65	1	1						0
A2AN08-2	Isoform 2 of E3 ubiquitin-protein ligase UBR4 OS=Mus musculus GN=Ubr4 - [UBR4iso2_MOUSE]	0.64	4	1	1	2	2.12224	0.64	1	1	21.85	0.64	1	1																														0
E9Q368	Protein Gm17296 OS=Mus musculus GN=Gm17296 PE=4 SV=1 - [E9Q368_MOUSE]	0.63	1	1	1	1	0	0.63	1	1
Q8BIK4	Dedicator of cytokinesis protein 9 OS=Mus musculus GN=Dock9 PE=1 SV=2 - [DOCK9_MOUSE]	0.63	4	1	1	1	0	0.63	1	1																										0
A2ASI5	Protein Scn3a OS=Mus musculus GN=Scn3a PE=3 SV=1 - [A2ASI5_MOUSE]	0.62	5	1	1	2	2.57142	0.62	1	1	47.7	0.62	1	1
A2A5R2	Brefeldin A-inhibited guanine nucleotide-exchange protein 2 OS=Mus musculus GN=Arfgef2 PE=1 SV=1 - [BIG2_MOUSE]	0.61	2	1	1	2	2.39305	0.61	1	1	35.56	0.61	1	1																														0
P42859-2	Isoform Short of Huntingtin OS=Mus musculus GN=Htt - [HDiso_MOUSE]	0.61	3	1	1	2	2.20901	0.61	1	1	26.76	0.61	1	1														0
Q8BZN6	Dedicator of cytokinesis protein 10 OS=Mus musculus GN=Dock10 PE=1 SV=3 - [DOC10_MOUSE]	0.6	4	1	1	2	2.59919	0.6	1	1	21.59	0.6	1	1																														0
Q80TL7-2	Isoform 2 of Protein MON2 homolog OS=Mus musculus GN=Mon2 - [MON2iso2_MOUSE]	0.59	3	1	1	1		0			22.08	0.59	1	1						0
Q80X90	Filamin-B OS=Mus musculus GN=Flnb PE=1 SV=3 - [FLNB_MOUSE]	0.58	1	1	1	1	1.98678	0.58	1	1																																		0
Q8CJH3	Plexin-B1 OS=Mus musculus GN=Plxnb1 PE=1 SV=2 - [PLXB1_MOUSE]	0.52	1	1	1	1	2.02815	0.52	1	1		0
G5E898	Periplakin OS=Mus musculus GN=Ppl PE=4 SV=1 - [G5E898_MOUSE]	0.51	2	1	1	1		0			27.26	0.51	1	1																														0
H7BX26	Centrosomal protein of 170 kDa OS=Mus musculus GN=Cep170 PE=4 SV=1 - [H7BX26_MOUSE]	0.51	2	1	1	2	0	0.51	1	1	27.48	0.51	1	1														0
Q80TA9	UPF0493 protein KIAA1632 OS=Mus musculus GN=Kiaa1632 PE=2 SV=2 - [K1632_MOUSE]	0.51	1	1	1	1		0																																				0			36.25	0.51	1
Q6P9L6	Kinesin-like protein KIF15 OS=Mus musculus GN=Kif15 PE=1 SV=1 - [KIF15_MOUSE]	0.5	1	1	1	1	0	0.5	1	1																																		0
E9QA74	Unconventional myosin-XVIIIa OS=Mus musculus GN=Myo18a PE=4 SV=1 - [E9QA74_MOUSE]	0.49	12	1	1	2	1.74551	0.49	1	1	22.53	0.49	1	1														0								0
A2AFQ9	Gem (Nuclear organelle) associated protein 5 OS=Mus musculus GN=Gemin5 PE=4 SV=1 - [A2AFQ9_MOUSE]	0.47	3	1	1	1		0			28.14	0.47	1	1
Q6PB44-2	Isoform 2 of Tyrosine-protein phosphatase non-receptor type 23 OS=Mus musculus GN=Ptpn23 - [PTN23iso2_MOUSE]	0.47	2	1	1	2	1.88159	0.47	1	1	25.1	0.47	1	1
P70227	Inositol 1,4,5-trisphosphate receptor type 3 OS=Mus musculus GN=Itpr3 PE=1 SV=3 - [ITPR3_MOUSE]	0.45	1	1	1	1	0	0.45	1	1																																		0
Q61001	Laminin subunit alpha-5 OS=Mus musculus GN=Lama5 PE=1 SV=4 - [LAMA5_MOUSE]	0.38	1	1	1	2	2.09243	0.38	1	1	29.4	0.38	1	1														0																0
Q6RT24	Centromere-associated protein E OS=Mus musculus GN=Cenpe PE=1 SV=1 - [CENPE_MOUSE]	0.36	1	1	1	1		0																												0											24.64	0.36	1
Q8BX70-2	Isoform 2 of Vacuolar protein sorting-associated protein 13C OS=Mus musculus GN=Vps13c - [VP13Ciso2_MOUSE]	0.36	3	1	1	1	2.25451	0.36	1	1																																		0
E9PVG8	Protein 9530053A07Rik OS=Mus musculus GN=9530053A07Rik PE=4 SV=1 - [E9PVG8_MOUSE]	0.35	3	1	1	1	2.00509	0.35	1	1
Q3UHF7	Transcription factor HIVEP2 OS=Mus musculus GN=Hivep2 PE=1 SV=1 - [ZEP2_MOUSE]	0.33	1	1	1	1	1.67954	0.33	1	1										0								0								0								0
Q4U2R1-2	Isoform 2 of E3 ubiquitin-protein ligase HERC2 OS=Mus musculus GN=Herc2 - [HERC2iso2_MOUSE]	0.31	2	1	1	1	1.79408	0.31	1	1																																		0
E9Q2E4	Protein Gm15800 OS=Mus musculus GN=Gm15800 PE=4 SV=2 - [E9Q2E4_MOUSE]	0.27	1	1	1	2	2.50193	0.27	1	1	21.15	0.27	1	1
E9QL23	Dystonin OS=Mus musculus GN=Dst PE=4 SV=1 - [E9QL23_MOUSE]	0.2	7	1	1	2	2.38115	0.2	1	1	25.1	0.2	1	1																														0
A2ASS6-2	Isoform 2 of Titin OS=Mus musculus GN=Ttn - [TITINiso2_MOUSE]	0.18	4	2	2	2	2.04084	0.06	1	1		0								0							0	0.12	1	1														0
[truncated: 8 more columns]

## Sheet: Syngap1 PD
Accession	Description	ΣCoverage	Σ# Proteins	Σ# Unique Peptides	Σ# Peptides	Σ# PSMs	Score A2	Coverage A2	# Peptides A2	# PSM A2	Score A4	Coverage A4	# Peptides A4	# PSM A4	Score B2	Coverage B2	# Peptides B2	# PSM B2	Score B4	Coverage B4	# Peptides B4	# PSM B4	Score C2	Coverage C2	# Peptides C2	# PSM C2	Score C4	Coverage C4	# Peptides C4	# PSM C4	Score D2	Coverage D2	# Peptides D2	# PSM D2	Score D4	Coverage D4	# Peptides D4	# PSM D4	Score E2	Coverage E2	# Peptides E2	# PSM E2	Score E4	Coverage E4	# Peptides E4	# PSM E4	Score F2	Coverage F2	# Peptides F2
P01837	Ig kappa chain C region OS=Mus musculus PE=1 SV=1 - [IGKC_MOUSE]	79.25	1	5	5	63		0																																							79.64	17.92	1
Q7TMM9	Tubulin beta-2A chain OS=Mus musculus GN=Tubb2a PE=1 SV=1 - [TBB2A_MOUSE]	76.85	2	2	34	783	125.931	42.7	21	55	918.021	42.7	19	50									259.753	13.03	5	8	17.2456	13.03	5	8	278.961	8.31	4	8	15.0232	8.31	4	8	505.264	25.39	9	22	31.5626	21.35	8	19	95.8089	6.52	3
Q9CWF2;B2RSN3	Tubulin beta-2B chain OS=Mus musculus GN=Tubb2b PE=1 SV=1 - [TBB2B_MOUSE]	76.85	2	2	34	753	128.517	42.7	22	55	946.016	42.7	20	51									259.753	13.03	5	8	17.2456	13.03	5	8	278.961	8.31	4	8	15.0232	8.31	4	8	505.264	25.39	9	22	31.5626	21.35	8	19	95.8089	6.52	3
F6SEU4	Ras GTPase-activating protein SynGAP OS=Mus musculus GN=Syngap1 PE=3 SV=2 - [SYGP1_MOUSE]	75.6	11	12	122	9041	552.186	49.93	70	243	4583.13	46.49	63	224	283.446	3.96	4	8	18.8831	4.93	5	9	1676.51	26.79	27	70	105.561	24.7	25	62	5092.84	41.34	40	228	291.429	40.07	40	206	2982.71	34.7	38	136	162.253	33.36	37	130	2539.47	22.69	26
J3QQ18	Ras GTPase-activating protein SynGAP OS=Mus musculus GN=Syngap1 PE=4 SV=1 - [J3QQ18_MOUSE]	74.92	10	7	117	7677	554.842	49.08	68	244	4606.66	45.57	60	224
P01671	Ig kappa chain V-III region PC 7175 OS=Mus musculus PE=1 SV=1 - [KV3AJ_MOUSE]	72.07	6	2	4	59		0
P68369	Tubulin alpha-1A chain OS=Mus musculus GN=Tuba1a PE=1 SV=1 - [TBA1A_MOUSE]	71.62	3	13	30	706	31.3015	31.71	15	19	182.259	31.93	14	17	87.78	7.32	2	3	7.27295	7.32	2	3	545.77	29.27	9	24	38.6532	27.27	8	24	555.521	21.06	7	22	37.131	21.06	7	21	387.095	23.5	7	21	30.058	23.5	7	20	376.852	21.06	6
P60710;B2RRX1	Actin, cytoplasmic 1 OS=Mus musculus GN=Actb PE=1 SV=1 - [ACTB_MOUSE]	70.67	14	16	35	502	177.664	54.67	29	92	1134.89	54.13	27	84	134.035	4.27	1	3	7.0813	4.27	1	3	135.58	11.2	3	5	14.7433	11.2	3	7	51.7556	10.4	2	4	2.69555	13.33	3	6	183.514	25.6	5	7	13.1772	25.6	5	8	141.9	22.67	4
P68372	Tubulin beta-4B chain OS=Mus musculus GN=Tubb4b PE=1 SV=1 - [TBB4B_MOUSE]	69.21	3	2	30	724	131.316	42.7	21	54	897.417	42.7	20	52									248.405	13.71	5	8	15.6736	13.71	5	8	532.279	15.73	6	16	35.3798	15.73	6	16	503.214	28.09	10	23	35.9598	24.04	9	20	122.984	10.56	4
P11798	Calcium/calmodulin-dependent protein kinase type II subunit alpha OS=Mus musculus GN=Camk2a PE=1 SV=2 - [KCC2A_MOUSE]	67.78	11	22	28	438	78.4942	32.64	18	32	632.393	29.5	17	28						0			234.006	7.32	3	9	15.7526	7.32	3	9	392.145	16.53	5	12	24.9736	16.53	5	11	246.81	5.02	2	6	11.6458	5.02	2	6	110.868	5.02	2
P16858;D2KHZ9	Glyceraldehyde-3-phosphate dehydrogenase OS=Mus musculus GN=Gapdh PE=1 SV=2 - [G3P_MOUSE]	67.57	27	23	23	288	66.4168	40.84	13	33	612.89	35.14	12	31									86.69	14.11	3	3	2.43763	14.11	3	4	356.165	15.62	3	8	12.7056	21.62	4	10	280.416	12.91	3	6	11.0387	19.22	4	7	513.865	13.51	3
Q9D6F9	Tubulin beta-4A chain OS=Mus musculus GN=Tubb4a PE=1 SV=3 - [TBB4A_MOUSE]	67.57	1	7	28	653	110.113	40.99	19	43	796.153	40.99	18	43									248.405	13.74	5	8	15.6736	13.74	5	8	466.248	11.71	4	14	32.2961	11.71	4	14	457.21	20.05	8	18	35.9598	20.05	8	18	122.984	10.59	4
Q62108	Disks large homolog 4 OS=Mus musculus GN=Dlg4 PE=1 SV=1 - [DLG4_MOUSE]	67.13	10	53	59	1989	70.8417	35.36	25	34	439.534	30.8	22	27									26.93	2.62	1	1	0	2.62	1	1						0			40.69	3.45	1	1	2.87277	3.45	1	1	1934.69	33.84	21
Q9ERD7	Tubulin beta-3 chain OS=Mus musculus GN=Tubb3 PE=1 SV=1 - [TBB3_MOUSE]	65.56	1	10	25	613	86.3659	35.78	17	36	656.2	34.89	15	37									328.822	10.44	4	9	21.2504	10.44	4	9	423.948	12	4	11	25.3959	12	4	11	457.998	18.67	7	18	35.7746	14.67	6	16	119.292	7.11	3
D3YUZ8	Disks large homolog 2 OS=Mus musculus GN=Dlg2 PE=4 SV=1 - [D3YUZ8_MOUSE]	64.11	3	1	58	1751	83.2021	37.62	26	39	621.141	36.16	27	38																													34.3965	29.8	16	35
P63017	Heat shock cognate 71 kDa protein OS=Mus musculus GN=Hspa8 PE=1 SV=1 - [HSP7C_MOUSE]	63	4	33	47	634	88.409	37.93	22	39	749.971	41.64	26	41									211.225	9.75	5	8	16.3517	9.75	5	8	264.734	6.81	3	7	11.6178	6.81	3	6	143.511	8.82	4	6	2.51575	6.81	3	3	206.155	9.29	4
P68368	Tubulin alpha-4A chain OS=Mus musculus GN=Tuba4a PE=1 SV=1 - [TBA4A_MOUSE]	62.5	2	8	25	506	22.1362	26.12	13	16	60.5321	26.34	12	14	71.38	4.02	1	2	3.99775	4.02	1	2	273.236	20.76	6	15	17.9138	18.75	5	14	237.465	16.74	6	15	15.0636	14.73	5	13	195.274	23.88	7	18	17.8411	23.88	7	17	164.973	17.63	5
F6WJT5	Ankyrin repeat domain-containing protein 24 (Fragment) OS=Mus musculus GN=Ankrd24 PE=4 SV=1 - [F6WJT5_MOUSE]	62.5	1	1	1	1					23.37	62.5	1	1
Q91XM9;F8VQM7	Disks large homolog 2 OS=Mus musculus GN=Dlg2 PE=1 SV=2 - [DLG2_MOUSE]	62.44	21	5	62	1877	88.4295	34.74	27	42	627.103	33.45	28	39																													37.0434	30.75	18	44
P99024	Tubulin beta-5 chain OS=Mus musculus GN=Tubb5 PE=1 SV=1 - [TBB5_MOUSE]	62.39	2	3	27	686	121.776	38.51	19	50	869.915	38.51	18	48									328.822	13.74	5	10	21.2504	13.74	5	10	289.247	4.95	2	8	17.942	4.95	2	8	531.596	24.1	9	21	38.0301	20.05	8	19	178.616	10.59	4
Q91XV3	Brain acid soluble protein 1 OS=Mus musculus GN=Basp1 PE=1 SV=3 - [BASP1_MOUSE]	61.95	1	5	5	22	25.0914	45.58	4	7	141.98	45.58	4	7
O08599	Syntaxin-binding protein 1 OS=Mus musculus GN=Stxbp1 PE=1 SV=2 - [STXB1_MOUSE]	61.78	2	34	34	441	32.2522	18.35	12	14	341.41	15.49	10	12									55.3566	4.38	2	4	3.91412	7.07	3	4	317.074	15.15	6	16	17.4918	11.78	5	15	89.0888	17	6	11	4.50663	13.64	5	11	151.774	8.75	5
P63101	14-3-3 protein zeta/delta OS=Mus musculus GN=Ywhaz PE=1 SV=1 - [1433Z_MOUSE]	60.41	4	12	15	142	3.47319	5.71	1	1	81.63	5.71	1	1
Q5SV64	Myosin, heavy polypeptide 10, non-muscle OS=Mus musculus GN=Myh10 PE=2 SV=1 - [Q5SV64_MOUSE]	60.39	3	2	153	557	485.446	54.46	141	222	3015.77	51.72	130	199						0							138.889	23.07	35	72														0
Q61879	Myosin-10 OS=Mus musculus GN=Myh10 PE=1 SV=2 - [MYH10_MOUSE]	60.12	4	2	153	630	490.328	54.1	141	222	3012.74	52.07	130	199						0			1593.2	22.72	34	73	138.889	23.43	35	72		0												0
P56480	ATP synthase subunit beta, mitochondrial OS=Mus musculus GN=Atp5b PE=1 SV=2 - [ATPB_MOUSE]	59.55	1	22	22	244	64.1747	31.19	13	24	449.254	30.81	12	23
P39053-3	Isoform 3 of Dynamin-1 OS=Mus musculus GN=Dnm1 - [DYN1iso3_MOUSE]	56.76	6	4	48	366	53.5036	18.92	18	23	330.32	17.04	16	21					1.6894	1.76	1	1					39.0181	14.34	11	20					16.375	9.87	6	10					230.426	49.12	39	150
P57780	Alpha-actinin-4 OS=Mus musculus GN=Actn4 PE=1 SV=1 - [ACTN4_MOUSE]	56.58	4	22	53	204	186.042	49.89	46	85	1379.92	48.25	45	80																									530.763	14.47	10	21	23.2173	12.5	9	18
P39053-4	Isoform 4 of Dynamin-1 OS=Mus musculus GN=Dnm1 - [DYN1iso4_MOUSE]	56.25	11	3	47	365	53.5036	20.72	19	24	330.32	16.78	16	21					1.6894	1.74	1	1					39.0181	14.12	11	20					16.375	9.72	6	10					213.622	48.73	37	146
E9Q5F6	Polyubiquitin-C (Fragment) OS=Mus musculus GN=Ubc PE=4 SV=1 - [E9Q5F6_MOUSE]	55.22	12	4	4	102	16.2639	52.24	3	6	73.94	43.28	2	5						0																								0
G5E923	V-type proton ATPase subunit G 2 OS=Mus musculus GN=Atp6v1g2 PE=4 SV=1 - [G5E923_MOUSE]	54.55	3	3	3	52		0
P01863	Ig gamma-2A chain C region, A allele OS=Mus musculus GN=Ighg PE=1 SV=1 - [GCAA_MOUSE]	53.94	3	14	16	1100		0															29.24	5.15	1	2	4.89279	5.15	1	3	140.173	15.45	3	9	13.7529	15.45	3	9	84.11	10.61	2	5	4.35786	10.61	2	5	556.478	29.09	6
P62259	14-3-3 protein epsilon OS=Mus musculus GN=Ywhae PE=1 SV=1 - [1433E_MOUSE]	53.73	4	10	11	94	2.64012	5.1	1	1	35.87	5.1	1	1
O08553	Dihydropyrimidinase-related protein 2 OS=Mus musculus GN=Dpysl2 PE=1 SV=2 - [DPYL2_MOUSE]	53.5	1	22	24	235	62.2193	32.87	14	22	396.855	29.37	13	20
P01868	Ig gamma-1 chain C region secreted form OS=Mus musculus GN=Ighg1 PE=1 SV=1 - [IGHG1_MOUSE]	53.4	2	11	11	300	5.20648	8.64	2	4	65.5467	11.73	3	4																									212.333	20.37	4	9	12.6809	20.37	4	8	134.766	16.67	3
Q03265	ATP synthase subunit alpha, mitochondrial OS=Mus musculus GN=Atp5a1 PE=1 SV=1 - [ATPA_MOUSE]	53.35	3	27	27	476	19.1953	18.63	8	9	252.188	21.7	10	11									434.711	16.82	8	14	20.6047	14.47	7	13	652.926	19.71	8	17	19.1251	19.71	8	16	582.198	21.34	9	16	18.1232	21.7	10	16	514.195	18.81	7
P01662	Ig kappa chain V-III region ABPC 22/PC 9245 OS=Mus musculus PE=1 SV=1 - [KV3AA_MOUSE]	53.15	3	2	3	18
P01665	Ig kappa chain V-III region PC 7043 OS=Mus musculus PE=1 SV=1 - [KV3AD_MOUSE]	53.15	7	1	3	45
P01667	Ig kappa chain V-III region PC 6308 OS=Mus musculus PE=1 SV=1 - [KV3AF_MOUSE]	53.15	4	1	3	38
Q6PIC6	Sodium/potassium-transporting ATPase subunit alpha-3 OS=Mus musculus GN=Atp1a3 PE=1 SV=1 - [AT1A3_MOUSE]	53.11	3	36	58	1081	123.76	33.27	33	50	1008.09	33.66	34	48									1309.3	23	19	48	98.0875	23	19	47	2030.32	28.92	21	62	115.4	25.77	19	57	5541.36	48.37	44	238	357.94	48.96	42	221	1187.38	18.07	13
O88935	Synapsin-1 OS=Mus musculus GN=Syn1 PE=1 SV=2 - [SYN1_MOUSE]	52.27	4	21	23	206	28.6749	18.41	11	15	271.673	18.98	12	15																														0			145.39	11.05	4
Q99KI0	Aconitate hydratase, mitochondrial OS=Mus musculus GN=Aco2 PE=1 SV=1 - [ACON_MOUSE]	51.03	1	38	38	595	53.4566	25.77	15	24	419.25	23.85	14	21									207.669	6.67	4	11	21.2995	7.56	4	10	581.386	13.21	8	17	37.2256	11.54	7	16	492.947	15	8	17	25.7832	15	8	16	4341.71	46.41	31
E9Q2W9	Alpha-actinin-4 (Fragment) OS=Mus musculus GN=Actn4 PE=4 SV=1 - [E9Q2W9_MOUSE]	50.77	3	1	26	82	70.2906	46.33	23	39	483.221	45.95	23	35																													7.72133	11.58	5	8
P48962	ADP/ATP translocase 1 OS=Mus musculus GN=Slc25a4 PE=1 SV=4 - [ADT1_MOUSE]	50.67	2	11	18	86	23.5149	31.21	11	12	187.286	33.89	12	12									86.01	7.72	2	4	7.35456	7.72	2	4	100.134	7.05	2	3	5.06211	7.05	2	3	76.8375	4.03	1	2	2.17099	4.03	1	2	119.368	4.03	1
Q8BH59	Calcium-binding mitochondrial carrier protein Aralar1 OS=Mus musculus GN=Slc25a12 PE=1 SV=1 - [CMC1_MOUSE]	49.48	2	24	24	269	26.8762	18.32	10	12	312.133	18.32	10	11																	244.405	11.67	5	7	14.7658	11.67	5	7	63.1553	6.06	2	3	3.12994	6.06	2	3
P01642	Ig kappa chain V-V region L7 (Fragment) OS=Mus musculus GN=Gm10881 PE=1 SV=1 - [KV5A9_MOUSE]	48.7	1	4	4	26
P61982	14-3-3 protein gamma OS=Mus musculus GN=Ywhag PE=1 SV=2 - [1433G_MOUSE]	48.58	5	7	10	94
Q52KF7	Discs, large homolog 3 (Drosophila) OS=Mus musculus GN=Dlg3 PE=2 SV=1 - [Q52KF7_MOUSE]	48.23	3	1	34	189	31.5446	28.64	20	25	240.355	24.6	18	23																													21.402	13.22	8	16
Q6PIE5;Q3UHK5	Sodium/potassium-transporting ATPase subunit alpha-2 OS=Mus musculus GN=Atp1a2 PE=1 SV=1 - [AT1A2_MOUSE]	48.04	4	23	45	687	75.7488	25	23	32	654.516	26.08	24	32									806.928	14.22	11	28	58.0831	14.22	11	26	1198.67	13.43	10	36	71.7866	13.43	10	33	3710.63	40.49	33	152	211.854	38.04	30	139	1000.96	15.1	12
P70175;A2BEF1	Disks large homolog 3 OS=Mus musculus GN=Dlg3 PE=1 SV=1 - [DLG3_MOUSE]	47.7	2	1	34	191	31.5446	27.56	20	25	240.355	23.67	18	23																									303.035	12.72	8	17	21.402	12.72	8	16		0
P51881	ADP/ATP translocase 2 OS=Mus musculus GN=Slc25a5 PE=1 SV=3 - [ADT2_MOUSE]	47.32	2	8	15	89	20.9322	24.83	8	10	189.005	28.86	10	12									150.837	8.39	2	5	12.4464	8.39	2	5	174.157	11.41	3	4	7.54228	11.41	3	4	76.8375	4.03	1	2	2.17099	4.03	1	2	178.313	11.41	3
Q8VDD5	Myosin-9 OS=Mus musculus GN=Myh9 PE=1 SV=4 - [MYH9_MOUSE]	47.24	4	88	109	334	366.027	44.64	104	165	2195.11	40.56	91	145									125.254	6.53	9	11	12.6786	7.24	10	13
P52480	Pyruvate kinase isozymes M1/M2 OS=Mus musculus GN=Pkm PE=1 SV=4 - [KPYM_MOUSE]	45.95	2	1	18	127	4.25959	4.14	2	2	30.3282	4.14	2	2																	101.389	13.18	4	6	4.09663	8.85	3	4									72.801	2.07	1
P28652	Calcium/calmodulin-dependent protein kinase type II subunit beta OS=Mus musculus GN=Camk2b PE=1 SV=2 - [KCC2B_MOUSE]	45.76	17	11	17	295	55.4625	27.49	12	21	405.503	22.51	10	18									134.59	4.24	2	7	11.2873	4.24	2	7	236.396	8.3	4	10	16.7386	8.3	4	9	73.053	2.21	1	3	4.8211	2.21	1	3	41.56	2.21	1
P17427	AP-2 complex subunit alpha-2 OS=Mus musculus GN=Ap2a2 PE=1 SV=2 - [AP2A2_MOUSE]	45.63	2	24	35	396	37.524	21.11	19	23	265.883	21	19	22									339.627	12.37	9	15	22.4232	10.98	8	15	329.985	10.02	7	11	18.8764	8.64	6	9	2002.52	40.83	28	83	129.572	40.83	28	81	52.14	1.07	1
P97315	Cysteine and glycine-rich protein 1 OS=Mus musculus GN=Csrp1 PE=1 SV=3 - [CSRP1_MOUSE]	45.6	1	5	5	42		0																							34.74	8.81	1	3	4.39982	8.81	1	3	40.25	8.81	1	1	2.37574	8.81	1	1
Q7TPR4	Alpha-actinin-1 OS=Mus musculus GN=Actn1 PE=1 SV=1 - [ACTN1_MOUSE]	45.4	3	1	34	134	75.6617	34.19	28	39	556.671	30.61	24	36																						0			602.605	22.42	15	30	36.7331	20.4	14	28
Q9R111;Q548F2	Guanine deaminase OS=Mus musculus GN=Gda PE=1 SV=1 - [GUAD_MOUSE]	45.37	2	12	12	55	11.7379	11.23	5	5	108.84	9.47	4	4
P03987	Ig gamma-3 chain C region OS=Mus musculus PE=1 SV=2 - [IGHG3_MOUSE]	45.23	2	11	11	130	7.31973	8.79	3	4	52.4501	13.32	4	5																																	61.2367	5.03	2
Q68FD5	Clathrin heavy chain 1 OS=Mus musculus GN=Cltc PE=1 SV=3 - [CLH1_MOUSE]	44.48	4	68	68	697	71.6107	18.39	29	34	584.722	17.67	27	31					2.03758	1.07	1	1	5416.04	36.36	51	220	449.773	37.19	53	215	181.591	7.28	8	14	11.8624	6.57	7	10
P16330	2',3'-cyclic-nucleotide 3'-phosphodiesterase OS=Mus musculus GN=Cnp PE=1 SV=3 - [CN37_MOUSE]	44.29	3	20	21	53	38.7975	32.14	17	18	273.603	32.14	17	18														0								0							0	5.48	1	1	33.3387	4.76	2
P52480-2	Isoform M1 of Pyruvate kinase isozymes M1/M2 OS=Mus musculus GN=Pkm - [KPYMiso_MOUSE]	44.26	2	3	18	131	4.25959	4.14	2	2	30.3282	4.14	2	2																					4.09663	10.36	4	6
Q9DBG3	AP-2 complex subunit beta OS=Mus musculus GN=Ap2b1 PE=1 SV=1 - [AP2B1_MOUSE]	43.44	6	18	36	225	25.3921	13.02	11	13	118.341	12.17	10	10						0			174.878	3.84	3	6	13.4858	5.23	4	7	136.013	5.02	3	6	11.5805	3.84	2	5	1045.19	20.81	17	46	74.6886	22.73	18	46
P17426	AP-2 complex subunit alpha-1 OS=Mus musculus GN=Ap2a1 PE=1 SV=1 - [AP2A1_MOUSE]	42.89	5	27	38	508	59.2428	25.9	23	29	342.422	26.92	25	31									448.958	15.35	12	24	30.7433	16.79	13	24	495.462	16.38	13	25	31.9544	16.38	13	25	2052.48	35.31	28	93	117.394	35.31	28	90	180.704	7.06	5
A1BN54	Alpha actinin 1a OS=Mus musculus GN=Actn1 PE=2 SV=1 - [A1BN54_MOUSE]	42.5	3	1	33	103	77.5157	33.26	28	39	558.55	31.91	25	37																						0							33.8477	18.26	13	26
P01631	Ig kappa chain V-II region 26-10 OS=Mus musculus PE=1 SV=1 - [KV2A7_MOUSE]	42.48	1	3	3	42
P06330	Ig heavy chain V region AC38 205.12 OS=Mus musculus PE=1 SV=1 - [HVM51_MOUSE]	42.37	3	3	3	95	3.46391	27.97	2	2	60.39	11.86	1	1																	39.7576	16.1	1	2	0	16.1	1	2									150.932	27.97	2
Q8CAQ8-2	Isoform 2 of Mitochondrial inner membrane protein OS=Mus musculus GN=Immt - [IMMTiso2_MOUSE]	42.36	12	23	23	77	27.2025	22.25	13	14	225.323	19.97	12	13														0								0								0
P20029;A2AUF6	78 kDa glucose-regulated protein OS=Mus musculus GN=Hspa5 PE=1 SV=3 - [GRP78_MOUSE]	42.14	1	21	23	139	35.4909	25.5	12	15	236.82	18.78	9	10
P01644	Ig kappa chain V-V region HP R16.7 OS=Mus musculus PE=1 SV=1 - [KV5AB_MOUSE]	41.67	4	2	3	35
P04370-5	Isoform 5 of Myelin basic protein OS=Mus musculus GN=Mbp - [MBPiso5_MOUSE]	41.42	18	7	7	117	12.294	21.89	4	6	110.8	21.89	4	6													0	7.1	1	2					0	7.1	1	2					0	7.1	1	1
P60879	Synaptosomal-associated protein 25 OS=Mus musculus GN=Snap25 PE=1 SV=1 - [SNP25_MOUSE]	41.26	2	6	6	68		0															214.447	22.33	4	12	23.7895	22.33	4	12	203.754	14.56	2	6	14.8561	14.56	2	6	190.458	14.56	2	7	11.5525	14.56	2	8	128.631	33.5	4
Q68FG2	Protein Spnb3 OS=Mus musculus GN=Spnb3 PE=2 SV=1 - [Q68FG2_MOUSE]	41.25	2	63	72	303	70.1843	16.67	29	37	564.384	15.49	29	34					12.5275	1.59	2	5					261.345	34.84	56	144						0								0
P18872	Guanine nucleotide-binding protein G(o) subunit alpha OS=Mus musculus GN=Gnao1 PE=1 SV=3 - [GNAO_MOUSE]	40.4	16	14	17	88	43.1039	39.83	13	20	323.802	40.4	15	21									30.42	4.24	1	1	0	4.24	1	1									52.5	4.24	1	1	1.64813	4.24	1	1
P26443	Glutamate dehydrogenase 1, mitochondrial OS=Mus musculus GN=Glud1 PE=1 SV=1 - [DHE3_MOUSE]	40.32	2	18	18	111	3.92539	5.56	2	2																													23.62	3.76	1	1
D3YZ62	Unconventional myosin-Va OS=Mus musculus GN=Myo5a PE=4 SV=1 - [D3YZ62_MOUSE]	40.26	11	83	87	428	215.012	31.51	66	97	1489.37	31.13	66	97						0							20.6825	4.6	6	10						0								0
P10853	Histone H2B type 1-F/J/L OS=Mus musculus GN=Hist1h2bf PE=1 SV=2 - [H2B1F_MOUSE]	39.68	16	5	5	88		0							150.953	11.9	1	3	8.00538	11.9	1	3	251.416	19.05	2	5	12.1273	19.05	2	5	244.292	19.05	2	6	12.1825	19.05	2	5	44.8293	7.14	1	2	1.77947	7.14	1	2	31.0693	7.14	1
P63268	Actin, gamma-enteric smooth muscle OS=Mus musculus GN=Actg2 PE=2 SV=1 - [ACTH_MOUSE]	39.1	8	3	20	270	130.917	37.77	19	72	853.255	32.98	17	67	134.035	4.26	1	3	7.0813	4.26	1	3	95.6363	6.38	2	3	4.6111	6.38	2	3									122.071	7.18	2	3	5.21012	7.18	2	3	66.64	8.51	2
P01796	Ig heavy chain V-III region A4 OS=Mus musculus PE=1 SV=1 - [HVM27_MOUSE]	38.94	10	4	4	29
P50516	V-type proton ATPase catalytic subunit A OS=Mus musculus GN=Atp6v1a PE=1 SV=2 - [VATA_MOUSE]	38.25	5	19	19	131	18.4137	13.13	7	9	154.433	10.21	5	7														0								0								0
Q62261	Spectrin beta chain, non-erythrocytic 1 OS=Mus musculus GN=Sptbn1 PE=1 SV=2 - [SPTB2_MOUSE]	38.13	3	64	75	550	34.0576	8.76	16	19	316.224	7.58	15	17	243.212	2.07	3	7	19.0511	2.07	3	6	4429.67	33.01	64	212	367.44	31.91	60	199	227.535	2.41	3	8	16.2687	2.41	3	7						0
Q8C2Q8	ATP synthase gamma chain OS=Mus musculus GN=Atp5c1 PE=2 SV=1 - [Q8C2Q8_MOUSE]	37.96	7	12	12	58	9.63157	16.06	4	5	95.8433	18.98	5	6																					1.78024	4.38	1	1
Q8CI94;A2AWQ5	Glycogen phosphorylase, brain form OS=Mus musculus GN=Pygb PE=1 SV=3 - [PYGB_MOUSE]	37.96	1	23	29	200	24.4777	19.22	15	15	126.211	17.91	12	12																									1318.34	28.71	20	57	61.5057	25.98	19	53	848.466	18.86	13
Q60932-2	Isoform Mt-VDAC1 of Voltage-dependent anion-selective channel protein 1 OS=Mus musculus GN=Vdac1 - [VDAC1isoMtVDAC1_MOUSE]	37.81	3	7	8	29	6.71143	12.72	3	3	70.6933	12.72	3	3
P17710	Hexokinase-1 OS=Mus musculus GN=Hk1 PE=1 SV=3 - [HXK1_MOUSE]	37.78	12	31	32	333	43.3753	15.71	13	18	304.323	15.81	13	19														0			54.7138	3.49	2	3	2.42581	3.49	2	3	2700.05	30.7	23	89	128.632	30.7	23	84
Q3UHL1	CaM kinase-like vesicle-associated protein OS=Mus musculus GN=Camkv PE=1 SV=2 - [CAMKV_MOUSE]	37.7	1	14	14	111	17.6225	10.94	4	6	100.992	10.94	4	7																					0	4.3	1	1					0	4.3	1	1	27.33	4.3	1
Q64332	Synapsin-2 OS=Mus musculus GN=Syn2 PE=1 SV=2 - [SYN2_MOUSE]	37.54	4	14	16	198	21.0401	19.97	10	12	263.918	15.36	8	11																	33.7609	6.83	2	4	2.20206	6.83	2	2	36.9912	6.83	2	4	0	6.83	2	4	19.53	4.61	1
Q9D6M3	Mitochondrial glutamate carrier 1 OS=Mus musculus GN=Slc25a22 PE=1 SV=1 - [GHC1_MOUSE]	37.15	5	6	9	47	18.8384	26.63	7	8	158.38	19.5	6	7														0
A3KGU5	Protein Spna2 OS=Mus musculus GN=Spna2 PE=4 SV=1 - [A3KGU5_MOUSE]	36.47	7	72	72	265	33.5793	8.55	18	20	272.394	7.33	16	18					42.3934	5.05	7	20					6.12239	2.85	4	5					292.593	30.4	57	159						0
P63318	Protein kinase C gamma type OS=Mus musculus GN=Prkcg PE=1 SV=1 - [KPCG_MOUSE]	36.3	3	18	20	114	30.7317	25.54	14	16	236.261	21.52	12	14																																	247.476	8.46	4
Q8VDN2	Sodium/potassium-transporting ATPase subunit alpha-1 OS=Mus musculus GN=Atp1a1 PE=1 SV=1 - [AT1A1_MOUSE]	36.27	2	17	37	652	78.8498	23.95	21	30	682.167	23.95	21	28									859.829	14.37	12	29	64.8696	14.37	12	27	1503.12	18.28	15	41	86.1756	18.28	15	38	3505.55	30.3	28	132	204.798	30.01	27	127	1364.19	19.75	16
P84091	AP-2 complex subunit mu OS=Mus musculus GN=Ap2m1 PE=1 SV=1 - [AP2M1_MOUSE]	35.86	2	14	14	63	19.8173	19.54	8	10	176.333	19.54	8	9									88.33	3.68	1	2					91.3776	7.36	3	4	1.64738	5.75	2	3
P08551	Neurofilament light polypeptide OS=Mus musculus GN=Nefl PE=1 SV=5 - [NFL_MOUSE]	35.73	1	18	21	86	34.0607	22.65	12	15	240.913	21.92	12	14						0												0
A2A7Z6	RAB3B, member RAS oncogene family OS=Mus musculus GN=Rab3b PE=3 SV=1 - [A2A7Z6_MOUSE]	35.53	31	2	4	7	1.68306	15.35	2	2	33.94	15.35	2	2														0
E9Q2H1	E3 ubiquitin-protein ligase UBR5 OS=Mus musculus GN=Ubr5 PE=4 SV=1 - [E9Q2H1_MOUSE]	35.35	1	76	76	1312	119.695	18.19	39	57	819.925	17.69	38	52					4.84699	0.5	1	2					41.7722	6.36	11	19					37.1056	4.5	7	18					4.15927	2.39	4	5
Q811D0	Disks large homolog 1 OS=Mus musculus GN=Dlg1 PE=1 SV=1 - [DLG1_MOUSE]	35.03	7	14	24	218	17.3619	12.27	8	10	107.524	8.62	8	9																									298.252	11.05	6	13	16.2538	8.95	5	11	51.2005	3.31	2
Q9Z2D6	Methyl-CpG-binding protein 2 OS=Mus musculus GN=Mecp2 PE=1 SV=1 - [MECP2_MOUSE]	34.71	4	10	10	58		0
P46460	Vesicle-fusing ATPase OS=Mus musculus GN=Nsf PE=1 SV=2 - [NSF_MOUSE]	34.68	3	26	26	186	38.7762	24.19	16	19	263.172	22.72	16	19														0																			459.094	13.04	7
Q9D6Z1;A2APD6	Nucleolar protein 56 OS=Mus musculus GN=Nop56 PE=1 SV=2 - [NOP56_MOUSE]	34.66	8	15	15	70		0																												0
Q8BVE3	V-type proton ATPase subunit H OS=Mus musculus GN=Atp6v1h PE=1 SV=1 - [VATH_MOUSE]	34.58	1	13	13	48	23.9665	22.36	9	10	205.017	19.46	9	10
P63044	Vesicle-associated membrane protein 2 OS=Mus musculus GN=Vamp2 PE=1 SV=2 - [VAMP2_MOUSE]	34.48	3	3	3	22		0
P38647;Q7TSZ0	Stress-70 protein, mitochondrial OS=Mus musculus GN=Hspa9 PE=1 SV=3 - [GRP75_MOUSE]	34.46	2	17	17	71	12.1664	8.98	5	5	107.41	11.19	6	6														0
P11499	Heat shock protein HSP 90-beta OS=Mus musculus GN=Hsp90ab1 PE=1 SV=3 - [HS90B_MOUSE]	34.39	5	15	22	215	31.6626	18.51	11	14	260.663	20.03	12	14									78.0003	1.93	1	2	5.66946	1.93	1	2	83.1679	3.59	2	2	4.37591	3.59	2	2	46.13	1.93	1	1	2.17	1.93	1	1	1926.2	27.07	16
Q91VD9	NADH-ubiquinone oxidoreductase 75 kDa subunit, mitochondrial OS=Mus musculus GN=Ndufs1 PE=1 SV=2 - [NDUS1_MOUSE]	34.11	1	17	17	112	11.759	10.04	6	6	124.72	11.14	7	7														0																0
P35486	Pyruvate dehydrogenase E1 component subunit alpha, somatic form, mitochondrial OS=Mus musculus GN=Pdha1 PE=1 SV=1 - [ODPA_MOUSE]	34.1	2	13	13	49	22.8199	24.62	10	14	196.911	25.64	10	13						0											63.38	3.33	1	1	0	3.33	1	1									70.6	3.33	1
P62806	Histone H4 OS=Mus musculus GN=Hist1h4a PE=1 SV=2 - [H4_MOUSE]	33.98	1	5	5	16	0	9.71	1	1	22.97	9.71	1	1
O54983	Thiomorpholine-carboxylate dehydrogenase OS=Mus musculus GN=Crym PE=1 SV=1 - [CRYM_MOUSE]	33.87	1	10	10	40	13.508	24.92	7	8	143.271	27.48	8	9
A2AI14	Glutamate [NMDA] receptor subunit zeta-1 OS=Mus musculus GN=Grin1 PE=4 SV=1 - [A2AI14_MOUSE]	33.83	2	1	33	500	52.3441	16.97	20	26	530.177	18.13	20	25						0																							12.4012	5.73	5	10
Q8BIZ1-2	Isoform 2 of Ankyrin repeat and sterile alpha motif domain-containing protein 1B OS=Mus musculus GN=Anks1b - [ANS1Biso2_MOUSE]	33.8	5	1	13	229	19.1418	15.02	5	8	250.934	19.72	7	9																														0
A2AI16	Glutamate [NMDA] receptor subunit zeta-1 OS=Mus musculus GN=Grin1 PE=4 SV=1 - [A2AI16_MOUSE]	33.77	2	2	32	493	48.1133	16.34	18	24	495.598	17.55	18	23						0																							12.4012	5.96	5	10
P01806	Ig heavy chain V region 441 OS=Mus musculus PE=2 SV=1 - [HVM36_MOUSE]	33.62	7	2	3	55	2.53213	9.48	1	1	38.98	9.48	1	1																	149.328	13.79	1	2	5.36107	13.79	1	2									159.756	13.79	1
A2AI21	Glutamate [NMDA] receptor subunit zeta-1 OS=Mus musculus GN=Grin1 PE=4 SV=1 - [A2AI21_MOUSE]	33.37	4	3	35	504	63.9811	19.6	23	31	552.217	20.65	22	29						0																							12.4012	5.63	5	10
A2A6F8	60S ribosomal protein L23 (Fragment) OS=Mus musculus GN=Rpl23 PE=3 SV=1 - [A2A6F8_MOUSE]	33.33	2	1	1	5
Q8K1M6	Dynamin-1-like protein OS=Mus musculus GN=Dnm1l PE=1 SV=2 - [DNM1L_MOUSE]	33.29	6	16	16	87	9.11339	5.8	4	4	94.3928	5.8	4	4																					0	2.02	1	1									654.163	27.22	13
Q01097	Glutamate receptor ionotropic, NMDA 2B OS=Mus musculus GN=Grin2b PE=1 SV=3 - [NMDE2_MOUSE]	33.27	3	46	47	903	72.8541	22.4	28	36	468.662	19.77	24	29									606.724	11.54	11	29	50.9922	11.54	11	29	90.7423	2.7	3	5	8.59621	2.7	3	5						0
Q8BMS1	Trifunctional enzyme subunit alpha, mitochondrial OS=Mus musculus GN=Hadha PE=1 SV=1 - [ECHA_MOUSE]	32.63	1	17	17	130	21.2875	9.96	6	7	178.199	11.14	7	8														0			95.67	2.1	1	4	12.5501	2.1	1	4	58.8185	2.1	1	2	5.26496	2.1	1	2	575.503	19.79	9
P01872	Ig mu chain C region secreted form OS=Mus musculus GN=Igh-6 PE=1 SV=2 - [IGHM_MOUSE]	32.38	2	11	11	83		0															27.02	2.64	1	1		0								0											434.487	11.89	4
P63011	Ras-related protein Rab-3A OS=Mus musculus GN=Rab3a PE=1 SV=1 - [RAB3A_MOUSE]	32.27	38	4	7	55	4.47998	15.91	3	3	99.56	12.27	2	2														0																0
P29341	Polyadenylate-binding protein 1 OS=Mus musculus GN=Pabpc1 PE=1 SV=2 - [PABP1_MOUSE]	32.23	12	15	15	78	7.01356	4.4	2	3	85.5267	8.02	4	5						0
P01867	Ig gamma-2B chain C region OS=Mus musculus GN=Igh-3 PE=1 SV=3 - [IGG2B_MOUSE]	31.93	2	14	14	351	7.72256	10.4	3	4	55.05	8.17	2	2																	28.85	14.85	3	6	2.46901	14.85	3	4									60.7882	7.92	2
P18760	Cofilin-1 OS=Mus musculus GN=Cfl1 PE=1 SV=3 - [COF1_MOUSE]	31.93	3	3	3	13	2.23586	6.63	1	1	25.75	6.63	1	1
P17182	Alpha-enolase OS=Mus musculus GN=Eno1 PE=1 SV=3 - [ENOA_MOUSE]	31.8	10	9	11	73	17.5835	24.19	8	9	192.357	24.19	8	9																	68.8289	5.76	2	3	3.92409	5.76	2	3	28.08	2.76	1	2	1.86003	2.76	1	1	53.0693	2.76	1
Q8QZT1	Acetyl-CoA acetyltransferase, mitochondrial OS=Mus musculus GN=Acat1 PE=1 SV=1 - [THIL_MOUSE]	31.6	1	8	8	25	11.3923	21.93	6	6	102.645	10.38	3	3
P01643	Ig kappa chain V-V region MOPC 173 OS=Mus musculus PE=1 SV=1 - [KV5AA_MOUSE]	31.48	1	1	2	10
P68404-2	Isoform Beta-II of Protein kinase C beta type OS=Mus musculus GN=Prkcb - [KPCBisoBetaII_MOUSE]	31.35	2	10	15	55	5.98042	12.33	6	6	57.4836	9.21	5	5																														0
Q3U4F0	Sideroflexin-3 OS=Mus musculus GN=Sfxn3 PE=2 SV=1 - [Q3U4F0_MOUSE]	31.32	3	5	6	30	17.4294	24.56	5	6	162.42	21.35	4	5														0
Q01853	Transitional endoplasmic reticulum ATPase OS=Mus musculus GN=Vcp PE=1 SV=4 - [TERA_MOUSE]	31.14	7	18	18	100	12.4926	7.69	5	5	106.244	7.69	5	5														0											147.058	9.18	5	10	9.67971	13.03	8	12	896.162	28.16	15
O55143	Sarcoplasmic/endoplasmic reticulum calcium ATPase 2 OS=Mus musculus GN=Atp2a2 PE=1 SV=2 - [AT2A2_MOUSE]	31.03	11	28	28	223	25.3513	14.66	12	15	225.926	13.31	11	14									389.636	7.18	5	11	30.4398	8.91	6	12	332.795	8.91	6	8	12.3738	6.9	5	7	1550.58	24.04	20	63	98.872	25.29	20	63	336.447	4.6	3
P18527	Ig heavy chain V region 914 OS=Mus musculus PE=1 SV=1 - [HVM56_MOUSE]	30.93	1	2	2	14
P01654	Ig kappa chain V-III region PC 2880/PC 1229 OS=Mus musculus PE=1 SV=1 - [KV3A1_MOUSE]	30.63	6	1	2	48
Q8BZ98	Dynamin-3 OS=Mus musculus GN=Dnm3 PE=1 SV=1 - [DYN3_MOUSE]	30.59	7	12	25	242	7.85099	5.1	4	4	107.647	4.29	3	3									93.4712	1.97	2	3	4.25038	1.97	2	3	91.5689	1.16	1	2	4.41186	1.16	1	2	1185.79	24.57	20	65	65.9981	26.65	21	63	1079.73	19	15
P68510	14-3-3 protein eta OS=Mus musculus GN=Ywhah PE=1 SV=2 - [1433F_MOUSE]	30.49	2	4	7	44
P16054;B1B1C8	Protein kinase C epsilon type OS=Mus musculus GN=Prkce PE=1 SV=1 - [KPCE_MOUSE]	30.39	1	18	18	106	7.25831	4.34	2	2	80.61	4.34	2	2																	26.92	2.44	1	1	0	2.44	1	1	47.56	2.44	1	1	2.98518	2.44	1	1	1167.32	28.49	17
P01633	Ig kappa chain V19-17 OS=Mus musculus GN=Igk-V19-17 PE=1 SV=1 - [KV5A1_MOUSE]	30.2	1	3	3	24																						0
P17156	Heat shock-related 70 kDa protein 2 OS=Mus musculus GN=Hspa2 PE=1 SV=2 - [HSP72_MOUSE]	30.17	1	6	19	252	37.2756	22.12	11	15	388.599	22.27	11	14									81.7833	3.95	2	3	6.61935	3.95	2	3	39.4924	2.69	1	2					73.8156	4.74	2	4					89.2865	4.74	2
Q9D415-2	Isoform 2 of Disks large-associated protein 1 OS=Mus musculus GN=Dlgap1 - [DLGP1iso2_MOUSE]	29.94	7	14	27	417	47.0112	16.29	15	20	425.752	12.53	13	17																														0
Q8BFZ3	Beta-actin-like protein 2 OS=Mus musculus GN=Actbl2 PE=1 SV=1 - [ACTBL_MOUSE]	29.52	1	1	10	227	30.886	15.43	7	17	253.574	19.68	7	20	134.035	4.26	1	3	7.0813	4.26	1	3	151.417	11.17	3	7	11.8684	11.17	3	6	26.3	4.79	1	2		0			145.655	17.02	3	6	11.9874	17.02	3	7	72.4698	17.02	3
P61264	Syntaxin-1B OS=Mus musculus GN=Stx1b PE=1 SV=1 - [STX1B_MOUSE]	29.51	1	9	9	224	11.4919	13.19	3	4	153.7	13.19	3	4									953.205	26.39	7	36	104.345	26.39	8	38	612.863	25.69	6	19	39.578	25.69	6	19	678.585	26.39	7	22	47.2446	26.39	7	21	310.139	21.18	6
G3UZJ2	Microtubule-associated protein (Fragment) OS=Mus musculus GN=Mtap2 PE=4 SV=1 - [G3UZJ2_MOUSE]	29.46	1	1	4	21	2.90157	6.22	1	1	47.54	6.22	1	1													7.14232	23.24	3	4					2.41611	4.15	1	1					4.42153	14.52	2	3
Q5QNQ8	MORC family CW-type zinc finger protein 2A (Fragment) OS=Mus musculus GN=Morc2a PE=2 SV=1 - [Q5QNQ8_MOUSE]	29.13	2	1	1	1
Q7TSJ2	Microtubule-associated protein 6 OS=Mus musculus GN=Map6 PE=1 SV=2 - [MAP6_MOUSE]	29.03	4	16	16	58	58.9359	29.03	16	23	482.297	23.51	14	19																	174.518	4.75	2	3	7.80069	4.75	2	3	144.76	7.51	3	5	10.0015	7.51	3	5
P10630	Eukaryotic initiation factor 4A-II OS=Mus musculus GN=Eif4a2 PE=2 SV=2 - [IF4A2_MOUSE]	28.99	10	8	8	30	13.5023	22.11	7	8	150.861	22.11	7	8
P58281	Dynamin-like 120 kDa protein, mitochondrial OS=Mus musculus GN=Opa1 PE=1 SV=1 - [OPA1_MOUSE]	28.96	5	21	21	101	19.3063	12.19	10	10	113.443	13.23	11	12										0				0											564.505	15.42	10	23	33.1719	14.17	9	20	455.634	16.77	11
P47857	6-phosphofructokinase, muscle type OS=Mus musculus GN=Pfkm PE=1 SV=3 - [K6PF_MOUSE]	28.72	1	14	18	176	34.7075	17.82	11	14	210.468	14.87	10	13																																	2115.35	26.67	16
Q5SX49	Profilin OS=Mus musculus GN=Pfn1 PE=2 SV=1 - [Q5SX49_MOUSE]	28.57	2	2	2	4		0
P60202	Myelin proteolipid protein OS=Mus musculus GN=Plp1 PE=1 SV=2 - [MYPR_MOUSE]	28.52	3	8	8	98	15.9509	20.94	6	7	197.834	23.83	7	10									128.51	11.55	3	7	12.7572	11.55	3	6	220.652	8.66	2	6	14.1946	8.66	2	6	108.871	13.36	3	3	4.37514	13.36	3	3	283.747	8.66	2
P01639	Ig kappa chain V-V region MOPC 41 OS=Mus musculus GN=Gm5571 PE=1 SV=1 - [KV5A7_MOUSE]	28.46	1	3	3	52		0
Q8C726	BTB/POZ domain-containing protein 9 OS=Mus musculus GN=Btbd9 PE=2 SV=1 - [BTBD9_MOUSE]	28.43	4	13	13	68	5.58726	8.33	4	4	65.7092	6.86	4	4
P62908	40S ribosomal protein S3 OS=Mus musculus GN=Rps3 PE=1 SV=1 - [RS3_MOUSE]	28.4	2	5	5	14		0			20.89	5.35	1	1
P05064	Fructose-bisphosphate aldolase A OS=Mus musculus GN=Aldoa PE=1 SV=2 - [ALDOA_MOUSE]	28.3	8	7	8	39	10.9852	23.9	6	7	44.35	23.9	6	6
P07901	Heat shock protein HSP 90-alpha OS=Mus musculus GN=Hsp90aa1 PE=1 SV=4 - [HS90A_MOUSE]	28.24	3	14	19	169	28.1351	14.6	10	12	227.047	15.28	10	12									78.0003	1.91	1	2	5.66946	1.91	1	2	83.1679	3.55	2	2	4.37591	3.55	2	2	46.13	1.91	1	1	2.17	1.91	1	1	1461.16	23.19	14
P12382	6-phosphofructokinase, liver type OS=Mus musculus GN=Pfkl PE=1 SV=4 - [K6PL_MOUSE]	28.21	1	11	15	121	22.9171	10.13	6	8	250.817	10.13	6	8														0																			1433.87	20.64	12
Q9R0K7;Q3UHJ3	Plasma membrane calcium-transporting ATPase 2 OS=Mus musculus GN=Atp2b2 PE=1 SV=2 - [AT2B2_MOUSE]	28.21	3	16	28	230	53.2212	16.78	15	20	472.552	15.94	14	19									440.977	4.01	4	9	25.3612	4.01	4	9	1771.61	18.11	16	53	94.648	17.45	15	52	592.24	10.52	10	21	17.1786	10.43	9	17	327.439	2.84	3
E9Q7S0	Synaptojanin-1 OS=Mus musculus GN=Synj1 PE=4 SV=1 - [E9Q7S0_MOUSE]	28.04	20	1	26	71	23.2554	12.15	12	12	187.045	11.84	12	12														0							14.1946	8.86	8	12					13.5991	7.94	7	12
P46096;H6RXZ1	Synaptotagmin-1 OS=Mus musculus GN=Syt1 PE=1 SV=1 - [SYT1_MOUSE]	28.03	2	7	9	69	4.73291	5.94	2	2	56.43	5.94	2	2																	72.95	3.09	1	1	0	3.09	1	1									51.03	3.09	1
Q5SX46	Mitochondrial 2-oxoglutarate/malate carrier protein (Fragment) OS=Mus musculus GN=Slc25a11 PE=2 SV=1 - [Q5SX46_MOUSE]	27.98	2	3	3	14	1.91742	7.25	1	1	23.39	7.25	1	1																														0
E9Q8W8	Heterogeneous nuclear ribonucleoprotein L OS=Mus musculus GN=Hnrnpl PE=4 SV=1 - [E9Q8W8_MOUSE]	27.87	4	10	10	28
P97434-2	Isoform 2 of Myosin phosphatase Rho-interacting protein OS=Mus musculus GN=Mprip - [MPRIPiso2_MOUSE]	27.77	7	2	21	52	64.1734	26.9	20	26	514.543	26.33	20	26														0								0
Q05920	Pyruvate carboxylase, mitochondrial OS=Mus musculus GN=Pc PE=1 SV=1 - [PYC_MOUSE]	27.59	4	23	23	119	16.8007	7.56	7	8	143.1	7.39	7	7																	1490.28	24.7	19	52	82.7938	22.07	19	52
Q8K2B3	Succinate dehydrogenase [ubiquinone] flavoprotein subunit, mitochondrial OS=Mus musculus GN=Sdha PE=1 SV=1 - [DHSA_MOUSE]	27.56	1	12	12	59	2.92236	1.66	1	1	47.85	1.66	1	1																														0
Q9QWL7	Keratin, type I cytoskeletal 17 OS=Mus musculus GN=Krt17 PE=1 SV=3 - [K1C17_MOUSE]	27.48	12	6	15	85	38.3397	27.48	15	18	268.094	27.48	15	18									93.2013	2.08	1	2	4.01563	2.08	1	2	136.422	6.47	2	4	11.4336	6.47	2	4	141.028	6.47	2	3	7.6747	6.47	2	3	49.82	2.08	1
F6QH50	Uncharacterized protein (Fragment) OS=Mus musculus GN=Fxr2 PE=4 SV=1 - [F6QH50_MOUSE]	27.22	1	2	10	37																																						0
Q5SQX6	Cytoplasmic FMR1-interacting protein 2 OS=Mus musculus GN=Cyfip2 PE=1 SV=2 - [CYFP2_MOUSE]	27.21	5	15	31	136	37.5981	14.84	17	19	268.205	13.97	16	19									107.045	2.87	3	5	1.72668	2.87	3	5	1110.25	20.67	20	45	78.9046	18.91	19	43						0
O35129	Prohibitin-2 OS=Mus musculus GN=Phb2 PE=1 SV=1 - [PHB2_MOUSE]	27.09	3	7	7	20	10.2853	17.06	5	6	105.78	17.06	5	6																														0
Q9Z1G4	V-type proton ATPase 116 kDa subunit a isoform 1 OS=Mus musculus GN=Atp6v0a1 PE=1 SV=3 - [VPP1_MOUSE]	26.94	8	20	20	324	14.2096	8.82	6	7	88.5795	8.7	5	6																									104.216	7.87	5	6	9.58882	5.6	4	5	1071.35	18.95	13
P67778	Prohibitin OS=Mus musculus GN=Phb PE=1 SV=1 - [PHB_MOUSE]	26.84	2	6	6	13	5.42712	8.09	2	2	59.5477	15.44	4	4
Q04447	Creatine kinase B-type OS=Mus musculus GN=Ckb PE=1 SV=1 - [KCRB_MOUSE]	26.77	1	7	7	34	15.8752	9.45	2	4	230.591	11.55	3	5																														0
Q5SWZ5	Myosin phosphatase Rho interacting protein OS=Mus musculus GN=Mprip PE=2 SV=1 - [Q5SWZ5_MOUSE]	26.53	2	23	42	101	123.19	26.13	41	52	878.348	24.46	39	49														0								0
G3UX26	Voltage-dependent anion-selective channel protein 2 (Fragment) OS=Mus musculus GN=Vdac2 PE=4 SV=1 - [G3UX26_MOUSE]	26.5	4	6	6	38	7.10065	14.84	3	3	131.572	14.84	3	3
P62264	40S ribosomal protein S14 OS=Mus musculus GN=Rps14 PE=2 SV=3 - [RS14_MOUSE]	26.49	3	4	4	23		0
P62242	40S ribosomal protein S8 OS=Mus musculus GN=Rps8 PE=1 SV=2 - [RS8_MOUSE]	26.44	2	4	4	21	4.85459	11.54	2	2	36.41	6.25	1	1						0																0
P08249	Malate dehydrogenase, mitochondrial OS=Mus musculus GN=Mdh2 PE=1 SV=3 - [MDHM_MOUSE]	26.33	1	8	8	18	15.6644	18.93	6	8	139.477	26.33	8	10
A2AMW0	Capping protein (Actin filament) muscle Z-line, beta OS=Mus musculus GN=Capzb PE=4 SV=1 - [A2AMW0_MOUSE]	26.15	7	5	5	11	12.4719	26.15	5	6	93.8167	20.77	4	5														0
Q7TQD2	Tubulin polymerization-promoting protein OS=Mus musculus GN=Tppp PE=1 SV=1 - [TPPP_MOUSE]	26.15	1	4	4	31		0																																				0
P09411	Phosphoglycerate kinase 1 OS=Mus musculus GN=Pgk1 PE=1 SV=4 - [PGK1_MOUSE]	26.14	2	7	7	32	13.4755	14.15	4	6	122.772	14.15	4	5														0
P50518	V-type proton ATPase subunit E 1 OS=Mus musculus GN=Atp6v1e1 PE=1 SV=2 - [VATE1_MOUSE]	26.11	1	6	6	31	2.15673	9.73	2	2	57.2	15.49	3	3																														0
P42669	Transcriptional activator protein Pur-alpha OS=Mus musculus GN=Pura PE=1 SV=1 - [PURA_MOUSE]	25.86	1	6	6	19	2.08425	5.61	2	2	33.54	9.03	3	3																																	50.8276	8.1	1
A2AP32	NADH dehydrogenase (Ubiquinone) 1 beta subcomplex, 6 OS=Mus musculus GN=Ndufb6 PE=4 SV=1 - [A2AP32_MOUSE]	25.77	2	1	1	1		0
Q8R0S2	IQ motif and SEC7 domain-containing protein 1 OS=Mus musculus GN=Iqsec1 PE=1 SV=2 - [IQEC1_MOUSE]	25.7	3	16	19	153	25.0989	17.17	13	14	184.386	19.04	15	16																						0
P61161	Actin-related protein 2 OS=Mus musculus GN=Actr2 PE=1 SV=1 - [ARP2_MOUSE]	25.63	1	10	10	26	26.8066	23.86	9	12	193.599	23.86	9	12						0
Q9CR61	NADH dehydrogenase [ubiquinone] 1 beta subcomplex subunit 7 OS=Mus musculus GN=Ndufb7 PE=1 SV=3 - [NDUB7_MOUSE]	25.55	1	2	2	10		0
Q9WUA3	6-phosphofructokinase type C OS=Mus musculus GN=Pfkp PE=1 SV=1 - [K6PP_MOUSE]	25.51	5	12	15	102	16.8965	7.78	4	5	172.322	9.06	5	6														0																0			1084.86	24.23	14
Q3UVU8	Disks large-associated protein 1 OS=Mus musculus GN=Dlgap1 PE=2 SV=1 - [Q3UVU8_MOUSE]	25.47	1	3	16	225	33.5893	14.78	9	12	340.73	13.21	9	11
Q8VHM5	Heterogeneous nuclear ribonucleoprotein R OS=Mus musculus GN=Hnrnpr PE=2 SV=1 - [Q8VHM5_MOUSE]	25.47	2	12	14	53		0																											0	2.06	1	1					3.84638	4.11	2	2
O35643	AP-1 complex subunit beta-1 OS=Mus musculus GN=Ap1b1 PE=1 SV=2 - [AP1B1_MOUSE]	25.45	4	1	23	147	21.1855	10.5	9	10	75.9665	9.65	8	8						0			174.878	3.82	3	6	11.7573	3.82	3	6	67.73	2.76	2	2	1.72102	1.59	1	1	614.24	14.74	11	30	40.0716	16.12	12	31
O08788	Dynactin subunit 1 OS=Mus musculus GN=Dctn1 PE=1 SV=3 - [DCTN1_MOUSE]	25.06	5	21	21	84	9.29828	3.51	3	3	96.8633	3.51	3	3	52.02	1.01	1	2	3.68171	1.01	1	2						0			700.589	22.72	19	38	32.4262	18.89	16	35					0	1.95	1	1
P43006	Excitatory amino acid transporter 2 OS=Mus musculus GN=Slc1a2 PE=1 SV=1 - [EAA2_MOUSE]	25	8	10	10	94	15.5856	7.69	4	8	91.4669	7.69	4	7									49.65	3.67	1	2	4.36112	3.67	1	2	121.751	6.47	3	5	3.98599	6.47	3	5	110.8	17.31	5	10	7.02561	14.51	4	9
P08553	Neurofilament medium polypeptide OS=Mus musculus GN=Nefm PE=1 SV=4 - [NFM_MOUSE]	24.88	2	16	19	42	41.0002	20.87	17	18	197.82	16.39	14	16														0			77.65	1.42	1	1	1.83249	1.42	1	1						0
A4GZ26	ARF6 guanine nucleotide exchange factor IQArfGEF OS=Mus musculus GN=Iqsec2 PE=2 SV=1 - [A4GZ26_MOUSE]	24.81	5	23	26	209	29.6426	11.63	11	12	305.944	11.22	11	12
A2AVJ7	Ribosome binding protein 1 OS=Mus musculus GN=Rrbp1 PE=4 SV=1 - [A2AVJ7_MOUSE]	24.8	12	1	28	97	22.4654	12.23	13	15	145.606	9.63	10	12													2.70687	1.3	1	1					19.1103	6.42	6	10					34.3819	14.21	14	27
P51863	V-type proton ATPase subunit d 1 OS=Mus musculus GN=Atp6v0d1 PE=1 SV=2 - [VA0D1_MOUSE]	24.79	1	6	6	48	5.12499	5.13	1	2	26.42	5.13	1	1
P14094	Sodium/potassium-transporting ATPase subunit beta-1 OS=Mus musculus GN=Atp1b1 PE=1 SV=1 - [AT1B1_MOUSE]	24.67	1	7	7	60	16.743	13.49	5	7	80.3727	13.49	5	7									68.437	8.88	2	3	1.92567	8.88	2	3	136.587	7.89	2	4	4.79527	7.89	2	3
Q68EF6	Brain-enriched guanylate kinase-associated protein OS=Mus musculus GN=Begain PE=1 SV=2 - [BEGIN_MOUSE]	24.67	2	11	11	70	25.2741	19	9	12	197.386	19	8	10																						0
Q91WC3;Q5ICG4	Long-chain-fatty-acid--CoA ligase 6 OS=Mus musculus GN=Acsl6 PE=2 SV=1 - [ACSL6_MOUSE]	24.53	11	13	13	61	2.37312	1.29	1	1	33	1.29	1	1																						0
B0V2N7	Annexin (Fragment) OS=Mus musculus GN=Anxa2 PE=3 SV=1 - [B0V2N7_MOUSE]	24.49	4	4	4	8	9.84174	24.49	4	4	76.8451	24.49	4	4
P47754	F-actin-capping protein subunit alpha-2 OS=Mus musculus GN=Capza2 PE=1 SV=3 - [CAZA2_MOUSE]	24.48	4	5	5	17	6.54494	11.89	3	3	46.93	8.39	2	2
P62889	60S ribosomal protein L30 OS=Mus musculus GN=Rpl30 PE=2 SV=2 - [RL30_MOUSE]	24.35	1	2	2	9
D3Z1M1	Guanine nucleotide-binding protein G(I)/G(S)/G(T) subunit beta-2 (Fragment) OS=Mus musculus GN=Gnb2 PE=4 SV=1 - [D3Z1M1_MOUSE]	24.23	8	3	4	10	6.48363	15.42	3	3	43.3966	15.42	3	3																														0
P01821	Ig heavy chain V region MC101 OS=Mus musculus PE=1 SV=1 - [HVM45_MOUSE]	24.14	1	1	1	1																														0
G5E829	MCG13663, isoform CRA_a OS=Mus musculus GN=Atp2b1 PE=3 SV=1 - [G5E829_MOUSE]	24.1	2	12	26	134	62.8955	17.62	18	26	549.423	13.44	15	22													25.9762	5.66	5	9					119.53	17.95	17	55					3.76536	4.26	4	6
P03995	Glial fibrillary acidic protein OS=Mus musculus GN=Gfap PE=1 SV=4 - [GFAP_MOUSE]	23.95	3	9	10	53	19.2488	21.4	9	10	142.778	17.67	8	9	88.93	2.56	1	2	4.67518	2.56	1	2	49.38	2.56	1	1	1.73212	2.56	1	1						0
P01786	Ig heavy chain V region MOPC 47A OS=Mus musculus PE=1 SV=1 - [HVM17_MOUSE]	23.93	9	3	3	89		0																																							233.247	13.68	1
Q5M8N0	CB1 cannabinoid receptor-interacting protein 1 OS=Mus musculus GN=Cnrip1 PE=1 SV=1 - [CNRP1_MOUSE]	23.78	2	2	2	8
Q6P1J1	Crmp1 protein OS=Mus musculus GN=Crmp1 PE=2 SV=1 - [Q6P1J1_MOUSE]	23.62	3	6	10	36	15.8141	11.37	6	6	122.755	8.45	5	5														0								0
Q9CZW5	Mitochondrial import receptor subunit TOM70 OS=Mus musculus GN=Tomm70a PE=1 SV=2 - [TOM70_MOUSE]	23.57	2	11	11	35	2.59134	1.8	1	1	34.25	1.8	1	1
P28660;A2AS97	Nck-associated protein 1 OS=Mus musculus GN=Nckap1 PE=1 SV=2 - [NCKP1_MOUSE]	23.49	4	22	22	119	27.977	12.5	12	14	320.889	12.5	12	14										0							1198.68	19.95	18	46	67.2507	19.95	18	45						0
Q6IFX2	Keratin, type I cytoskeletal 42 OS=Mus musculus GN=Krt42 PE=1 SV=1 - [K1C42_MOUSE]	23.45	12	6	13	120	34.1058	23.45	13	17	253.244	22.57	12	16									148.954	9.29	3	6	10.6673	4.65	2	4	162.364	6.64	2	4	8.25161	6.64	2	3	138.543	9.29	3	4	7.11773	4.65	2	3	49.82	1.99	1
P17095	High mobility group protein HMG-I/HMG-Y OS=Mus musculus GN=Hmga1 PE=1 SV=4 - [HMGA1_MOUSE]	23.36	1	1	1	3
P19001;B1AQ78	Keratin, type I cytoskeletal 19 OS=Mus musculus GN=Krt19 PE=1 SV=1 - [K1C19_MOUSE]	23.33	12	2	9	61	17.0529	13.15	8	9	132.137	13.15	8	10									93.2013	2.23	1	2	4.01563	2.23	1	2	95.6613	2.23	1	2	5.09324	2.23	1	2	96.9413	2.23	1	2	4.63277	2.23	1	2	49.82	2.23	1
P50446	Keratin, type II cytoskeletal 6A OS=Mus musculus GN=Krt6a PE=2 SV=3 - [K2C6A_MOUSE]	23.33	7	5	17	288	32.895	20.07	13	17	240.584	18.08	13	17	283.272	2.17	1	8	25.4474	2.17	1	8	416.133	3.8	2	13	26.2423	3.8	2	13	343.337	2.17	1	7	17.0123	2.17	1	7	266.05	3.8	2	8	14.9236	3.8	2	8	270.509	2.17	1
A2A6H1	LIM and SH3 domain protein 1 (Fragment) OS=Mus musculus GN=Lasp1 PE=4 SV=1 - [A2A6H1_MOUSE]	23.21	7	1	1	4		0
Q922U2;Q32P04	Keratin, type II cytoskeletal 5 OS=Mus musculus GN=Krt5 PE=1 SV=1 - [K2C5_MOUSE]	22.93	4	10	19	344	51.2521	22.93	16	22	392.781	20.69	16	23	283.272	2.07	1	8	25.4474	2.07	1	8	441.327	5.69	3	15	30.0934	5.69	3	15	362.368	4.14	2	8	18.7371	4.14	2	8	266.05	3.62	2	8	14.9236	3.62	2	8	270.509	2.07	1
P04219	Putative uncharacterized Ig-region protein OS=Mus musculus PE=2 SV=1 - [HYIG_MOUSE]	22.86	1	1	1	1
Q9D1B1	Cystatin E/M OS=Mus musculus GN=Cst6 PE=2 SV=1 - [Q9D1B1_MOUSE]	22.82	1	1	1	1		0
Q8CHC4	Synaptojanin-1 OS=Mus musculus GN=Synj1 PE=1 SV=3 - [SYNJ1_MOUSE]	22.74	18	1	26	96	19.9016	8.83	11	11	139.734	8.58	11	11														0			306.695	7.56	8	15	14.1946	7.37	8	12	433.145	6.04	7	12	13.5991	6.61	7	12
Q9WV92	Band 4.1-like protein 3 OS=Mus musculus GN=Epb41l3 PE=1 SV=1 - [E41L3_MOUSE]	22.71	12	16	16	164	2.29004	1.18	1	1	21.6	1.18	1	1														0			266.036	9.9	6	11	17.6483	9.9	6	10	426.791	14.96	11	20	23.9508	14.64	10	20	200.416	8.61	5
J3QPE8	MCG16555 OS=Mus musculus GN=Vdac3-ps1 PE=4 SV=1 - [J3QPE8_MOUSE]	22.61	3	3	4	23	2.49712	10.95	2	2	51.76	3.89	1	1
Q99PL5	Ribosome-binding protein 1 OS=Mus musculus GN=Rrbp1 PE=2 SV=2 - [RRBP1_MOUSE]	22.55	12	1	29	122	22.4654	11.15	13	15	145.606	8.79	10	12													2.70687	1.18	1	1	388.026	6.6	8	14	19.1103	5.86	6	10	448.087	10.78	12	25	34.3819	12.96	14	27	40.63	1.18	1
Q9Z0E0	Neurochondrin OS=Mus musculus GN=Ncdn PE=1 SV=1 - [NCDN_MOUSE]	22.36	2	14	14	51	3.56554	5.62	4	4	41.0225	6.86	4	4																						0								0
D3Z6C3	Uncharacterized protein OS=Mus musculus GN=Gm10119 PE=3 SV=1 - [D3Z6C3_MOUSE]	22.35	3	5	5	19	3.58385	6.44	2	3	31.5533	15.53	3	4
Q9Z2I9	Succinyl-CoA ligase [ADP-forming] subunit beta, mitochondrial OS=Mus musculus GN=Sucla2 PE=1 SV=2 - [SUCB1_MOUSE]	22.25	1	10	10	17	17.6764	20.09	8	8	112.186	19.65	9	9
Q9WUB3	Glycogen phosphorylase, muscle form OS=Mus musculus GN=Pygm PE=1 SV=3 - [PYGM_MOUSE]	22.21	2	9	15	107	10.2069	9.26	6	6	30.86	5.34	4	4																						0			330.4	17.1	11	22	11.5733	17.1	11	21	575.98	17.46	11
Q8BJ42	Disks large-associated protein 2 OS=Mus musculus GN=Dlgap2 PE=1 SV=2 - [DLGP2_MOUSE]	22.1	3	17	18	109	34.4468	16.53	13	17	312.372	16.53	14	17																														0
E9PZQ9	Protein Serpinb6a (Fragment) OS=Mus musculus GN=Serpinb6a PE=4 SV=1 - [E9PZQ9_MOUSE]	22.06	10	1	1	2	3.37215	22.06	1	1	62.82	22.06	1	1
O08688	Calpain-5 OS=Mus musculus GN=Capn5 PE=2 SV=1 - [CAN5_MOUSE]	22.03	1	10	10	42		0												0
O54774	AP-3 complex subunit delta-1 OS=Mus musculus GN=Ap3d1 PE=1 SV=1 - [AP3D1_MOUSE]	21.93	1	17	17	113		0															31.158	1.5	1	2	0	1.5	1	2	367.727	12.59	10	20	34.0175	14.26	11	23	38.3033	5.17	3	5	4.92825	5.17	3	4	34.13	1.58	1
P46097	Synaptotagmin-2 OS=Mus musculus GN=Syt2 PE=1 SV=1 - [SYT2_MOUSE]	21.8	1	4	6	23	1.88848	2.84	1	1	26.24	2.84	1	1																	50.44	3.08	1	1	1.68345	3.08	1	1
Q80UW2	F-box only protein 2 OS=Mus musculus GN=Fbxo2 PE=1 SV=1 - [FBX2_MOUSE]	21.55	1	4	4	30	5.49725	9.09	2	2	82.64	9.09	2	2																														0
P13020-2	Isoform 2 of Gelsolin OS=Mus musculus GN=Gsn - [GELSiso2_MOUSE]	21.48	3	12	12	27	21.96	20.25	11	14	158.81	16.69	10	11														0								0
Q11011	Puromycin-sensitive aminopeptidase OS=Mus musculus GN=Npepps PE=1 SV=2 - [PSA_MOUSE]	21.41	6	18	18	84	11.887	7.5	6	6	106.17	7.61	7	8																						0			1081.65	17.93	15	34	50.595	21.41	17	36
F7AFM3	Threonine synthase-like 2 (Fragment) OS=Mus musculus GN=Thnsl2 PE=4 SV=1 - [F7AFM3_MOUSE]	21.38	2	1	1	1
P01630	Ig kappa chain V-II region 7S34.1 OS=Mus musculus PE=1 SV=1 - [KV2A6_MOUSE]	21.24	1	1	1	10
P09405	Nucleolin OS=Mus musculus GN=Ncl PE=1 SV=2 - [NUCL_MOUSE]	21.22	1	11	11	68		0																				0											107.823	6.22	3	4	5.5764	6.08	3	4	731.365	18.39	10
P17183	Gamma-enolase OS=Mus musculus GN=Eno2 PE=1 SV=2 - [ENOG_MOUSE]	21.2	7	5	7	34	14.9765	16.13	5	5	247.325	16.13	5	5																	44.72	3	1	1	2.08882	3	1	1
P40142	Transketolase OS=Mus musculus GN=Tkt PE=1 SV=1 - [TKT_MOUSE]	21.19	1	8	8	36		0																												0
P28663	Beta-soluble NSF attachment protein OS=Mus musculus GN=Napb PE=1 SV=2 - [SNAB_MOUSE]	21.14	2	3	4	10	16.1265	21.14	4	5	115.94	21.14	4	5
Q06185	ATP synthase subunit e, mitochondrial OS=Mus musculus GN=Atp5i PE=1 SV=2 - [ATP5I_MOUSE]	21.13	1	1	1	6																						0																0
P84084	ADP-ribosylation factor 5 OS=Mus musculus GN=Arf5 PE=2 SV=2 - [ARF5_MOUSE]	21.11	4	1	2	8
Q00PI9;F8VPM4	Heterogeneous nuclear ribonucleoprotein U-like protein 2 OS=Mus musculus GN=Hnrnpul2 PE=1 SV=2 - [HNRL2_MOUSE]	21.07	1	14	14	83	9.49466	9.8	5	5	149.32	5.64	3	3																						0							36.3648	19.33	11	28
B1AQX9	P140 gene OS=Mus musculus GN=Srcin1 PE=4 SV=1 - [B1AQX9_MOUSE]	21.04	9	17	17	44	24.6588	18.82	15	17	226.02	15.28	12	14																					0	2.3	1	2					0	5.51	3	3
Q7TMB8	Cytoplasmic FMR1-interacting protein 1 OS=Mus musculus GN=Cyfip1 PE=1 SV=1 - [CYFP1_MOUSE]	20.99	4	8	24	105	24.9364	10.22	12	13	301.971	10.22	12	15									107.045	2.87	3	5	1.72668	2.87	3	5	1139.6	14.6	16	34	59.2111	13.57	15	33						0
P61205	ADP-ribosylation factor 3 OS=Mus musculus GN=Arf3 PE=2 SV=2 - [ARF3_MOUSE]	20.99	5	1	2	20
P62631	Elongation factor 1-alpha 2 OS=Mus musculus GN=Eef1a2 PE=1 SV=1 - [EF1A2_MOUSE]	20.95	2	3	7	31	5.57768	4.54	2	2	77.4524	4.32	2	2																	27.24	5.18	1	1	0	5.18	1	1	33.16	5.18	1	1	0	5.18	1	1
P01725	Ig lambda-1 chain V region S178 OS=Mus musculus PE=1 SV=1 - [LV1C_MOUSE]	20.91	1	1	1	1
Q9JJV2-3	Isoform 3 of Profilin-2 OS=Mus musculus GN=Pfn2 - [PROF2iso3_MOUSE]	20.88	4	2	2	12
Q8K4G5-4	Isoform 4 of Actin-binding LIM protein 1 OS=Mus musculus GN=Ablim1 - [ABLM1iso4_MOUSE]	20.8	16	10	10	37	12.8266	13.61	7	7	94.5463	12.23	6	6																						0
P60335	Poly(rC)-binding protein 1 OS=Mus musculus GN=Pcbp1 PE=1 SV=1 - [PCBP1_MOUSE]	20.79	7	5	5	13	9.3317	17.13	4	4	84.2113	20.79	5	5
Q6P5B5	Fragile X mental retardation syndrome-related protein 2 OS=Mus musculus GN=Fxr2 PE=2 SV=1 - [Q6P5B5_MOUSE]	20.62	1	1	9	40		0																																				0
Q8CC13	AP-1 complex subunit beta-1 OS=Mus musculus GN=Ap1b1 PE=2 SV=1 - [Q8CC13_MOUSE]	20.57	1	1	18	65														0							11.7573	3.78	3	6					1.72102	1.57	1	1					40.0716	16.26	12	31
P15105	Glutamine synthetase OS=Mus musculus GN=Glul PE=1 SV=6 - [GLNA_MOUSE]	20.38	2	7	7	41	11.7343	18.5	5	5	90.7	16.35	4	4
Q9Z1P6	NADH dehydrogenase [ubiquinone] 1 alpha subcomplex subunit 7 OS=Mus musculus GN=Ndufa7 PE=1 SV=3 - [NDUA7_MOUSE]	20.35	1	2	2	7		0
P01628	Ig kappa chain V-II region MOPC 511 OS=Mus musculus PE=1 SV=1 - [KV2A3_MOUSE]	20.35	2	2	2	10
P99028	Cytochrome b-c1 complex subunit 6, mitochondrial OS=Mus musculus GN=Uqcrh PE=1 SV=2 - [QCR6_MOUSE]	20.22	1	1	1	5		0
Q9DCT2	NADH dehydrogenase [ubiquinone] iron-sulfur protein 3, mitochondrial OS=Mus musculus GN=Ndufs3 PE=1 SV=2 - [NDUS3_MOUSE]	20.15	1	5	5	21		0																				0
Q02257	Junction plakoglobin OS=Mus musculus GN=Jup PE=1 SV=3 - [PLAK_MOUSE]	20.13	1	11	11	60	18.6482	12.08	7	8	232.474	13.02	8	9																																		0
P35436	Glutamate receptor ionotropic, NMDA 2A OS=Mus musculus GN=Grin2a PE=1 SV=2 - [NMDE1_MOUSE]	20.01	2	22	23	224	24.3352	8.13	10	11	170.963	8.47	10	11														0																0
Q80Y17	Lethal(2) giant larvae protein homolog 1 OS=Mus musculus GN=Llgl1 PE=1 SV=1 - [L2GL1_MOUSE]	19.98	1	12	12	74		0																															360.706	13.71	8	15	28.7341	12.07	7	13
Q7TMK9	Heterogeneous nuclear ribonucleoprotein Q OS=Mus musculus GN=Syncrip PE=1 SV=2 - [HNRPQ_MOUSE]	19.9	8	6	9	52		0
Q8K0U4	Heat shock 70 kDa protein 12A OS=Mus musculus GN=Hspa12a PE=1 SV=1 - [HS12A_MOUSE]	19.85	2	11	11	60	1.74577	3.41	2	2	61.49	3.41	2	2
F6XVM5	ATP synthase subunit O, mitochondrial (Fragment) OS=Mus musculus GN=Atp5o PE=4 SV=1 - [F6XVM5_MOUSE]	19.72	2	1	1	6																																						0
Q9JI91;G3UW84	Alpha-actinin-2 OS=Mus musculus GN=Actn2 PE=1 SV=2 - [ACTN2_MOUSE]	19.69	2	5	13	35	27.5678	15.21	11	14	249.211	15.21	11	14														0															11.0104	5.93	4	6
Q62167;Q3TQX5	ATP-dependent RNA helicase DDX3X OS=Mus musculus GN=Ddx3x PE=1 SV=3 - [DDX3X_MOUSE]	19.64	5	10	11	51	10.0535	8.16	5	6	80.2636	6.34	4	5
Q9WU78	Programmed cell death 6-interacting protein OS=Mus musculus GN=Pdcd6ip PE=1 SV=3 - [PDC6I_MOUSE]	19.56	4	12	12	46	2.61361	1.5	1	1	29.77	1.5	1	1														0								0			227.295	11.62	7	10	12.8786	11.39	6	7	449.333	14.04	8
D3YUK4	NADH dehydrogenase [ubiquinone] 1 beta subcomplex subunit 10 (Fragment) OS=Mus musculus GN=Ndufb10 PE=4 SV=1 - [D3YUK4_MOUSE]	19.46	2	2	2	11
P46660	Alpha-internexin OS=Mus musculus GN=Ina PE=1 SV=2 - [AINX_MOUSE]	19.44	1	6	9	28	13.713	15.08	6	6	118.16	15.08	6	6																		0
P10852	4F2 cell-surface antigen heavy chain OS=Mus musculus GN=Slc3a2 PE=1 SV=1 - [4F2_MOUSE]	19.39	2	8	8	43	10.0781	10.08	4	4	96.5333	10.08	4	4																																	42.68	3.23	1
P18528	Ig heavy chain V region 6.96 OS=Mus musculus PE=4 SV=1 - [HVM57_MOUSE]	19.39	1	1	1	26
Q8VEK3	Heterogeneous nuclear ribonucleoprotein U OS=Mus musculus GN=Hnrnpu PE=1 SV=1 - [HNRPU_MOUSE]	19.38	2	14	14	260	9.44913	8.75	5	6	34.5833	7	4	4									101.46	3.5	2	2	2.96943	6.25	3	3	266.521	6.13	3	7	18.7435	6.13	3	7	1297.88	15.75	11	58	78.6436	14	10	56	405.84	10.25	6
Q9CQC7	NADH dehydrogenase [ubiquinone] 1 beta subcomplex subunit 4 OS=Mus musculus GN=Ndufb4 PE=1 SV=3 - [NDUB4_MOUSE]	19.38	1	1	1	8																														0
Q6ZQ38	Cullin-associated NEDD8-dissociated protein 1 OS=Mus musculus GN=Cand1 PE=2 SV=2 - [CAND1_MOUSE]	19.35	2	18	18	111	9.94005	5.04	5	6	117.64	7.07	7	8									144.404	7.89	7	9	7.30562	5.85	5	7	1061.67	18.54	17	42	57.6861	18.54	17	39										0
Q8C048	ATPase, Ca++ transporting, plasma membrane 3 OS=Mus musculus GN=Atp2b3 PE=2 SV=1 - [Q8C048_MOUSE]	19.14	4	8	19	104	45.7176	13.9	12	17	402.8	11.71	10	15													23.6467	4.46	4	8					81.3935	13.37	12	41					8.76021	5.24	5	9
O35526	Syntaxin-1A OS=Mus musculus GN=Stx1a PE=1 SV=3 - [STX1A_MOUSE]	19.1	2	5	5	57		0			50.05	3.13	1	1									353.611	11.46	3	12	28.6103	11.46	3	11	259.668	11.46	2	8	13.3498	11.46	2	6	139.754	4.86	1	2	4.68941	4.86	1	2	156.51	10.76	2
P62743	AP-2 complex subunit sigma OS=Mus musculus GN=Ap2s1 PE=1 SV=1 - [AP2S1_MOUSE]	19.01	1	2	2	10		0																																				0
Q8BMF4	Dihydrolipoyllysine-residue acetyltransferase component of pyruvate dehydrogenase complex, mitochondrial OS=Mus musculus GN=Dlat PE=1 SV=2 - [ODP2_MOUSE]	19	1	9	9	82		0																				0			39.73	2.8	1	1	2.46582	2.8	1	1	66.63	2.34	1	1	2.34848	2.34	1	1
Q9DB05	Alpha-soluble NSF attachment protein OS=Mus musculus GN=Napa PE=1 SV=1 - [SNAA_MOUSE]	18.98	1	3	4	7	8.8906	18.98	4	4	69.0217	15.59	3	3
Q60597	2-oxoglutarate dehydrogenase, mitochondrial OS=Mus musculus GN=Ogdh PE=1 SV=3 - [ODO1_MOUSE]	18.96	5	11	13	51	0	0.98	1	1	31.77	0.98	1	1																									344.657	17.99	12	26	21.1971	17.99	12	23
Q61696;Q3TU85	Heat shock 70 kDa protein 1A OS=Mus musculus GN=Hspa1a PE=1 SV=2 - [HS71A_MOUSE]	18.88	2	4	10	94	14.3699	8.58	4	6	170.753	9.98	5	6									65.25	2.03	1	1	1.75291	2.03	1	1									39.06	2.03	1	2					72.4574	2.03	1
Q80X80	C2 domain-containing protein 2-like OS=Mus musculus GN=C2cd2l PE=1 SV=2 - [C2C2L_MOUSE]	18.84	4	6	6	19																						0																0			215.096	18.84	6
P18524	Ig heavy chain V region RF OS=Mus musculus PE=4 SV=1 - [HVM53_MOUSE]	18.8	3	1	2	10	2.53213	9.4	1	1	38.98	9.4	1	1
D3YVF0	A-kinase anchor protein 5 OS=Mus musculus GN=Akap5 PE=3 SV=2 - [AKAP5_MOUSE]	18.79	2	4	4	40																									280.269	16.38	3	6	17.774	16.38	3	6	166.57	13.15	2	6	15.153	13.15	2	6	35.71	3.49	1
Q9DB77	Cytochrome b-c1 complex subunit 2, mitochondrial OS=Mus musculus GN=Uqcrc2 PE=1 SV=1 - [QCR2_MOUSE]	18.76	1	6	6	22	14.0184	18.76	6	6	155.54	11.04	4	4														0
E9Q7H5	Uncharacterized protein OS=Mus musculus GN=Gm8991 PE=4 SV=1 - [E9Q7H5_MOUSE]	18.67	7	3	3	5	5.0498	12	2	2	123.21	7.33	1	1
P62862	40S ribosomal protein S30 OS=Mus musculus GN=Fau PE=3 SV=1 - [RS30_MOUSE]	18.64	2	2	2	8
Q9Z2K1;Q3SYP5	Keratin, type I cytoskeletal 16 OS=Mus musculus GN=Krt16 PE=1 SV=3 - [K1C16_MOUSE]	18.55	13	5	10	61	33.0614	18.55	10	18	335.038	18.55	10	17														0							0	3.2	1	1
P31324	cAMP-dependent protein kinase type II-beta regulatory subunit OS=Mus musculus GN=Prkar2b PE=1 SV=3 - [KAP3_MOUSE]	18.51	3	3	5	11	4.68791	7.21	2	2	36.7354	7.21	2	2																														0
E9Q223	Hemoglobin subunit beta-1 (Fragment) OS=Mus musculus GN=Hbb-b1 PE=3 SV=1 - [E9Q223_MOUSE]	18.45	3	1	1	6
P63328;B2RRX2	Serine/threonine-protein phosphatase 2B catalytic subunit alpha isoform OS=Mus musculus GN=Ppp3ca PE=1 SV=1 - [PP2BA_MOUSE]	18.43	3	7	8	22	6.54534	7.29	4	4	43.8657	9.02	5	5														0																0
Q9CQ69	Cytochrome b-c1 complex subunit 8 OS=Mus musculus GN=Uqcrq PE=1 SV=3 - [QCR8_MOUSE]	18.29	1	2	2	18		0
E9QNN1	ATP-dependent RNA helicase A OS=Mus musculus GN=Dhx9 PE=4 SV=1 - [E9QNN1_MOUSE]	18.28	4	18	18	40	7.52868	2.6	3	3	79.7152	3.32	4	4																					63.2103	17.56	17	33						0
Q61656	Probable ATP-dependent RNA helicase DDX5 OS=Mus musculus GN=Ddx5 PE=1 SV=2 - [DDX5_MOUSE]	18.24	3	6	9	60	6.31753	7.82	4	4	74.94	7.82	4	4																						0
Q8CGK3	Lon protease homolog, mitochondrial OS=Mus musculus GN=Lonp1 PE=1 SV=2 - [LONM_MOUSE]	18.23	2	14	14	65		0																															838.268	18.02	13	33	36.2543	18.23	14	32
P63038	60 kDa heat shock protein, mitochondrial OS=Mus musculus GN=Hspd1 PE=1 SV=1 - [CH60_MOUSE]	17.98	4	6	6	42	2.56482	2.09	1	1	43.16	2.09	1	1										0								0							30.34	3.66	1	2					30.45	8.03	2
P28738	Kinesin heavy chain isoform 5C OS=Mus musculus GN=Kif5c PE=1 SV=3 - [KIF5C_MOUSE]	17.89	3	7	14	51	12.8625	6.17	5	5	103.42	6.17	5	5																	633.66	13.81	11	20	31.8194	13.81	11	19	63.81	1.36	1	1	2.09408	1.36	1	1
Q641P0-2	Isoform 2 of Actin-related protein 3B OS=Mus musculus GN=Actr3b - [ARP3Biso2_MOUSE]	17.88	2	6	6	12	7.38447	17.88	6	6	50.0707	17.88	6	6
Q8BIJ6	Isoleucyl-tRNA synthetase, mitochondrial OS=Mus musculus GN=Iars2 PE=2 SV=1 - [SYIM_MOUSE]	17.79	3	12	12	60		0												0																			796.774	17.79	12	32	42.8521	15.22	10	28
Q9Z1Q9;Q790I0	Valine--tRNA ligase OS=Mus musculus GN=Vars PE=2 SV=1 - [SYVC_MOUSE]	17.74	6	15	15	53	4.46667	2.93	3	3	69.92	2.06	2	2																	586.863	16.86	14	26	26.4545	14.96	12	22
F8VQC1	Protein Srp72 OS=Mus musculus GN=Srp72 PE=4 SV=1 - [F8VQC1_MOUSE]	17.59	2	8	8	16		0
P01652	Ig kappa chain V-V region J606 OS=Mus musculus PE=1 SV=1 - [KV5AK_MOUSE]	17.59	1	1	1	1
Q4VA93	Protein kinase C OS=Mus musculus GN=Prkca PE=2 SV=1 - [Q4VA93_MOUSE]	17.56	3	3	9	39	1.78545	1.34	1	1	28.58	6.25	3	3
O70318	Band 4.1-like protein 2 OS=Mus musculus GN=Epb41l2 PE=1 SV=1 - [E41L2_MOUSE]	17.51	7	12	12	91																						0			42.18	2.83	1	3	0	2.83	1	4	181.65	15.79	8	19	14.9253	14.17	7	14	340.985	11.34	9
A2AFI4	RNA binding motif protein, X chromosome (Fragment) OS=Mus musculus GN=Rbmx PE=4 SV=1 - [A2AFI4_MOUSE]	17.48	5	1	1	4		0
E9Q175	Unconventional myosin-VI OS=Mus musculus GN=Myo6 PE=4 SV=1 - [E9Q175_MOUSE]	17.4	6	19	19	39	42.3494	15.56	17	20	411.148	14.37	16	18																					2.66536	1.2	1	1						0
P36916	Guanine nucleotide-binding protein-like 1 OS=Mus musculus GN=Gnl1 PE=1 SV=4 - [GNL1_MOUSE]	17.3	3	8	8	47		0
F7CGC9	DnaJ homolog subfamily C member 24 (Fragment) OS=Mus musculus GN=Dnajc24 PE=4 SV=1 - [F7CGC9_MOUSE]	17.24	1	1	1	4		0												0								0								0								0
Q8BFR5-2	Isoform 2 of Elongation factor Tu, mitochondrial OS=Mus musculus GN=Tufm - [EFTUiso2_MOUSE]	17.24	3	6	6	13	9.32593	17.24	6	7	86.5331	10.57	4	4
Q91V41;Q50HX4	Ras-related protein Rab-14 OS=Mus musculus GN=Rab14 PE=1 SV=3 - [RAB14_MOUSE]	17.21	35	1	3	17	1.68306	5.12	1	1	37.63	5.12	1	1													2.14206	11.16	1	1
Q78PY7	Staphylococcal nuclease domain-containing protein 1 OS=Mus musculus GN=Snd1 PE=1 SV=1 - [SND1_MOUSE]	17.14	2	10	10	32	5.07516	3.19	2	2	55.74	3.19	2	2																									283.246	15.38	9	14	23.4478	15.38	9	14
F6TQW2	Protein Ighg2c OS=Mus musculus GN=Ighg2c PE=4 SV=1 - [F6TQW2_MOUSE]	17.12	2	4	6	147	6.84091	12.41	4	4	95.91	7.2	2	2																														0
P80318	T-complex protein 1 subunit gamma OS=Mus musculus GN=Cct3 PE=1 SV=1 - [TCPG_MOUSE]	17.06	5	8	8	25	3.43397	4.04	2	2	27.02	4.04	2	2																						0
Q02053;B9EHN0	Ubiquitin-like modifier-activating enzyme 1 OS=Mus musculus GN=Uba1 PE=1 SV=1 - [UBA1_MOUSE]	16.92	2	11	11	36	9.984	5.2	4	5	86.2367	3.88	3	3																									466.635	13.14	8	15	22.8131	13.14	8	13
D6RH49	40S ribosomal protein S27 OS=Mus musculus GN=Rps27l PE=3 SV=1 - [D6RH49_MOUSE]	16.88	4	1	1	8		0
Q61072	Disintegrin and metalloproteinase domain-containing protein 9 OS=Mus musculus GN=Adam9 PE=2 SV=2 - [ADAM9_MOUSE]	16.8	2	11	11	56	27.9265	13.85	9	10	279.101	13.85	9	10																									37.74	2.84	1	1		0			54.7624	2.72	1
P58252	Elongation factor 2 OS=Mus musculus GN=Eef2 PE=1 SV=2 - [EF2_MOUSE]	16.78	1	11	11	41	16.7445	7.81	6	8	165.457	8.86	7	9																									275.222	11.89	7	11	14.8049	8.74	5	8	73.6809	3.73	2
Q925I1;A2AD89	ATPase family AAA domain-containing protein 3 OS=Mus musculus GN=Atad3 PE=1 SV=1 - [ATAD3_MOUSE]	16.75	6	7	7	29		0			21.85	1.86	1	1														0
P10126	Elongation factor 1-alpha 1 OS=Mus musculus GN=Eef1a1 PE=1 SV=3 - [EF1A1_MOUSE]	16.67	3	2	6	25	13.2518	12.12	4	5	104.594	11.9	4	5																						0								0
P10637-5	Isoform Tau-D of Microtubule-associated protein tau OS=Mus musculus GN=Mapt - [TAUisoD_MOUSE]	16.67	9	5	5	10	8.02838	5.91	3	4	63.3413	10.22	4	4																														0
P01648	Ig kappa chain V-V region HP 91A3 OS=Mus musculus PE=1 SV=1 - [KV5AF_MOUSE]	16.67	2	1	1	1
Q8R0Y6	Cytosolic 10-formyltetrahydrofolate dehydrogenase OS=Mus musculus GN=Aldh1l1 PE=2 SV=1 - [AL1L1_MOUSE]	16.63	3	11	11	38	1.72283	1	1	1																													475.364	13.86	9	19	26.9013	14.08	9	18
O70443	Guanine nucleotide-binding protein G(z) subunit alpha OS=Mus musculus GN=Gnaz PE=2 SV=4 - [GNAZ_MOUSE]	16.62	1	4	4	12	3.9809	7.04	2	2	36.18	7.04	2	2
Q8BGQ7	Alanine--tRNA ligase, cytoplasmic OS=Mus musculus GN=Aars PE=1 SV=1 - [SYAC_MOUSE]	16.53	1	10	10	27	0	1.14	1	1																													353.086	13.74	8	14	12.1744	10.74	7	12
Q9JKK7	Tropomodulin-2 OS=Mus musculus GN=Tmod2 PE=1 SV=2 - [TMOD2_MOUSE]	16.52	2	4	4	8	11.9055	16.52	4	4	95.9811	16.52	4	4
E9Q1V9	Calcium/calmodulin-dependent protein kinase type II subunit delta OS=Mus musculus GN=Camk2d PE=4 SV=1 - [E9Q1V9_MOUSE]	16.41	15	1	7	197	24.5792	10.55	6	9	222.141	10.55	6	9						0							11.2873	4.49	2	7					11.2059	4.49	2	6					4.8211	2.34	1	3
B1AZP2-2	Isoform 2 of Disks large-associated protein 4 OS=Mus musculus GN=Dlgap4 - [DLGP4iso2_MOUSE]	16.38	10	11	12	39	18.4154	10.41	8	9	124.815	10.41	8	9
D3Z7P4	Glutaminase kidney isoform, mitochondrial OS=Mus musculus GN=Gls PE=3 SV=1 - [D3Z7P4_MOUSE]	16.29	4	5	5	9	1.81634	2.04	1	1										0																								0
Q9JIG8	PRA1 family protein 2 OS=Mus musculus GN=Praf2 PE=2 SV=1 - [PRAF2_MOUSE]	16.29	1	2	2	9
Q9R1V6;D6QSS8	Disintegrin and metalloproteinase domain-containing protein 22 OS=Mus musculus GN=Adam22 PE=1 SV=2 - [ADA22_MOUSE]	16.26	25	10	10	65	11.223	5.86	4	4	117.855	4.09	3	3																						0											264.678	8.63	5
P62814	V-type proton ATPase subunit B, brain isoform OS=Mus musculus GN=Atp6v1b2 PE=1 SV=1 - [VATB2_MOUSE]	16.24	2	5	5	27	0	2.94	1	1	33.06	2.94	1	1																						0								0
Q3TCR7	Dynamin-2 OS=Mus musculus GN=Dnm2 PE=2 SV=1 - [Q3TCR7_MOUSE]	16.23	11	1	16	109	5.53133	4.14	4	4	56.86	2.19	2	2													6.11449	3.11	3	5					6.02269	2.3	2	4					24.3091	13.92	13	38
E0CX78	Fc receptor-like A (Fragment) OS=Mus musculus GN=Fcrla PE=4 SV=1 - [E0CX78_MOUSE]	16.2	2	1	1	1																																						0
P01843	Ig lambda-1 chain C region OS=Mus musculus PE=1 SV=1 - [LAC1_MOUSE]	16.19	1	2	2	6		0
Q04750	DNA topoisomerase 1 OS=Mus musculus GN=Top1 PE=1 SV=2 - [TOP1_MOUSE]	16.17	2	9	9	46		0																															392.321	12.39	7	17	28.512	12.39	7	17
Q9ERA6;Q3TTV6	Tuftelin-interacting protein 11 OS=Mus musculus GN=Tfip11 PE=1 SV=1 - [TFP11_MOUSE]	16.11	1	11	11	18	16.5757	12.53	9	9	119.055	8.35	6	6																									22.82	3.58	2	2	0	1.67	1	1
Q8JZQ9	Eukaryotic translation initiation factor 3 subunit B OS=Mus musculus GN=Eif3b PE=1 SV=1 - [EIF3B_MOUSE]	15.94	2	6	6	31		0																				0											185.055	15.94	6	16	16.5655	15.94	6	15
Q9R1T4	Septin-6 OS=Mus musculus GN=Sept6 PE=1 SV=4 - [SEPT6_MOUSE]	15.9	4	2	4	10		0
P62823	Ras-related protein Rab-3C OS=Mus musculus GN=Rab3c PE=1 SV=1 - [RAB3C_MOUSE]	15.86	34	1	3	25	1.68306	4.85	1	1	37.63	4.85	1	1														0
O35737	Heterogeneous nuclear ribonucleoprotein H OS=Mus musculus GN=Hnrnph1 PE=1 SV=3 - [HNRH1_MOUSE]	15.81	4	5	5	12	7.23154	12.03	4	5	54.3167	6.46	2	3
D3Z7K0	Ubiquitin thioesterase OTUB1 (Fragment) OS=Mus musculus GN=Otub1 PE=4 SV=1 - [D3Z7K0_MOUSE]	15.79	3	1	1	2	3.64629	15.79	1	1	31.9	15.79	1	1
Q8BGZ7	Keratin, type II cytoskeletal 75 OS=Mus musculus GN=Krt75 PE=1 SV=1 - [K2C75_MOUSE]	15.79	3	1	11	274	22.9959	11.62	8	9	135.258	13.07	9	9	283.272	2.18	1	8	25.4474	2.18	1	8	449.655	5.99	3	14	29.4921	5.99	3	14	343.337	2.18	1	7	17.0123	2.18	1	7	266.05	3.81	2	8	14.9236	3.81	2	8	270.509	2.18	1
Q8C1B7	Septin-11 OS=Mus musculus GN=Sept11 PE=1 SV=4 - [SEP11_MOUSE]	15.78	13	2	5	14	4.19672	6.96	2	2	23.54	4.41	2	2
Q8K310;Q5BL18	Matrin-3 OS=Mus musculus GN=Matr3 PE=1 SV=1 - [MATR3_MOUSE]	15.72	2	8	8	70	2.085	1.54	1	1	51.66	1.54	1	1																									567.859	13.59	7	30	32.9055	15.72	8	32
Q8R366	Immunoglobulin superfamily member 8 OS=Mus musculus GN=Igsf8 PE=1 SV=2 - [IGSF8_MOUSE]	15.71	3	6	6	40	2.698	1.96	1	1	41.15	1.96	1	1						0																								0
H3BKR2	Guanine nucleotide-binding protein G(I)/G(S)/G(T) subunit beta-1 (Fragment) OS=Mus musculus GN=Gnb1 PE=4 SV=1 - [H3BKR2_MOUSE]	15.69	4	2	3	11	4.66354	15.69	3	3	47.73	8.39	2	2
P12960	Contactin-1 OS=Mus musculus GN=Cntn1 PE=1 SV=1 - [CNTN1_MOUSE]	15.69	1	12	12	50	12.4728	6.67	5	5	113.934	6.67	5	5									24.38	2.25	1	2	2.58573	2.25	1	1	457.976	10.39	8	18	26.3989	10.39	8	19
P80313	T-complex protein 1 subunit eta OS=Mus musculus GN=Cct7 PE=1 SV=1 - [TCPH_MOUSE]	15.63	1	5	5	12		0
O55131	Septin-7 OS=Mus musculus GN=Sept7 PE=1 SV=1 - [SEPT7_MOUSE]	15.6	9	2	5	10	3.82166	5.28	2	2	41.4489	4.13	2	2																									31.34	4.36	1	1
Q61316	Heat shock 70 kDa protein 4 OS=Mus musculus GN=Hspa4 PE=1 SV=1 - [HSP74_MOUSE]	15.58	2	7	8	34	4.96912	3.33	2	2	74.439	3.33	2	2																									298.846	13.91	7	13	13.8476	15.58	8	14
D3Z3B2	V-type proton ATPase 16 kDa proteolipid subunit (Fragment) OS=Mus musculus GN=Atp6v0c PE=3 SV=1 - [D3Z3B2_MOUSE]	15.52	3	1	1	18																						0
Q9JHU4	Cytoplasmic dynein 1 heavy chain 1 OS=Mus musculus GN=Dync1h1 PE=1 SV=2 - [DYHC1_MOUSE]	15.48	2	55	55	236	96.9401	8.33	31	39	690.565	8.66	32	39	1608.2	6.89	21	59	148.054	6.89	21	65	44.08	0.52	1	2	2.63191	0.52	1	2														0
Q9WV60	Glycogen synthase kinase-3 beta OS=Mus musculus GN=Gsk3b PE=1 SV=2 - [GSK3B_MOUSE]	15.48	2	4	4	14	6.89122	15.48	4	4	37.9339	15.48	4	4																						0
Q3V0K5	Protein 4930567H17Rik OS=Mus musculus GN=4930567H17Rik PE=2 SV=1 - [Q3V0K5_MOUSE]	15.45	1	1	1	1		0
G3UZA4	Casein kinase II subunit beta (Fragment) OS=Mus musculus GN=Csnk2b PE=4 SV=1 - [G3UZA4_MOUSE]	15.45	6	1	1	2
Q9CZ13	Cytochrome b-c1 complex subunit 1, mitochondrial OS=Mus musculus GN=Uqcrc1 PE=1 SV=2 - [QCR1_MOUSE]	15.42	1	6	6	19	10.7783	13.33	5	5	81.466	11.46	5	5
P97807	Fumarate hydratase, mitochondrial OS=Mus musculus GN=Fh PE=1 SV=3 - [FUMH_MOUSE]	15.38	2	5	5	9	10.5432	8.68	3	3	143.814	8.68	3	3
F7AAP4	Protein Atp2b4 OS=Mus musculus GN=Atp2b4 PE=3 SV=1 - [F7AAP4_MOUSE]	15.35	4	6	15	89	25.9461	9.43	8	11	227.086	5.06	5	8						0							25.9762	5.92	5	9					88.1104	12.52	11	38					3.76536	4.46	4	6
Q5HZK2	Neurensin-2 OS=Mus musculus GN=Nrsn2 PE=2 SV=1 - [NRSN2_MOUSE]	15.35	1	1	1	1
P16125	L-lactate dehydrogenase B chain OS=Mus musculus GN=Ldhb PE=1 SV=2 - [LDHB_MOUSE]	15.27	2	3	4	7	4.99931	12.57	3	3	108.03	15.27	4	4
E9Q7L0	Protein Ogdhl OS=Mus musculus GN=Ogdhl PE=4 SV=1 - [E9Q7L0_MOUSE]	15.26	1	9	11	27	2.67051	2.24	2	2	66.2483	2.24	2	2																													35.9669	13.02	9	23
O54991	Contactin-associated protein 1 OS=Mus musculus GN=Cntnap1 PE=1 SV=2 - [CNTP1_MOUSE]	15.16	1	18	18	122	24.766	8.23	9	10	178.293	9.39	10	10									893.608	11.77	14	35	68.4894	11.77	14	35	43.6	1.23	1	1	3.62697	1.23	1	1
P48722	Heat shock 70 kDa protein 4L OS=Mus musculus GN=Hspa4l PE=1 SV=2 - [HS74L_MOUSE]	15.16	5	8	9	31	6.1882	4.53	3	3	66.159	4.53	3	3																						0			295.455	13.48	8	11	14.3544	15.16	9	12
P56564	Excitatory amino acid transporter 1 OS=Mus musculus GN=Slc1a3 PE=1 SV=2 - [EAA1_MOUSE]	15.1	3	6	6	145	2.97978	6.63	2	3	29.91	4.24	1	1													0	3.68	1	1	124.195	10.68	3	7	5.01826	7	2	3	544.867	12.71	5	23	24.1805	12.71	4	20	176.911	10.68	3
H3BJN6	FERM domain-containing protein 4A (Fragment) OS=Mus musculus GN=Frmd4a PE=4 SV=1 - [H3BJN6_MOUSE]	15.09	6	1	1	1		0																				0
P53994	Ras-related protein Rab-2A OS=Mus musculus GN=Rab2a PE=1 SV=1 - [RAB2A_MOUSE]	15.09	3	2	2	8
P14131	40S ribosomal protein S16 OS=Mus musculus GN=Rps16 PE=2 SV=4 - [RS16_MOUSE]	15.07	1	2	2	8
Q61885	Myelin-oligodendrocyte glycoprotein OS=Mus musculus GN=Mog PE=1 SV=1 - [MOG_MOUSE]	15.04	3	3	3	14	2.34399	4.88	1	1	35.33	4.88	1	1
Q9D6R2	Isocitrate dehydrogenase [NAD] subunit alpha, mitochondrial OS=Mus musculus GN=Idh3a PE=1 SV=1 - [IDH3A_MOUSE]	15.03	2	5	5	15	12.0187	11.2	4	5	130.683	15.03	5	6																						0
P31938	Dual specificity mitogen-activated protein kinase kinase 1 OS=Mus musculus GN=Map2k1 PE=1 SV=2 - [MP2K1_MOUSE]	15.01	3	5	5	9	6.83568	12.72	4	4	54.15	15.01	5	5
F8VPK5	Rho-associated protein kinase 2 OS=Mus musculus GN=Rock2 PE=4 SV=1 - [F8VPK5_MOUSE]	14.99	7	14	14	32	11.3166	3.96	4	4	124.88	3.96	4	4						0							4.67265	3.53	3	3					29.5282	11.31	11	21
Q9JME5	AP-3 complex subunit beta-2 OS=Mus musculus GN=Ap3b2 PE=1 SV=2 - [AP3B2_MOUSE]	14.97	1	10	10	59	7.43184	3.79	3	3	82.52	3.79	3	3														0			330.524	5.08	4	8	11.3594	5.08	4	8	372.732	12.48	8	16	22.1094	12.48	8	15	85.2044	2.31	2
P02535	Keratin, type I cytoskeletal 10 OS=Mus musculus GN=Krt10 PE=1 SV=3 - [K1C10_MOUSE]	14.91	14	8	12	54	34.0818	10.53	10	17	288.485	10.53	10	17									211.848	6.49	3	6	10.5691	4.39	2	4	155.113	2.28	1	2	1.90099	2.28	1	2	142.459	2.28	1	2	1.66605	2.28	1	2
Q8CC35	Synaptopodin OS=Mus musculus GN=Synpo PE=1 SV=2 - [SYNPO_MOUSE]	14.85	4	7	7	29		0																																							189.305	12.27	6
Q922S4	cGMP-dependent 3',5'-cyclic phosphodiesterase OS=Mus musculus GN=Pde2a PE=1 SV=3 - [PDE2A_MOUSE]	14.85	5	10	10	42	7.62917	4.69	3	4	100.268	4.69	3	4																									386.725	11.68	8	18	19.6669	11.68	8	16
F7ALS6	Aspartate aminotransferase, cytoplasmic (Fragment) OS=Mus musculus GN=Got1 PE=4 SV=1 - [F7ALS6_MOUSE]	14.84	2	2	2	4	4.71549	14.84	2	2	39.54	14.84	2	2
Q8CGP6;A3KPD0	Histone H2A type 1-H OS=Mus musculus GN=Hist1h2ah PE=1 SV=3 - [H2A1H_MOUSE]	14.84	10	1	1	49																	48.64	14.84	1	1					187.04	14.84	1	5	10.2347	14.84	1	5	118.89	14.84	1	3	4.97016	14.84	1	3	103.52	14.84	1
Q60875	Rho guanine nucleotide exchange factor 2 OS=Mus musculus GN=Arhgef2 PE=1 SV=4 - [ARHG2_MOUSE]	14.82	17	13	13	30	18.5964	9.95	10	10	85.0333	8.73	8	8																									143.919	6.9	4	6	7.81429	4.87	3	6
Q9JIS5	Synaptic vesicle glycoprotein 2A OS=Mus musculus GN=Sv2a PE=1 SV=1 - [SV2A_MOUSE]	14.82	1	9	9	35	10.8303	8.49	6	6	45.73	6.74	4	5																	23.64	1.89	1	1	2.01008	1.89	1	1									63.92	1.62	1
Q9QYR6	Microtubule-associated protein 1A OS=Mus musculus GN=Map1a PE=1 SV=2 - [MAP1A_MOUSE]	14.81	3	28	30	248	25.4539	5.08	10	12	155.361	5.55	11	13	85.9456	1.84	3	7	6.69228	1.04	2	4	173.183	5.37	9	18	12.6742	5.37	9	15	375.27	4	8	19	16.6138	4	8	18	356.388	4.79	9	20	10.4609	5.37	11	21	125.537	2.38	5
P04945	Ig kappa chain V-VI region NQ2-6.1 OS=Mus musculus PE=2 SV=1 - [KV6AB_MOUSE]	14.81	1	1	1	16
D3YZP8	Reticulocalbin-3 (Fragment) OS=Mus musculus GN=Rcn3 PE=4 SV=1 - [D3YZP8_MOUSE]	14.78	4	1	1	1	0	14.78	1	1
Q76MZ3	Serine/threonine-protein phosphatase 2A 65 kDa regulatory subunit A alpha isoform OS=Mus musculus GN=Ppp2r1a PE=1 SV=3 - [2AAA_MOUSE]	14.77	9	5	5	20		0
Q8CIE6	Coatomer subunit alpha OS=Mus musculus GN=Copa PE=1 SV=2 - [COPA_MOUSE]	14.62	4	15	15	49	12.5299	7.11	7	7	89.5675	7.52	8	8														0			439.2	10.29	10	17	22.3324	9.23	9	15	39.39	1.31	1	1	2.62888	1.31	1	1
F6WY65	Protein-methionine sulfoxide oxidase MICAL2 (Fragment) OS=Mus musculus GN=Mical2 PE=4 SV=1 - [F6WY65_MOUSE]	14.6	3	1	1	1
O09111	NADH dehydrogenase [ubiquinone] 1 beta subcomplex subunit 11, mitochondrial OS=Mus musculus GN=Ndufb11 PE=1 SV=2 - [NDUBB_MOUSE]	14.57	1	1	1	9		0																				0
G3UZ51	N-alpha-acetyltransferase 25, NatB auxiliary subunit (Fragment) OS=Mus musculus GN=Naa25 PE=4 SV=1 - [G3UZ51_MOUSE]	14.52	1	1	1	2
P80315	T-complex protein 1 subunit delta OS=Mus musculus GN=Cct4 PE=1 SV=3 - [TCPD_MOUSE]	14.47	3	6	6	26		0																																0				0			100.769	2.97	1
Q9EQH3;Q3TRJ1	Vacuolar protein sorting-associated protein 35 OS=Mus musculus GN=Vps35 PE=1 SV=1 - [VPS35_MOUSE]	14.45	1	9	9	43	8.60307	4.4	3	3	66.1728	4.4	3	3																						0								0			399.871	11.18	7
Q9D2Q8	Protein S100-A14 OS=Mus musculus GN=S100a14 PE=2 SV=1 - [S10AE_MOUSE]	14.42	1	1	1	2	3.78938	14.42	1	1	63.63	14.42	1	1
P62774	Myotrophin OS=Mus musculus GN=Mtpn PE=1 SV=2 - [MTPN_MOUSE]	14.41	1	1	1	6
Q99LC3	NADH dehydrogenase [ubiquinone] 1 alpha subcomplex subunit 10, mitochondrial OS=Mus musculus GN=Ndufa10 PE=1 SV=1 - [NDUAA_MOUSE]	14.37	1	4	4	13	0	8.17	3	3	31.22	5.07	2	2
Q9CWD9	Junction adhesion molecule 2 OS=Mus musculus GN=Jam2 PE=2 SV=1 - [Q9CWD9_MOUSE]	14.36	1	1	1	1		0																																			0	14.36	1	1
P16388	Potassium voltage-gated channel subfamily A member 1 OS=Mus musculus GN=Kcna1 PE=2 SV=1 - [KCNA1_MOUSE]	14.34	4	2	5	14	1.62565	1.82	1	1	31.36	1.82	1	1																						0												0
Q3UHD9	Arf-GAP with GTPase, ANK repeat and PH domain-containing protein 2 OS=Mus musculus GN=Agap2 PE=1 SV=1 - [AGAP2_MOUSE]	14.33	2	10	10	26	17.9563	5.82	5	6	156.32	6.49	6	7																	160.093	2.87	2	4	9.13943	2.87	2	4		0
P07724	Serum albumin OS=Mus musculus GN=Alb PE=1 SV=3 - [ALBU_MOUSE]	14.31	1	7	7	156	12.2646	9.7	4	5	65.54	9.7	4	4	231.972	2.14	1	7	17.7823	2.14	1	7	284.64	2.14	1	5	14.2971	2.14	1	5	246.202	2.14	1	4	9.83155	2.14	1	4	245.981	2.14	1	4	9.78412	2.14	1	4	213.898	2.14	1
P63089	Pleiotrophin OS=Mus musculus GN=Ptn PE=2 SV=1 - [PTN_MOUSE]	14.29	1	1	1	6		0												0																0
Q99PU5	Long-chain-fatty-acid--CoA ligase ACSBG1 OS=Mus musculus GN=Acsbg1 PE=1 SV=1 - [ACBG1_MOUSE]	14.29	3	8	8	25	7.59649	5.69	3	3	94.3433	5.69	3	3																														0
P68040	Guanine nucleotide-binding protein subunit beta-2-like 1 OS=Mus musculus GN=Gnb2l1 PE=1 SV=3 - [GBLP_MOUSE]	14.2	1	4	4	5	3.99275	9.15	3	3
G3UX53	Coronin (Fragment) OS=Mus musculus GN=Coro1a PE=3 SV=1 - [G3UX53_MOUSE]	14.16	5	1	1	2	2.4372	14.16	1	1	35.18	14.16	1	1
Q8BYI9	Tenascin-R OS=Mus musculus GN=Tnr PE=1 SV=2 - [TENR_MOUSE]	14.14	2	14	14	152	10.5651	5.01	5	5	99.5033	3.17	3	3	469.192	5.15	4	16	41.9441	6.33	5	16	699.69	12.22	12	27	45.4897	12.22	12	27	847.602	12.89	12	28	43.8378	12.89	12	26						0
Q9CQ75	NADH dehydrogenase [ubiquinone] 1 alpha subcomplex subunit 2 OS=Mus musculus GN=Ndufa2 PE=1 SV=3 - [NDUA2_MOUSE]	14.14	1	1	1	4
Q9DB41-2	Isoform 2 of Mitochondrial glutamate carrier 2 OS=Mus musculus GN=Slc25a18 - [GHC2iso2_MOUSE]	14.1	2	1	4	16	7.30589	14.1	4	4	107.854	14.1	4	4																						0								0
Q9WUA2	Phenylalanine--tRNA ligase beta subunit OS=Mus musculus GN=Farsb PE=2 SV=2 - [SYFB_MOUSE]	14.09	2	7	7	19		0
E9PWC0	Microtubule-associated protein OS=Mus musculus GN=Mtap4 PE=4 SV=1 - [E9PWC0_MOUSE]	14.08	10	9	9	20	22.7334	12.86	8	10	185.023	12.2	8	10																						0								0
Q9Z2I0	LETM1 and EF-hand domain-containing protein 1, mitochondrial OS=Mus musculus GN=Letm1 PE=2 SV=1 - [LETM1_MOUSE]	13.96	1	6	6	19		0																																				0
E9Q6L3	Methylglutaconyl-CoA hydratase, mitochondrial OS=Mus musculus GN=Auh PE=4 SV=1 - [E9Q6L3_MOUSE]	13.91	5	1	1	2
Q9JLM8	Serine/threonine-protein kinase DCLK1 OS=Mus musculus GN=Dclk1 PE=1 SV=1 - [DCLK1_MOUSE]	13.89	6	7	7	37	4.99517	3.44	2	2	35.7787	4.89	3	3																																	368.664	10.98	5
P14873	Microtubule-associated protein 1B OS=Mus musculus GN=Map1b PE=1 SV=2 - [MAP1B_MOUSE]	13.88	2	21	23	155	33.1537	6.37	11	13	432.358	5.19	9	11									442.513	6.94	12	20	33.5134	6.09	11	19	219.155	3.13	6	10	12.2492	3.13	6	10	324.92	4.34	7	18	21.9482	4.34	7	16	128.483	0.57	1
Q9QYC0	Alpha-adducin OS=Mus musculus GN=Add1 PE=1 SV=2 - [ADDA_MOUSE]	13.88	7	9	9	20	17.6982	13.61	8	9	113.214	7.89	4	5																									15.56	4.63	2	3	0	4.9	3	3
Q3TTY5	Keratin, type II cytoskeletal 2 epidermal OS=Mus musculus GN=Krt2 PE=1 SV=1 - [K22E_MOUSE]	13.86	3	5	10	64	26.2257	7.5	7	12	157.899	7.5	8	11									92.6002	2.97	2	8	5.39842	2.97	2	7	25.98	1.7	1	2	5.1783	1.7	1	2	32.29	2.97	2	2	2.37282	2.97	2	2
Q60864	Stress-induced-phosphoprotein 1 OS=Mus musculus GN=Stip1 PE=1 SV=1 - [STIP1_MOUSE]	13.81	1	5	5	17	2.4634	3.13	1	2
P18531	Ig heavy chain V region M315 OS=Mus musculus PE=1 SV=1 - [HVM60_MOUSE]	13.79	1	1	1	2
Q3UNH4	G protein-regulated inducer of neurite outgrowth 1 OS=Mus musculus GN=Gprin1 PE=1 SV=2 - [GRIN1_MOUSE]	13.73	1	8	8	32	2.23124	1.5	1	1	46.21	1.5	1	1																	29.4317	5.47	3	3	2.02409	5.47	3	4					0	2.25	1	1	40.07	1.72	1
Q80XN0	D-beta-hydroxybutyrate dehydrogenase, mitochondrial OS=Mus musculus GN=Bdh1 PE=1 SV=2 - [BDH_MOUSE]	13.7	2	4	4	10	7.69256	6.12	2	3	40.8633	6.12	2	3
P18525	Ig heavy chain V region 5-84 OS=Mus musculus PE=1 SV=1 - [HVM54_MOUSE]	13.68	1	1	1	16		0																																							132.574	13.68	1
P56135	ATP synthase subunit f, mitochondrial OS=Mus musculus GN=Atp5j2 PE=1 SV=3 - [ATPK_MOUSE]	13.64	2	1	1	13									39.01	13.64	1	1	1.73037	13.64	1	1	32.42	13.64	1	1	1.63108	13.64	1	1	47.11	13.64	1	1	0	13.64	1	1						0			36.69	13.64	1
P62482	Voltage-gated potassium channel subunit beta-2 OS=Mus musculus GN=Kcnab2 PE=1 SV=1 - [KCAB2_MOUSE]	13.62	6	3	3	6	1.64527	3.27	1	1	25.69	3.27	1	1						0																0
Q2M3X8	Phosphatase and actin regulator 1 OS=Mus musculus GN=Phactr1 PE=1 SV=1 - [PHAR1_MOUSE]	13.62	8	8	8	15	16.0417	13.62	8	9	54.7567	11.72	6	6
E9Q1Z0	Protein 4732456N10Rik OS=Mus musculus GN=4732456N10Rik PE=3 SV=1 - [E9Q1Z0_MOUSE]	13.57	3	1	9	58	27.2201	10.59	7	10	169.586	10.59	7	11					4.67518	2.04	1	2					4.98187	5.95	3	6													0	1.67	1	1
P08730;B1AQ76	Keratin, type I cytoskeletal 13 OS=Mus musculus GN=Krt13 PE=1 SV=2 - [K1C13_MOUSE]	13.5	13	1	9	22	16.3599	10.76	8	10	118.782	8.7	7	9									0	2.75	1	1		0																0
Q9Z1X4	Interleukin enhancer-binding factor 3 OS=Mus musculus GN=Ilf3 PE=1 SV=2 - [ILF3_MOUSE]	13.47	5	5	5	15		0																															98.8591	11.47	4	7	6.64875	5.01	2	4	47.7547	2	1
Q3UHJ0	AP2-associated protein kinase 1 OS=Mus musculus GN=Aak1 PE=1 SV=2 - [AAK1_MOUSE]	13.45	2	7	7	18	24.7579	13.45	7	9	173.494	12.1	6	8																	24.86	2.09	1	1
F7CCX1	Protein-tyrosine kinase 2-beta (Fragment) OS=Mus musculus GN=Ptk2b PE=4 SV=1 - [F7CCX1_MOUSE]	13.35	4	4	4	6	6.20987	9.16	3	3	37.97	10.47	3	3																						0
Q9WUM5	Succinyl-CoA ligase [ADP/GDP-forming] subunit alpha, mitochondrial OS=Mus musculus GN=Suclg1 PE=1 SV=4 - [SUCA_MOUSE]	13.29	1	2	2	20	3.12833	4.62	1	1	30.42	4.62	1	1																													0	8.67	1	1
Q9CQQ7;Q5I0W0	ATP synthase subunit b, mitochondrial OS=Mus musculus GN=Atp5f1 PE=1 SV=1 - [AT5F1_MOUSE]	13.28	1	3	3	22		0												0
P61922	4-aminobutyrate aminotransferase, mitochondrial OS=Mus musculus GN=Abat PE=1 SV=1 - [GABT_MOUSE]	13.2	3	4	4	16
B1ARW4	NADH dehydrogenase (Ubiquinone) Fe-S protein 5 (Fragment) OS=Mus musculus GN=Ndufs5 PE=4 SV=1 - [B1ARW4_MOUSE]	13.19	2	1	1	6
Q61553	Fascin OS=Mus musculus GN=Fscn1 PE=1 SV=4 - [FSCN1_MOUSE]	13.18	4	4	4	20		0																																				0
P68254-2	Isoform 2 of 14-3-3 protein theta OS=Mus musculus GN=Ywhaq - [1433Tiso2_MOUSE]	13.17	5	1	2	6		0
Q99J56	Derlin-1 OS=Mus musculus GN=Derl1 PE=2 SV=1 - [DERL1_MOUSE]	13.15	1	1	1	1
P23819	Glutamate receptor 2 OS=Mus musculus GN=Gria2 PE=1 SV=3 - [GRIA2_MOUSE]	13.14	6	6	8	38	4.93539	3.06	2	2	39.25	3.06	2	2										0												0			245.776	6.68	4	8	13.1454	6.68	4	8	108.453	1.59	1
P01675	Ig kappa chain V-VI region XRPC 44 OS=Mus musculus PE=1 SV=1 - [KV6A1_MOUSE]	13.08	5	1	1	2
P01638	Ig kappa chain V-V region L6 (Fragment) OS=Mus musculus PE=2 SV=1 - [KV5A6_MOUSE]	13.04	2	1	1	2		0
P03899	NADH-ubiquinone oxidoreductase chain 3 OS=Mus musculus GN=Mtnd3 PE=3 SV=3 - [NU3M_MOUSE]	13.04	1	1	1	2	3.22745	13.04	1	1	58.12	13.04	1	1
P62855	40S ribosomal protein S26 OS=Mus musculus GN=Rps26 PE=2 SV=3 - [RS26_MOUSE]	13.04	1	1	1	8
Q8VIJ6	Splicing factor, proline- and glutamine-rich OS=Mus musculus GN=Sfpq PE=1 SV=1 - [SFPQ_MOUSE]	13.02	1	6	6	26	4.36361	3.86	2	2	52.61	3.86	2	2																									25.62	2.43	1	2					192.534	9.16	4
Q91V12-2	Isoform A of Cytosolic acyl coenzyme A thioester hydrolase OS=Mus musculus GN=Acot7 - [BACHisoA_MOUSE]	13.02	5	3	3	18	10.3102	13.02	3	5	103.43	13.02	3	5
Q9Z268	RasGAP-activating-like protein 1 OS=Mus musculus GN=Rasal1 PE=2 SV=2 - [RASL1_MOUSE]	13.02	2	8	8	30	2.7494	1.5	1	1	51	1.5	1	1																																	521.473	11.51	7
Q9JJF3	Lysine-specific demethylase NO66 OS=Mus musculus GN=No66 PE=1 SV=2 - [NO66_MOUSE]	12.94	1	5	5	22		0																																				0
O55091	Protein IMPACT OS=Mus musculus GN=Impact PE=1 SV=2 - [IMPCT_MOUSE]	12.89	1	1	2	2	0	5.35	1	1
D3YTT7	MCG2650 OS=Mus musculus GN=Rpsa-ps10 PE=3 SV=1 - [D3YTT7_MOUSE]	12.88	2	3	3	6	8.19245	12.88	3	3	82.0061	12.88	3	3																						0
Q64695	Endothelial protein C receptor OS=Mus musculus GN=Procr PE=2 SV=3 - [EPCR_MOUSE]	12.81	1	1	1	2
Q91V14	Solute carrier family 12 member 5 OS=Mus musculus GN=Slc12a5 PE=1 SV=2 - [S12A5_MOUSE]	12.74	6	12	12	51	9.26649	4.13	5	6	51.919	4.13	5	6																	231.397	7.03	6	11	11.0624	7.03	6	11	75.756	3.16	2	6	0	3.16	2	4	103.377	3.25	3
Q80TS7	Dendrin OS=Mus musculus GN=Ddn PE=1 SV=3 - [DEND_MOUSE]	12.68	1	6	6	19	10.3342	9.01	5	5	46.0333	7.18	4	4
P63094-2	Isoform Gnas-2 of Guanine nucleotide-binding protein G(s) subunit alpha isoforms short OS=Mus musculus GN=Gnas - [GNAS2iso2_MOUSE]	12.63	16	2	4	9	6.11508	7.63	3	4	41.86	12.63	4	5																						0
D3Z568	NADH dehydrogenase (Ubiquinone) 1 beta subcomplex, 5, isoform CRA_e OS=Mus musculus GN=Ndufb5 PE=4 SV=1 - [D3Z568_MOUSE]	12.61	4	1	1	10
P14152	Malate dehydrogenase, cytoplasmic OS=Mus musculus GN=Mdh1 PE=1 SV=3 - [MDHC_MOUSE]	12.57	2	3	3	7	10.255	8.68	2	3	135.83	12.57	3	4																						0
Q505F5;B1AX98	Leucine-rich repeat-containing protein 47 OS=Mus musculus GN=Lrrc47 PE=1 SV=1 - [LRC47_MOUSE]	12.56	2	5	5	19		0
Q80TE7	Leucine-rich repeat-containing protein 7 OS=Mus musculus GN=Lrrc7 PE=1 SV=2 - [LRRC7_MOUSE]	12.55	2	14	14	52	21.5594	7.99	9	11	190.111	8.86	10	12																						0
Q3UV17	Keratin, type II cytoskeletal 2 oral OS=Mus musculus GN=Krt76 PE=2 SV=1 - [K22O_MOUSE]	12.46	2	6	11	36	31.6324	12.46	10	12	199.442	12.46	10	10									118.331	3.54	2	5	3.24975	3.54	2	5						0			32.29	1.52	1	1	0	1.52	1	1
G3UYH2	26S proteasome non-ATPase regulatory subunit 11 (Fragment) OS=Mus musculus GN=Psmd11 PE=4 SV=1 - [G3UYH2_MOUSE]	12.44	2	1	1	1		0
P56388	Cocaine- and amphetamine-regulated transcript protein OS=Mus musculus GN=Cartpt PE=2 SV=2 - [CART_MOUSE]	12.4	1	1	1	1	2.77362	12.4	1	1
Q61768	Kinesin-1 heavy chain OS=Mus musculus GN=Kif5b PE=1 SV=3 - [KINH_MOUSE]	12.36	3	5	9	35	8.61017	4.47	4	4	53	3.53	3	3														0			393.733	9.03	6	13	24.5818	9.03	6	13	63.81	1.35	1	1	2.09408	1.35	1	1
P06151	L-lactate dehydrogenase A chain OS=Mus musculus GN=Ldha PE=1 SV=3 - [LDHA_MOUSE]	12.35	7	3	4	8	9.61076	12.35	4	4	72.4613	12.35	4	4																						0								0
E9Q8N8	Electrogenic sodium bicarbonate cotransporter 1 OS=Mus musculus GN=Slc4a4 PE=4 SV=1 - [E9Q8N8_MOUSE]	12.34	5	8	8	61	2.16014	1.19	1	1																	3.99538	5.76	4	9					24.3009	12.34	8	25					3.79939	6.58	5	16
B1ASE2	ATP synthase subunit d, mitochondrial (Fragment) OS=Mus musculus GN=Atp5h PE=4 SV=1 - [B1ASE2_MOUSE]	12.32	3	1	1	6		0
Q3TXX4	Vesicular glutamate transporter 1 OS=Mus musculus GN=Slc17a7 PE=2 SV=2 - [VGLU1_MOUSE]	12.32	2	6	6	31	1.69889	7.5	4	5	43.9367	8.75	5	5
Q9D0S9	Histidine triad nucleotide-binding protein 2, mitochondrial OS=Mus musculus GN=Hint2 PE=2 SV=1 - [HINT2_MOUSE]	12.27	1	1	1	1		0
Q64521	Glycerol-3-phosphate dehydrogenase, mitochondrial OS=Mus musculus GN=Gpd2 PE=1 SV=2 - [GPDM_MOUSE]	12.24	2	7	7	36	4.91369	3.3	2	2	30.26	3.3	2	2
B1AS06	Discs, large (Drosophila) homolog-associated protein 3 OS=Mus musculus GN=Dlgap3 PE=4 SV=1 - [B1AS06_MOUSE]	12.22	2	10	10	36	16.4454	7.76	6	7	113.62	7.76	6	6
Q8R071	Inositol-trisphosphate 3-kinase A OS=Mus musculus GN=Itpka PE=2 SV=1 - [IP3KA_MOUSE]	12.2	1	5	5	11	7.63991	7.19	3	4	67.7063	12.2	5	7																		0
B2RSH2	Guanine nucleotide-binding protein G(i) subunit alpha-1 OS=Mus musculus GN=Gnai1 PE=2 SV=1 - [GNAI1_MOUSE]	12.15	13	1	4	14	8.01095	12.15	4	5	37.7733	12.15	4	5																														0
Q61598	Rab GDP dissociation inhibitor beta OS=Mus musculus GN=Gdi2 PE=1 SV=1 - [GDIB_MOUSE]	12.13	2	4	4	14	7.05108	6.07	2	2	83.12	6.07	2	2														0
P08752	Guanine nucleotide-binding protein G(i) subunit alpha-2 OS=Mus musculus GN=Gnai2 PE=1 SV=5 - [GNAI2_MOUSE]	12.11	13	1	4	14	5.88121	7.89	3	4	37.7733	7.89	3	4
Q9CZU6	Citrate synthase, mitochondrial OS=Mus musculus GN=Cs PE=1 SV=1 - [CISY_MOUSE]	12.07	2	5	5	24	7.46949	9.27	3	3	100.721	9.27	3	3						0																0
F7BE32	Ras-related protein Rab-34 (Fragment) OS=Mus musculus GN=Rab34 PE=4 SV=1 - [F7BE32_MOUSE]	12.06	1	1	1	1		0
A2ATP1	NIMA (Never in mitosis gene a)-related expressed (Fragment) OS=Mus musculus GN=Nek6 PE=4 SV=1 - [A2ATP1_MOUSE]	12.04	3	1	1	1		0
P61027	Ras-related protein Rab-10 OS=Mus musculus GN=Rab10 PE=1 SV=1 - [RAB10_MOUSE]	12	34	1	3	22	1.68306	5.5	1	1	37.63	5.5	1	1
O35927	Catenin delta-2 OS=Mus musculus GN=Ctnnd2 PE=1 SV=1 - [CTND2_MOUSE]	11.95	4	9	11	26	22.6925	11.15	10	10	181.549	8.58	8	8														0								0			69.1	0.8	1	2	0	0.8	1	2
Q80UP3	Diacylglycerol kinase zeta OS=Mus musculus GN=Dgkz PE=1 SV=2 - [DGKZ_MOUSE]	11.95	3	5	7	34	2.73875	1.61	1	1	50.73	1.61	1	1																	0	1.83	1	1	0	1.83	1	2	259.66	10.12	6	13	13.2963	11.95	7	14	69.84	1.61	1
Q9D0K2	Succinyl-CoA:3-ketoacid-coenzyme A transferase 1, mitochondrial OS=Mus musculus GN=Oxct1 PE=1 SV=1 - [SCOT1_MOUSE]	11.92	2	3	3	6																						0																0
Q4ACU6	SH3 and multiple ankyrin repeat domains protein 3 OS=Mus musculus GN=Shank3 PE=1 SV=2 - [SHAN3_MOUSE]	11.91	3	13	13	78	1.60809	1.39	2	2	49.81	1.11	2	2						0																			45.9878	1.16	1	3	4.47546	1.16	1	3
Q9EQQ7	MOR 3'Beta4 OS=Mus musculus GN=Olfr630 PE=2 SV=1 - [Q9EQQ7_MOUSE]	11.91	1	1	1	1
D3YU45	Protein Gm3940 OS=Mus musculus GN=Gm3940 PE=3 SV=1 - [D3YU45_MOUSE]	11.89	4	2	2	12		0
O70194	Eukaryotic translation initiation factor 3 subunit D OS=Mus musculus GN=Eif3d PE=1 SV=2 - [EIF3D_MOUSE]	11.86	1	4	4	15	4.4689	4.74	2	2	24.55	2.19	1	1
Q7TNM2	Tripartite motif-containing protein 46 OS=Mus musculus GN=Trim46 PE=2 SV=1 - [TRI46_MOUSE]	11.86	5	5	5	16		0																																							400.506	11.86	5
Q61584	Fragile X mental retardation syndrome-related protein 1 OS=Mus musculus GN=Fxr1 PE=1 SV=2 - [FXR1_MOUSE]	11.82	13	4	5	26		0																				0																			175.65	1.92	1
Q8R191	Synaptogyrin-3 OS=Mus musculus GN=Syngr3 PE=1 SV=1 - [SNG3_MOUSE]	11.79	1	2	2	7	1.94374	5.24	1	1	33.61	11.79	2	2																						0
Q8VDM4;Q3TKV1	26S proteasome non-ATPase regulatory subunit 2 OS=Mus musculus GN=Psmd2 PE=1 SV=1 - [PSMD2_MOUSE]	11.78	3	7	7	27	5.06112	2.97	2	2	66.01	1.32	1	1																									201.064	8.81	5	14	3.75618	6.39	4	10
Q8VEM8	Phosphate carrier protein, mitochondrial OS=Mus musculus GN=Slc25a3 PE=1 SV=1 - [MPCP_MOUSE]	11.76	2	5	5	13	15.6	11.76	5	7	123.829	11.76	5	6																						0
E0CZ27	Histone H3 (Fragment) OS=Mus musculus GN=H3f3a PE=3 SV=1 - [E0CZ27_MOUSE]	11.76	6	1	1	6
Q9CQJ8	NADH dehydrogenase [ubiquinone] 1 beta subcomplex subunit 9 OS=Mus musculus GN=Ndufb9 PE=1 SV=3 - [NDUB9_MOUSE]	11.73	1	1	1	1		0
J3QNU0	Protein 1700003H04Rik OS=Mus musculus GN=1700003H04Rik PE=4 SV=1 - [J3QNU0_MOUSE]	11.7	5	1	1	1		0			41.36	11.7	1	1
B8JJA2	MPN domain containing (Fragment) OS=Mus musculus GN=Mpnd PE=4 SV=1 - [B8JJA2_MOUSE]	11.7	6	1	1	2													0	11.7	1	2
Q6ZPE2	Myotubularin-related protein 5 OS=Mus musculus GN=Sbf1 PE=1 SV=2 - [MTMR5_MOUSE]	11.68	5	14	14	76	5.06921	1.82	2	2													352.151	7.93	10	19	23.3943	8.94	11	19	424.946	6.64	8	20	20.633	6.64	8	16						0
P01747	Ig heavy chain V region 36-65 OS=Mus musculus PE=1 SV=1 - [HVM03_MOUSE]	11.67	2	1	1	2	3.2777	11.67	1	1	51.08	11.67	1	1						0
P85094	Isochorismatase domain-containing protein 2A, mitochondrial OS=Mus musculus GN=Isoc2a PE=2 SV=1 - [ISC2A_MOUSE]	11.65	1	1	1	2		0
Q9QXS1	Plectin OS=Mus musculus GN=Plec PE=1 SV=2 - [PLEC_MOUSE]	11.64	31	42	42	111	65.4281	8.21	30	31	529.966	7.93	30	31	74.93	0.66	2	2	2.24955	1.04	3	3	75.2844	1.26	4	5	1.99629	0.9	3	4						0								0				0
Q91VR7	Microtubule-associated proteins 1A/1B light chain 3A OS=Mus musculus GN=Map1lc3a PE=2 SV=1 - [MLP3A_MOUSE]	11.57	1	1	1	1		0
P32037	Solute carrier family 2, facilitated glucose transporter member 3 OS=Mus musculus GN=Slc2a3 PE=1 SV=1 - [GTR3_MOUSE]	11.56	1	3	3	6
P06803-2	Isoform 2 of Serine/threonine-protein kinase pim-1 OS=Mus musculus GN=Pim1 - [PIM1iso2_MOUSE]	11.5	3	1	1	1																						0
Q91VR5	ATP-dependent RNA helicase DDX1 OS=Mus musculus GN=Ddx1 PE=2 SV=1 - [DDX1_MOUSE]	11.49	1	6	6	30		0																																				0			460.869	11.49	6
Q8C754	Vacuolar protein sorting-associated protein 52 homolog OS=Mus musculus GN=Vps52 PE=2 SV=1 - [VPS52_MOUSE]	11.48	3	6	6	14	4.28526	3.32	2	2	24.15	4.56	3	3																																	79.9438	6.92	3
Q9QXS6	Drebrin OS=Mus musculus GN=Dbn1 PE=1 SV=4 - [DREB_MOUSE]	11.47	4	6	6	17	24.5131	11.47	6	10	168.863	7.51	4	7
Q8BIZ1	Ankyrin repeat and sterile alpha motif domain-containing protein 1B OS=Mus musculus GN=Anks1b PE=1 SV=3 - [ANS1B_MOUSE]	11.44	8	2	14	244	21.3492	5.88	6	9	261.96	7.55	9	11														0																0
P62281	40S ribosomal protein S11 OS=Mus musculus GN=Rps11 PE=2 SV=3 - [RS11_MOUSE]	11.39	1	1	1	1		0																																				0
Q9CVB6	Actin-related protein 2/3 complex subunit 2 OS=Mus musculus GN=Arpc2 PE=1 SV=3 - [ARPC2_MOUSE]	11.33	2	4	4	10	8.24781	11.33	4	5	49.2983	11.33	4	5														0
Q8VED5	Keratin, type II cytoskeletal 79 OS=Mus musculus GN=Krt79 PE=1 SV=2 - [K2C79_MOUSE]	11.3	2	1	8	177	19.4054	10.36	6	7	107.178	10.36	7	8	205.07	2.26	1	4	17.8328	2.26	1	5	323.451	6.21	3	11	24.2362	6.21	3	11	253.991	2.26	1	5	15.3151	2.26	1	4	162.956	3.95	2	4	10.3865	3.95	2	4	190.63	2.26	1
Q9D1R1	Transmembrane protein 126B OS=Mus musculus GN=Tmem126b PE=2 SV=1 - [T126B_MOUSE]	11.3	1	1	1	1		0												0								0							0	11.3	1	1						0
Q9Z2Y3-3	Isoform 3 of Homer protein homolog 1 OS=Mus musculus GN=Homer1 - [HOME1iso3_MOUSE]	11.3	11	3	3	13	7.47556	11.3	3	3	82.3509	11.3	3	4														0																0
Q9QZQ8	Core histone macro-H2A.1 OS=Mus musculus GN=H2afy PE=1 SV=3 - [H2AY_MOUSE]	11.29	2	2	2	12	3.66646	5.91	1	1	59.03	5.91	1	1									20.12	5.38	1	1	0	5.38	1	1	30.26	5.38	1	1	2.87082	5.38	1	1									47.96	5.38	1
Q8CAA7	Glucose 1,6-bisphosphate synthase OS=Mus musculus GN=Pgm2l1 PE=1 SV=1 - [PGM2L_MOUSE]	11.27	2	5	5	16	7.53162	6.6	3	3	65.32	6.6	3	3
P01942	Hemoglobin subunit alpha OS=Mus musculus GN=Hba PE=1 SV=2 - [HBA_MOUSE]	11.27	2	1	1	8
Q3UXZ6	Protein FAM81A OS=Mus musculus GN=Fam81a PE=2 SV=2 - [FA81A_MOUSE]	11.26	1	4	4	10	2.03028	3.02	1	1	40.8	3.02	1	1																														0
Q9JLV5	Cullin-3 OS=Mus musculus GN=Cul3 PE=1 SV=1 - [CUL3_MOUSE]	11.2	4	6	6	20	4.85702	1.95	1	2	27.74	1.95	1	2														0																0			336.559	6.77	4
Q8BFZ9	Erlin-2 OS=Mus musculus GN=Erlin2 PE=1 SV=1 - [ERLN2_MOUSE]	11.18	2	2	2	8	3.15296	3.53	1	1	72.16	3.53	1	1														0
Q9QZX7-2	Isoform 2 of Serine racemase OS=Mus musculus GN=Srr - [SRRiso2_MOUSE]	11.15	4	2	2	5	5.96395	11.15	2	3	56.8154	11.15	2	2
P19096	Fatty acid synthase OS=Mus musculus GN=Fasn PE=1 SV=2 - [FAS_MOUSE]	11.1	1	20	20	67		0								0							782.416	10.5	19	33	55.9099	11.1	20	34						0
A2AI78	Connector enhancer of kinase suppressor of Ras 2 OS=Mus musculus GN=Cnksr2 PE=4 SV=1 - [A2AI78_MOUSE]	11.05	4	7	7	18	17.9453	11.05	7	9	105.03	11.05	7	9																														0
Q9QYB8	Beta-adducin OS=Mus musculus GN=Add2 PE=1 SV=4 - [ADDB_MOUSE]	11.03	3	6	6	10	7.2	6.21	4	4	78.98	4.83	3	3																									69.5473	4.83	2	2	2.11877	1.93	1	1
Q9Z1G3	V-type proton ATPase subunit C 1 OS=Mus musculus GN=Atp6v1c1 PE=1 SV=4 - [VATC1_MOUSE]	10.99	1	5	5	19	6.68288	5.5	3	3	44.5427	5.5	3	3
Q8CHH9;B1AQY8	Septin-8 OS=Mus musculus GN=Sept8 PE=1 SV=4 - [SEPT8_MOUSE]	10.96	14	3	4	27		0			23.54	2.1	1	1																														0
F6RPX5	Alpha-tubulin N-acetyltransferase (Fragment) OS=Mus musculus GN=Atat1 PE=4 SV=1 - [F6RPX5_MOUSE]	10.94	6	1	1	2	2.68692	10.94	1	1	37.52	10.94	1	1
G5E8K5-3;G5E8C5	Isoform 3 of Ankyrin-3 OS=Mus musculus GN=Ank3 - [ANK3iso3_MOUSE]	10.93	10	10	15	43	2.37586	0.62	1	1	42.8452	1.2	2	2													19.6758	4.37	7	14					1.78083	0.57	1	1					27.7403	8.38	11	22
Q9D051	Pyruvate dehydrogenase E1 component subunit beta, mitochondrial OS=Mus musculus GN=Pdhb PE=1 SV=1 - [ODPB_MOUSE]	10.86	1	3	3	16	4.2269	6.41	2	2	35.28	6.41	2	2														0
Q8C8R3-2	Isoform 2 of Ankyrin-2 OS=Mus musculus GN=Ank2 - [ANK2iso2_MOUSE]	10.85	14	24	30	111	23.9056	3.23	9	9	185.182	3.52	10	10					2.20057	0.36	1	2					62.9216	6.27	17	39					3.39783	0.64	2	2					53.0685	5.09	14	35
Q9CQ54	NADH dehydrogenase [ubiquinone] 1 subunit C2 OS=Mus musculus GN=Ndufc2 PE=1 SV=1 - [NDUC2_MOUSE]	10.83	1	1	1	6																																						0
P26645	Myristoylated alanine-rich C-kinase substrate OS=Mus musculus GN=Marcks PE=1 SV=2 - [MARCS_MOUSE]	10.68	1	1	1	6
F7B603	Versican core protein (Fragment) OS=Mus musculus GN=Vcan PE=4 SV=1 - [F7B603_MOUSE]	10.64	9	1	1	4	5.83588	10.64	1	2	68.25	10.64	1	2																														0
Q61414	Keratin, type I cytoskeletal 15 OS=Mus musculus GN=Krt15 PE=1 SV=2 - [K1C15_MOUSE]	10.62	13	1	10	145	30.114	10.62	9	14	212.909	10.62	9	14									97.4018	5.97	2	3	4.01563	5.97	2	4	100.312	5.97	2	5	5.09324	5.97	2	5	96.9413	1.99	1	2	4.63277	1.99	1	2	49.82	1.99	1
Q8R0F8	Acylpyruvase FAHD1, mitochondrial OS=Mus musculus GN=Fahd1 PE=1 SV=2 - [FAHD1_MOUSE]	10.57	1	1	1	2		0
Q3TML0	Protein disulfide-isomerase A6 OS=Mus musculus GN=Pdia6 PE=2 SV=1 - [Q3TML0_MOUSE]	10.56	2	3	3	10	16.0432	10.56	3	5	190.354	10.56	3	5
Q8K596	Protein Slc8a2 OS=Mus musculus GN=Slc8a2 PE=2 SV=1 - [Q8K596_MOUSE]	10.53	3	6	6	12	7.32146	6.3	4	4	92.0299	6.3	4	4																						0							2.32826	2.28	1	1
Q68FH0	Plakophilin-4 OS=Mus musculus GN=Pkp4 PE=1 SV=1 - [PKP4_MOUSE]	10.5	7	8	10	24	23.1575	9.66	9	10	111.357	7.65	7	8																									69.1	0.84	1	2
P46935;B2RSC8	E3 ubiquitin-protein ligase NEDD4 OS=Mus musculus GN=Nedd4 PE=1 SV=3 - [NEDD4_MOUSE]	10.48	1	5	5	18	3.71738	4.28	2	3	24.4	4.28	2	3																									62.6549	8.57	4	6	5.26405	8.57	4	6
Q791T5-2	Isoform 2 of Mitochondrial carrier homolog 1 OS=Mus musculus GN=Mtch1 - [MTCH1iso2_MOUSE]	10.48	2	1	1	1																						0
Q3TEA8	Heterochromatin protein 1-binding protein 3 OS=Mus musculus GN=Hp1bp3 PE=1 SV=1 - [HP1B3_MOUSE]	10.47	7	6	6	45		0															64.42	1.99	1	2	1.93479	1.99	1	2	86.0632	3.97	2	3	4.51456	1.99	1	2	43.09	1.99	1	1	1.65598	1.99	1	1	65.75	1.99	1
Q501J6	Probable ATP-dependent RNA helicase DDX17 OS=Mus musculus GN=Ddx17 PE=2 SV=1 - [DDX17_MOUSE]	10.46	4	2	5	38	6.38563	6.15	3	3	84.5433	6.15	3	3
P20357	Microtubule-associated protein 2 OS=Mus musculus GN=Map2 PE=1 SV=2 - [MAP2_MOUSE]	10.45	7	9	12	129	22.0451	5.91	7	9	313.346	5.91	7	8						0			535.762	7.11	8	16	32.6506	7.11	8	14	298.815	4.32	5	10	19.3166	3.77	5	9	126.514	2.79	3	4	6.57358	2.79	3	4	111.509	1.91	2
P52196	Thiosulfate sulfurtransferase OS=Mus musculus GN=Tst PE=1 SV=3 - [THTR_MOUSE]	10.44	1	2	2	4	2.2667	4.04	1	1	35.25	4.04	1	1
Q4KMM3-4	Isoform 4 of Oxidation resistance protein 1 OS=Mus musculus GN=Oxr1 - [OXR1iso4_MOUSE]	10.37	6	6	6	11	14.3141	10.37	6	6	85.07	8.7	5	5														0								0								0
P62748	Hippocalcin-like protein 1 OS=Mus musculus GN=Hpcal1 PE=2 SV=2 - [HPCL1_MOUSE]	10.36	1	1	1	2		0
P31648	Sodium- and chloride-dependent GABA transporter 1 OS=Mus musculus GN=Slc6a1 PE=1 SV=2 - [SC6A1_MOUSE]	10.35	2	3	3	33	0	3.51	1	1																													29.32	3.51	1	2	0	3.51	1	2	62.44	3.51	1
A2A4Q0	60S ribosomal protein L27 (Fragment) OS=Mus musculus GN=Rpl27 PE=3 SV=1 - [A2A4Q0_MOUSE]	10.34	2	1	1	2
P26369	Splicing factor U2AF 65 kDa subunit OS=Mus musculus GN=U2af2 PE=1 SV=3 - [U2AF2_MOUSE]	10.32	2	3	3	16		0
Q6P1F6	Serine/threonine-protein phosphatase 2A 55 kDa regulatory subunit B alpha isoform OS=Mus musculus GN=Ppp2r2a PE=1 SV=1 - [2ABA_MOUSE]	10.29	9	3	3	12	1.84182	2.46	1	1	0	2.46	1	1
Q9D1R9	60S ribosomal protein L34 OS=Mus musculus GN=Rpl34 PE=3 SV=2 - [RL34_MOUSE]	10.26	1	1	1	1		0
F8VPN3	Peptidyl-prolyl cis-trans isomerase OS=Mus musculus GN=Gm5160 PE=3 SV=2 - [F8VPN3_MOUSE]	10.2	2	1	1	1
B1AXX9	DnaJ (Hsp40) homolog, subfamily A, member 1 (Fragment) OS=Mus musculus GN=Dnaja1 PE=4 SV=1 - [B1AXX9_MOUSE]	10.16	4	1	1	2	3.03164	10.16	1	1	44.54	10.16	1	1
Q9D0E1;B8JK30	Heterogeneous nuclear ribonucleoprotein M OS=Mus musculus GN=Hnrnpm PE=1 SV=3 - [HNRPM_MOUSE]	10.15	6	5	5	18	5.49026	3.43	2	3	43.7697	5.49	3	5														0								0
Q922H2	[Pyruvate dehydrogenase [lipoamide]] kinase isozyme 3, mitochondrial OS=Mus musculus GN=Pdk3 PE=2 SV=1 - [PDK3_MOUSE]	10.12	1	3	3	6	7.71284	10.12	3	3	54.5222	10.12	3	3
Q6DI86-2	Isoform 2 of FAST kinase domain-containing protein 1 OS=Mus musculus GN=Fastkd1 - [FAKD1_MOUSE]	10.09	3	1	1	1		0
Q922K7	Putative ribosomal RNA methyltransferase NOP2 OS=Mus musculus GN=Nop2 PE=2 SV=1 - [NOP2_MOUSE]	10.09	2	4	4	8		0																															93.7082	8.32	3	4	0	10.09	4	4
P60867	40S ribosomal protein S20 OS=Mus musculus GN=Rps20 PE=1 SV=1 - [RS20_MOUSE]	10.08	1	1	1	4		0
E9Q1G8;E9Q9F5	Septin-7 OS=Mus musculus GN=Sept7 PE=3 SV=2 - [E9Q1G8_MOUSE]	10.07	9	1	4	8	3.82166	5.26	2	2	41.4489	6.86	3	3
Q99JY9	Actin-related protein 3 OS=Mus musculus GN=Actr3 PE=1 SV=3 - [ARP3_MOUSE]	10.05	1	4	4	10	9.78379	10.05	4	5	77.76	10.05	4	5
P21279	Guanine nucleotide-binding protein G(q) subunit alpha OS=Mus musculus GN=Gnaq PE=1 SV=4 - [GNAQ_MOUSE]	10.03	1	3	3	6	5.37715	10.03	3	3	39.0378	10.03	3	3																						0
E9QPE7	Myosin-11 OS=Mus musculus GN=Myh11 PE=4 SV=1 - [E9QPE7_MOUSE]	10.01	4	3	19	57	44.5474	8.93	17	23	364.367	7.84	16	21						0							8.77611	1.7	3	5						0								0
Q9JMH9	Myosin-XVIIIa OS=Mus musculus GN=Myo18a PE=1 SV=2 - [MY18A_MOUSE]	10	11	15	15	41		0				0											474.575	9.37	14	21	25.0185	9.71	14	20						0								0
Q6IFZ6;Q08EK5	Keratin, type II cytoskeletal 1b OS=Mus musculus GN=Krt77 PE=1 SV=1 - [K2C1B_MOUSE]	9.97	3	2	7	104	23.2234	9.09	5	9	182.41	9.09	6	10									276.019	3.67	2	13	23.1931	3.67	2	13	264.936	2.1	1	8	15.638	2.1	1	8	142.756	3.67	2	5	9.99686	3.67	2	5	105.496	2.1	1
Q3TG90	Microtubule-associated protein RP/EB family member 2 OS=Mus musculus GN=Mapre2 PE=2 SV=1 - [Q3TG90_MOUSE]	9.94	5	1	1	1	0	9.94	1	1
P58544	BTB/POZ domain-containing protein 1 OS=Mus musculus GN=Btbd1 PE=2 SV=3 - [BTBD1_MOUSE]	9.84	1	1	1	1		0
Q8VHQ9;Q543P6	Acyl-coenzyme A thioesterase 11 OS=Mus musculus GN=Acot11 PE=2 SV=1 - [ACO11_MOUSE]	9.76	8	5	5	21		0																																				0
Q9Z1R9	MCG124046 OS=Mus musculus GN=Prss1 PE=2 SV=1 - [Q9Z1R9_MOUSE]	9.76	1	2	2	243													16.5439	8.13	1	7					14.2565	8.13	1	5					0	8.13	1	1					17.3351	8.13	1	8
Q8C3F2-2	Isoform 2 of Constitutive coactivator of PPAR-gamma-like protein 2 OS=Mus musculus GN=Fam120c - [F120Ciso2_MOUSE]	9.75	3	2	2	4	2.45377	9.75	2	2	45.67	9.75	2	2
Q68FF6	ARF GTPase-activating protein GIT1 OS=Mus musculus GN=Git1 PE=1 SV=1 - [GIT1_MOUSE]	9.74	2	6	6	19	11.1047	9.74	6	6	124.668	8.7	5	5																																	78.3319	3.9	2
Q8CIB5;Q3TLE2	Fermitin family homolog 2 OS=Mus musculus GN=Fermt2 PE=1 SV=1 - [FERM2_MOUSE]	9.71	3	4	4	8	2.2225	2.06	1	1
P28741	Kinesin-like protein KIF3A OS=Mus musculus GN=Kif3a PE=1 SV=2 - [KIF3A_MOUSE]	9.7	7	4	4	10		0																				0																0			77.2443	9.7	4
O88569-3	Isoform 3 of Heterogeneous nuclear ribonucleoproteins A2/B1 OS=Mus musculus GN=Hnrnpa2b1 - [ROA2iso3_MOUSE]	9.63	3	2	2	4	4.32246	9.63	2	2	21.73	9.63	2	2
P34884	Macrophage migration inhibitory factor OS=Mus musculus GN=Mif PE=1 SV=2 - [MIF_MOUSE]	9.57	1	1	1	2
P28740-2	Isoform 2 of Kinesin-like protein KIF2A OS=Mus musculus GN=Kif2a - [KIF2Aiso2_MOUSE]	9.56	6	5	5	14	5.39192	4.4	2	2	69.24	5.31	3	3																													2.49531	2.58	1	1
Q8BHL3	TBC1 domain family member 10B OS=Mus musculus GN=Tbc1d10b PE=1 SV=2 - [TB10B_MOUSE]	9.52	1	3	3	8		0																				0																			70.3637	9.52	3
Q922D8	C-1-tetrahydrofolate synthase, cytoplasmic OS=Mus musculus GN=Mthfd1 PE=1 SV=4 - [C1TC_MOUSE]	9.52	3	7	7	30	0	2.57	2	2	22.26	2.57	2	2														0											343.878	9.52	7	13	16.2187	9.52	7	13		0
Q61771;Q3UHC4	Kinesin-like protein KIF3B OS=Mus musculus GN=Kif3b PE=1 SV=1 - [KIF3B_MOUSE]	9.5	20	5	5	14	1.70918	1.2	1	1																																					215.552	8.3	4
Q9Z2W9	Glutamate receptor 3 OS=Mus musculus GN=Gria3 PE=1 SV=2 - [GRIA3_MOUSE]	9.46	7	3	6	30	4.846	3.15	2	2	45.28	3.15	2	2										0												0			228.855	5.29	3	8	17.7782	5.29	3	8
F6VGR9	Uncharacterized protein (Fragment) OS=Mus musculus GN=Gm7853 PE=4 SV=1 - [F6VGR9_MOUSE]	9.43	2	1	1	1		0
P63141;B2RS05	Potassium voltage-gated channel subfamily A member 2 OS=Mus musculus GN=Kcna2 PE=1 SV=1 - [KCNA2_MOUSE]	9.42	5	1	4	14	1.62565	1.8	1	1	31.36	1.8	1	1
Q9CX00	IST1 homolog OS=Mus musculus GN=Ist1 PE=2 SV=1 - [IST1_MOUSE]	9.39	1	1	1	2		0
Q7TPV4;Q3U2W2	Myb-binding protein 1A OS=Mus musculus GN=Mybbp1a PE=1 SV=2 - [MBB1A_MOUSE]	9.38	2	7	7	30		0															39.32	1.12	1	2	4.65047	1.12	1	2	279.648	7.37	6	13	22.6739	7.37	6	12						0
Q5SYD0	Unconventional myosin-Id OS=Mus musculus GN=Myo1d PE=1 SV=1 - [MYO1D_MOUSE]	9.34	2	8	8	17	14.5547	6.46	6	6	91.34	5.47	5	5						0								0								0			71.4464	2.88	2	3	2.21051	2.88	2	3
P07744	Keratin, type II cytoskeletal 4 OS=Mus musculus GN=Krt4 PE=1 SV=2 - [K2C4_MOUSE]	9.33	2	1	6	25	15.8581	8.38	5	6	73.9725	8.38	5	5									118.331	4	2	5	3.24975	4	2	5									32.29	1.71	1	1	0	1.71	1	1
P62960	Nuclease-sensitive element-binding protein 1 OS=Mus musculus GN=Ybx1 PE=1 SV=3 - [YBOX1_MOUSE]	9.32	2	1	1	4		0
Q8VFA6	MCG140633 OS=Mus musculus GN=Olfr1392 PE=2 SV=1 - [Q8VFA6_MOUSE]	9.32	2	1	1	1		0																																				0
D3Z379	Synaptic vesicle 2-related protein (Fragment) OS=Mus musculus GN=Svop PE=4 SV=1 - [D3Z379_MOUSE]	9.3	2	1	1	2	2.69701	9.3	1	1	37.39	9.3	1	1
D3Z7N2	Elongation factor 1-delta (Fragment) OS=Mus musculus GN=Eef1d PE=4 SV=1 - [D3Z7N2_MOUSE]	9.3	10	1	1	2	2.80103	9.3	1	1	33.66	9.3	1	1
Q99LR1	Monoacylglycerol lipase ABHD12 OS=Mus musculus GN=Abhd12 PE=1 SV=2 - [ABD12_MOUSE]	9.3	3	2	2	4	4.63401	9.3	2	2	37.17	9.3	2	2														0
P54071	Isocitrate dehydrogenase [NADP], mitochondrial OS=Mus musculus GN=Idh2 PE=1 SV=3 - [IDHP_MOUSE]	9.29	1	4	4	11	14.4013	9.29	4	6	123.67	7.74	3	5
Q810U3	Neurofascin OS=Mus musculus GN=Nfasc PE=1 SV=1 - [NFASC_MOUSE]	9.27	3	7	7	44		0															178.587	4.44	4	9	12.0815	4.44	4	8	92.54	2.74	2	4	0	2.74	2	4	166.623	4.6	3	7	6.60264	4.6	3	6
Q9DC07	LIM zinc-binding domain-containing Nebulette OS=Mus musculus GN=Nebl PE=2 SV=1 - [LNEBL_MOUSE]	9.26	3	2	2	8	4.84001	9.26	2	2	25.6	9.26	2	2														0
P62849-2	Isoform 2 of 40S ribosomal protein S24 OS=Mus musculus GN=Rps24 - [RS24iso2_MOUSE]	9.23	3	1	1	4
P62309	Small nuclear ribonucleoprotein G OS=Mus musculus GN=Snrpg PE=1 SV=1 - [RUXG_MOUSE]	9.21	1	1	1	1	0	9.21	1	1																		0
Q91YQ5	Dolichyl-diphosphooligosaccharide--protein glycosyltransferase subunit 1 OS=Mus musculus GN=Rpn1 PE=2 SV=1 - [RPN1_MOUSE]	9.21	1	4	4	22	2.55896	1.97	1	1	30.06	1.97	1	1																						0
Q8K1M3	Protein kinase, cAMP dependent regulatory, type II alpha OS=Mus musculus GN=Prkar2a PE=2 SV=1 - [Q8K1M3_MOUSE]	9.2	2	1	3	6	2.56683	6.22	2	2	40.28	6.22	2	2
Q8CIN4	Serine/threonine-protein kinase PAK 2 OS=Mus musculus GN=Pak2 PE=1 SV=1 - [PAK2_MOUSE]	9.16	3	1	2	2	2.18384	3.24	1	1																																		0
P50544;B1AR27	Very long-chain specific acyl-CoA dehydrogenase, mitochondrial OS=Mus musculus GN=Acadvl PE=1 SV=3 - [ACADV_MOUSE]	9.15	2	4	4	8		0
Q01405	Protein transport protein Sec23A OS=Mus musculus GN=Sec23a PE=1 SV=2 - [SC23A_MOUSE]	9.15	5	5	5	22	2.47129	1.57	1	1	46.5	1.57	1	1																																	320.273	9.15	5
P05063	Fructose-bisphosphate aldolase C OS=Mus musculus GN=Aldoc PE=1 SV=4 - [ALDOC_MOUSE]	9.09	1	2	3	6	7.13539	9.09	3	3	39.37	9.09	3	3														0
P47962	60S ribosomal protein L5 OS=Mus musculus GN=Rpl5 PE=1 SV=3 - [RL5_MOUSE]	9.09	2	2	2	3	2.26027	4.38	1	1
P62717	60S ribosomal protein L18a OS=Mus musculus GN=Rpl18a PE=1 SV=1 - [RL18A_MOUSE]	9.09	1	1	1	2		0
Q61699	Heat shock protein 105 kDa OS=Mus musculus GN=Hsph1 PE=1 SV=2 - [HS105_MOUSE]	9.09	3	4	5	14	2.67085	1.63	1	1	60.969	3.15	2	2														0											49.8221	5.94	3	5	0	3.73	2	4
O55142	60S ribosomal protein L35a OS=Mus musculus GN=Rpl35a PE=2 SV=2 - [RL35A_MOUSE]	9.09	1	2	2	4
P05202	Aspartate aminotransferase, mitochondrial OS=Mus musculus GN=Got2 PE=1 SV=1 - [AATM_MOUSE]	9.07	1	3	3	10	14.1071	9.07	3	5	127.276	9.07	3	5																						0
P14685	26S proteasome non-ATPase regulatory subunit 3 OS=Mus musculus GN=Psmd3 PE=2 SV=3 - [PSMD3_MOUSE]	9.06	2	3	3	10		0																																				0
Q99JR1	Sideroflexin-1 OS=Mus musculus GN=Sfxn1 PE=1 SV=3 - [SFXN1_MOUSE]	9.01	1	1	2	2	1.92994	3.11	1	1																		0
Q9R1R2	Tripartite motif-containing protein 3 OS=Mus musculus GN=Trim3 PE=1 SV=1 - [TRIM3_MOUSE]	9.01	2	5	5	9		0																0																							160.841	7.53	4
Q9DCC8	Mitochondrial import receptor subunit TOM20 homolog OS=Mus musculus GN=Tomm20 PE=1 SV=1 - [TOM20_MOUSE]	8.97	1	1	1	6		0
P33175	Kinesin heavy chain isoform 5A OS=Mus musculus GN=Kif5a PE=1 SV=3 - [KIF5A_MOUSE]	8.96	2	1	7	25	6.83789	3.31	3	3	53	3.31	3	3																	316.937	5.16	4	7	18.3982	5.16	4	7	82.4245	2.82	2	3	2.09408	2.82	2	2
Q8BH66	Atlastin-1 OS=Mus musculus GN=Atl1 PE=1 SV=1 - [ATLA1_MOUSE]	8.96	1	3	3	5		0
Q8CHG7	Rap guanine nucleotide exchange factor 2 OS=Mus musculus GN=Rapgef2 PE=1 SV=2 - [RPGF2_MOUSE]	8.96	8	9	9	40	3.73402	2.27	3	3	25.84	1.67	2	2						0			42.2742	2.01	2	3	3.86595	2.01	2	3	176.254	3.14	3	7	5.18424	4.75	4	8						0			47.76	0.94	1
F6QPU5	Guanine nucleotide-binding protein G(t) subunit alpha-2 (Fragment) OS=Mus musculus GN=Gnat2 PE=4 SV=1 - [F6QPU5_MOUSE]	8.9	1	1	1	1		0
O35972	39S ribosomal protein L23, mitochondrial OS=Mus musculus GN=Mrpl23 PE=2 SV=1 - [RM23_MOUSE]	8.9	1	1	1	3		0
G3UXJ8	Acyl-coenzyme A thioesterase 8 OS=Mus musculus GN=Acot8 PE=4 SV=1 - [G3UXJ8_MOUSE]	8.85	1	1	1	1	0	8.85	1	1
Q91VA7	Isocitrate dehydrogenase 3 (NAD+) beta OS=Mus musculus GN=Idh3b PE=2 SV=1 - [Q91VA7_MOUSE]	8.85	1	3	3	7	7.1144	8.85	3	4	49.7073	5.99	2	3
Q6NS52-2	Isoform 2 of Diacylglycerol kinase beta OS=Mus musculus GN=Dgkb - [DGKBiso2_MOUSE]	8.81	8	6	6	11	2.62247	1.51	1	1	37.66	1.51	1	1																														0
P20152	Vimentin OS=Mus musculus GN=Vim PE=1 SV=3 - [VIME_MOUSE]	8.8	8	2	4	8	7.37523	8.8	4	4	41.67	6.65	3	3														0				0
B8QI35	Liprin-alpha 3 OS=Mus musculus GN=Ppfia3 PE=2 SV=1 - [B8QI35_MOUSE]	8.79	3	7	7	19	15.8593	5.61	5	6	161.097	5.61	5	6														0							7.32251	4.52	3	7						0
Q8BRF7	Sec1 family domain-containing protein 1 OS=Mus musculus GN=Scfd1 PE=2 SV=1 - [SCFD1_MOUSE]	8.76	4	3	3	10		0																												0
Q9JM63	ATP-sensitive inward rectifier potassium channel 10 OS=Mus musculus GN=Kcnj10 PE=1 SV=1 - [IRK10_MOUSE]	8.71	1	2	2	10		0																				0																0
P56959	RNA-binding protein FUS OS=Mus musculus GN=Fus PE=2 SV=1 - [FUS_MOUSE]	8.69	6	4	4	30		0																								0
P63087	Serine/threonine-protein phosphatase PP1-gamma catalytic subunit OS=Mus musculus GN=Ppp1cc PE=1 SV=1 - [PP1G_MOUSE]	8.67	4	2	2	3	1.8161	3.1	1	1
O08810	116 kDa U5 small nuclear ribonucleoprotein component OS=Mus musculus GN=Eftud2 PE=2 SV=1 - [U5S1_MOUSE]	8.65	3	6	6	19		0																															230.226	6.8	5	9	8.72087	8.65	6	10
P11983	T-complex protein 1 subunit alpha B OS=Mus musculus GN=Tcp1 PE=1 SV=3 - [TCPA2_MOUSE]	8.63	2	3	3	8		0												0								0																0
Q99L04	Dehydrogenase/reductase SDR family member 1 OS=Mus musculus GN=Dhrs1 PE=2 SV=1 - [DHRS1_MOUSE]	8.63	1	2	2	4	6.75981	8.63	2	2	70.5191	8.63	2	2
Q80Z38-3	Isoform 3 of SH3 and multiple ankyrin repeat domains protein 2 OS=Mus musculus GN=Shank2 - [SHAN2iso3_MOUSE]	8.56	5	7	7	33	11.0079	6.18	5	5	92.7	4.83	4	4														0								0								0
Q920I9	WD repeat-containing protein 7 OS=Mus musculus GN=Wdr7 PE=1 SV=3 - [WDR7_MOUSE]	8.53	2	10	10	24	17.7103	5.84	7	7	109.139	7.39	9	9														0			28.15	0.87	1	1	0	0.87	1	1						0			42.9778	0.87	1
O54941	SWI/SNF-related matrix-associated actin-dependent regulator of chromatin subfamily E member 1 OS=Mus musculus GN=Smarce1 PE=1 SV=1 - [SMCE1_MOUSE]	8.52	1	1	1	1		0
Q6P9J9-2	Isoform 2 of Anoctamin-6 OS=Mus musculus GN=Ano6 - [ANO6_MOUSE]	8.47	2	1	1	3		0												0								0
P97950	Ras-related protein Rab-33A OS=Mus musculus GN=Rab33a PE=2 SV=1 - [RB33A_MOUSE]	8.44	1	1	1	1																														0
P48678;B3RH23	Prelamin-A/C OS=Mus musculus GN=Lmna PE=1 SV=2 - [LMNA_MOUSE]	8.42	4	4	4	14	2.80337	2.11	1	1	42.48	2.11	1	1
Q6ZPJ3	Ubiquitin-conjugating enzyme E2 O OS=Mus musculus GN=Ube2o PE=1 SV=3 - [UBE2O_MOUSE]	8.39	1	6	6	41	6.69573	4.43	3	4	27.72	4.43	3	3									196.37	7.3	5	9	9.26192	7.3	5	9									102.274	4.5	3	6	8.6759	4.5	3	6
P06837	Neuromodulin OS=Mus musculus GN=Gap43 PE=1 SV=1 - [NEUM_MOUSE]	8.37	1	1	1	3	3.27586	8.37	1	2	23.51	8.37	1	1
P47708	Rabphilin-3A OS=Mus musculus GN=Rph3a PE=1 SV=2 - [RP3A_MOUSE]	8.37	1	3	3	20	13.7331	8.37	3	4	85.48	8.37	3	4																																	125.553	3.52	1
P17751	Triosephosphate isomerase OS=Mus musculus GN=Tpi1 PE=1 SV=4 - [TPIS_MOUSE]	8.36	2	2	2	12	2.29337	3.34	1	1	37.85	3.34	1	1																										0
Q8BHZ0	Protein FAM49A OS=Mus musculus GN=Fam49a PE=2 SV=1 - [FA49A_MOUSE]	8.36	1	1	2	6	6.09434	8.36	2	3	56.5396	8.36	2	3
P70168	Importin subunit beta-1 OS=Mus musculus GN=Kpnb1 PE=1 SV=2 - [IMB1_MOUSE]	8.33	1	5	5	20		0																												0			96.719	1.71	1	2	6.73052	3.42	2	3	233.361	6.62	4
Q921M7	Protein FAM49B OS=Mus musculus GN=Fam49b PE=2 SV=1 - [FA49B_MOUSE]	8.33	1	1	2	6	4.8166	8.33	2	3	36.6172	8.33	2	3																														0
A2ATM2	Olfactory receptor 1262 (Fragment) OS=Mus musculus GN=Olfr1262 PE=3 SV=1 - [A2ATM2_MOUSE]	8.33	4	1	1	2
Q9DBJ1	Phosphoglycerate mutase 1 OS=Mus musculus GN=Pgam1 PE=1 SV=3 - [PGAM1_MOUSE]	8.27	1	1	1	3		0
P13595	Neural cell adhesion molecule 1 OS=Mus musculus GN=Ncam1 PE=1 SV=3 - [NCAM1_MOUSE]	8.25	11	6	6	55	7.18729	2.69	2	2	137.158	2.69	2	2									187.932	5.65	4	11	16.8539	5.65	4	11	256.442	6.64	5	10	15.8329	5.02	4	10	136.717	4.22	3	5	7.37855	4.22	3	4
D3YYM6	40S ribosomal protein S5 (Fragment) OS=Mus musculus GN=Rps5 PE=3 SV=1 - [D3YYM6_MOUSE]	8.24	2	1	1	4		0
P61164	Alpha-centractin OS=Mus musculus GN=Actr1a PE=2 SV=1 - [ACTZ_MOUSE]	8.24	4	2	2	10	7.46741	3.99	1	3	82.65	3.99	1	3														0																0
P08113	Endoplasmin OS=Mus musculus GN=Hsp90b1 PE=1 SV=2 - [ENPL_MOUSE]	8.23	2	4	6	29	4.64521	4.61	3	3	34.7	3.24	2	2														0											76.9215	4.74	3	6	1.67562	4.74	3	4	255.133	3.49	2
E9Q3L2	Protein Pi4ka OS=Mus musculus GN=Pi4ka PE=4 SV=1 - [E9Q3L2_MOUSE]	8.22	3	11	11	24	8.66302	2.35	3	3	49.28	1.37	2	2													18.9012	7.53	10	16					2.0601	0.98	1	2
A2AMQ5	Phosphatidate cytidylyltransferase OS=Mus musculus GN=Cds2 PE=3 SV=1 - [A2AMQ5_MOUSE]	8.2	4	2	2	4	3.78306	4.45	1	2	62.1	4.45	1	1																						0
H3BJA6	Protein Ppp1r9a (Fragment) OS=Mus musculus GN=Ppp1r9a PE=4 SV=1 - [H3BJA6_MOUSE]	8.19	9	1	1	2	4.34811	8.19	1	1	65.09	8.19	1	1														0
Q9Z2H5	Band 4.1-like protein 1 OS=Mus musculus GN=Epb41l1 PE=1 SV=2 - [E41L1_MOUSE]	8.19	8	5	5	15	8.02612	6.48	4	5	91.3467	5.01	3	4																		0				0			0	1.71	1	2	0	1.71	1	2
Q9R0T7	MCG15085 OS=Mus musculus GN=Try4 PE=2 SV=1 - [Q9R0T7_MOUSE]	8.13	4	1	1	118													2.24905	8.13	1	3					5.02773	8.13	1	3						0							4.48214	8.13	1	3
P07146	Anionic trypsin-2 OS=Mus musculus GN=Prss2 PE=2 SV=1 - [TRY2_MOUSE]	8.13	1	1	1	2
P17897	Lysozyme C-1 OS=Mus musculus GN=Lyz1 PE=1 SV=1 - [LYZ1_MOUSE]	8.11	1	1	1	14		0
F6R7E8	Protein Gm2663 OS=Mus musculus GN=1810009J06Rik PE=4 SV=1 - [F6R7E8_MOUSE]	8.1	2	1	1	1		0
P01783	Ig heavy chain V region MOPC 21 (Fragment) OS=Mus musculus PE=1 SV=1 - [HVM16_MOUSE]	8.09	1	1	1	4
Q3THK7;B2RRH9	GMP synthase [glutamine-hydrolyzing] OS=Mus musculus GN=Gmps PE=1 SV=2 - [GUAA_MOUSE]	8.08	1	3	3	12		0																																				0
Q9D5V5;Q2M4H5	Cullin-5 OS=Mus musculus GN=Cul5 PE=1 SV=3 - [CUL5_MOUSE]	8.08	4	5	5	15	0	1.15	1	1										0																								0			127.643	6.92	4
O35083	1-acyl-sn-glycerol-3-phosphate acyltransferase alpha OS=Mus musculus GN=Agpat1 PE=2 SV=1 - [PLCA_MOUSE]	8.07	1	1	1	2		0																																				0
Q61753	D-3-phosphoglycerate dehydrogenase OS=Mus musculus GN=Phgdh PE=1 SV=3 - [SERA_MOUSE]	8.07	1	3	3	20		0																				0								0								0
Q9CR68	Cytochrome b-c1 complex subunit Rieske, mitochondrial OS=Mus musculus GN=Uqcrfs1 PE=1 SV=1 - [UCRI_MOUSE]	8.03	1	1	1	2
Q8VGU4	MCG1047359 OS=Mus musculus GN=Olfr1416 PE=2 SV=1 - [Q8VGU4_MOUSE]	8.01	1	1	1	1																														0
Q99KK2-2	Isoform 2 of N-acylneuraminate cytidylyltransferase OS=Mus musculus GN=Cmas - [NEUAiso2_MOUSE]	8	2	1	1	2	1.7472	8	1	1	24.41	8	1	1
Q9DBN8	Cdc25b protein OS=Mus musculus GN=Cdc25b PE=2 SV=1 - [Q9DBN8_MOUSE]	8	2	1	1	1		0
Q0VBK2	Keratin, type II cytoskeletal 80 OS=Mus musculus GN=Krt80 PE=2 SV=1 - [K2C80_MOUSE]	7.96	1	2	2	3	2.77501	2.21	1	1	37.24	2.21	1	1
F7BBH5	Calcium-binding mitochondrial carrier protein SCaMC-3 (Fragment) OS=Mus musculus GN=Slc25a23 PE=3 SV=1 - [F7BBH5_MOUSE]	7.95	3	1	1	1	0	7.95	1	1
D3Z0M9	MCG18410, isoform CRA_a OS=Mus musculus GN=Ddx23 PE=3 SV=1 - [D3Z0M9_MOUSE]	7.94	1	4	4	8		0																																			6.51754	7.94	4	8
P32507-2	Isoform Alpha of Poliovirus receptor-related protein 2 OS=Mus musculus GN=Pvrl2 - [PVRL2_MOUSE]	7.92	2	1	1	4		0																												0								0
Q80TR1	Latrophilin-1 OS=Mus musculus GN=Lphn1 PE=1 SV=2 - [LPHN1_MOUSE]	7.91	7	9	9	28	6.61475	2.39	3	3	71.44	2.39	3	3																									223.815	6.34	7	12	13.2562	4.98	5	10
O54829	Regulator of G-protein signaling 7 OS=Mus musculus GN=Rgs7 PE=1 SV=2 - [RGS7_MOUSE]	7.89	5	2	2	15		0
P06745	Glucose-6-phosphate isomerase OS=Mus musculus GN=Gpi PE=1 SV=4 - [G6PI_MOUSE]	7.89	2	3	3	10		0
Q62188	Dihydropyrimidinase-related protein 3 OS=Mus musculus GN=Dpysl3 PE=1 SV=1 - [DPYL3_MOUSE]	7.89	5	1	4	13	9.13379	6.84	3	3	67.9492	6.84	3	3														0								0
Q8BPN8	DmX-like protein 2 OS=Mus musculus GN=Dmxl2 PE=1 SV=3 - [DMXL2_MOUSE]	7.88	6	14	14	107	18.0169	3.96	7	7	174.943	3.96	7	7	286.622	2.67	5	8	21.3252	2.67	5	9	518.036	5.05	10	17	32.7008	5.05	10	17	157.992	2.61	5	6	6.42505	2.61	5	6										0
Q9Z2Q6	Septin-5 OS=Mus musculus GN=Sept5 PE=1 SV=2 - [SEPT5_MOUSE]	7.86	8	2	2	4	4.71735	5.42	1	2	28.16	7.86	2	2
Q9ESW4	Acylglycerol kinase, mitochondrial OS=Mus musculus GN=Agk PE=1 SV=1 - [AGK_MOUSE]	7.84	1	2	2	14	6.52752	3.33	1	2	70.94	3.33	1	2														0																0
Q7TN83-3	Isoform 3 of Synaptotagmin-16 OS=Mus musculus GN=Syt16 - [SYT16iso3_MOUSE]	7.82	1	1	1	1		0
P31650	Sodium- and chloride-dependent GABA transporter 3 OS=Mus musculus GN=Slc6a11 PE=1 SV=2 - [S6A11_MOUSE]	7.81	9	3	4	20	3.50606	3.99	2	2	79.82	3.99	2	2																		0				0											29.74	1.44	1
Q7TNS5	Novel protein similar to F-box and leucine-rich repeat protein 17 (Fbxl17) OS=Mus musculus GN=B630019K06Rik PE=2 SV=1 - [Q7TNS5_MOUSE]	7.81	1	2	2	4		0
F6SVV1	Protein Gm9493 OS=Mus musculus GN=Gm9493 PE=4 SV=1 - [F6SVV1_MOUSE]	7.81	3	1	1	2
Q6A4J8	Ubiquitin carboxyl-terminal hydrolase 7 OS=Mus musculus GN=Usp7 PE=1 SV=1 - [UBP7_MOUSE]	7.8	6	6	6	27		0																							187.946	7.8	6	14	18.3733	7.8	6	13
P26043	Radixin OS=Mus musculus GN=Rdx PE=1 SV=3 - [RADI_MOUSE]	7.72	4	1	3	6	2.30977	1.72	1	1	30.04	1.72	1	1														0																0
Q61644;Q543Y7	Protein kinase C and casein kinase substrate in neurons protein 1 OS=Mus musculus GN=Pacsin1 PE=1 SV=1 - [PACN1_MOUSE]	7.71	1	2	2	4		0																				0																0
F6WSV0	Metabotropic glutamate receptor 5 (Fragment) OS=Mus musculus GN=Grm5 PE=3 SV=1 - [F6WSV0_MOUSE]	7.67	5	4	4	7	8.64331	6.09	3	3	109.962	7.67	4	4																														0
F7BNZ5	Breast carcinoma-amplified sequence 1 homolog (Fragment) OS=Mus musculus GN=Bcas1 PE=4 SV=1 - [F7BNZ5_MOUSE]	7.65	4	2	2	3	0	7.65	2	2	35	2.64	1	1														0
Q6URW6	Myosin-14 OS=Mus musculus GN=Myh14 PE=1 SV=1 - [MYH14_MOUSE]	7.6	4	5	16	40	30.4208	4.3	10	13	217.856	5.15	12	15									130.967	3.4	6	6	10.1978	3.4	6	6						0
D3YVM5	60S acidic ribosomal protein P0 (Fragment) OS=Mus musculus GN=Rplp0 PE=3 SV=1 - [D3YVM5_MOUSE]	7.59	3	1	1	2	1.78117	7.59	1	1	25.18	7.59	1	1
P15508	Spectrin beta chain, erythrocytic OS=Mus musculus GN=Sptb PE=1 SV=4 - [SPTB1_MOUSE]	7.47	5	10	12	35	4.57813	1.17	2	2	33.33	1.17	2	2						0			237.626	5.64	9	15	26.167	6.3	10	16														0
Q8K394	Inactive phospholipase C-like protein 2 OS=Mus musculus GN=Plcl2 PE=1 SV=2 - [PLCL2_MOUSE]	7.45	1	5	5	18		0																							119.116	7.45	5	8	6.17161	6.12	4	10
Q9JM52	Misshapen-like kinase 1 OS=Mus musculus GN=Mink1 PE=1 SV=3 - [MINK1_MOUSE]	7.42	19	5	6	14	16.0027	5.66	5	6	93.7546	5.66	5	6																	56.22	1.76	1	1	0	1.76	1	1										0
O88712-3	Isoform 3 of C-terminal-binding protein 1 OS=Mus musculus GN=Ctbp1 - [CTBP1iso3_MOUSE]	7.36	8	2	2	2	1.94962	7.36	2	2																										0
Q05512	Serine/threonine-protein kinase MARK2 OS=Mus musculus GN=Mark2 PE=1 SV=3 - [MARK2_MOUSE]	7.35	20	2	3	10		0																																							48.1418	4.77	2
Q8R5H6	Wiskott-Aldrich syndrome protein family member 1 OS=Mus musculus GN=Wasf1 PE=1 SV=2 - [WASF1_MOUSE]	7.33	1	3	3	6	5.31947	4.29	2	2	57.56	4.29	2	2
Q9EPU0	Regulator of nonsense transcripts 1 OS=Mus musculus GN=Upf1 PE=1 SV=2 - [RENT1_MOUSE]	7.3	2	5	5	21		0																											0	1.51	1	1	166.956	7.3	5	9	6.31611	7.3	5	11
Q9R0Q6	Actin-related protein 2/3 complex subunit 1A OS=Mus musculus GN=Arpc1a PE=1 SV=1 - [ARC1A_MOUSE]	7.3	1	2	2	6	7.014	7.3	2	3	55.06	7.3	2	3
P63001	Ras-related C3 botulinum toxin substrate 1 OS=Mus musculus GN=Rac1 PE=1 SV=1 - [RAC1_MOUSE]	7.29	2	1	1	4																																						0
E9Q446	E3 ubiquitin-protein ligase RNF25 OS=Mus musculus GN=Rnf25 PE=4 SV=1 - [E9Q446_MOUSE]	7.25	5	2	2	4		0
Q8JZW4	Copine-5 OS=Mus musculus GN=Cpne5 PE=2 SV=1 - [CPNE5_MOUSE]	7.25	12	3	3	6		0
A2AJA9-2	Isoform 2 of Uncharacterized protein C9orf172 homolog OS=Mus musculus GN=Gm996 - [CI172iso2_MOUSE]	7.23	2	5	5	10	12.4898	7.23	5	5	82.6	7.23	5	5						0								0																0
P04104	Keratin, type II cytoskeletal 1 OS=Mus musculus GN=Krt1 PE=1 SV=4 - [K2C1_MOUSE]	7.22	2	5	8	138	27.1041	5.34	5	10	262.062	6.44	6	10									407.994	5.18	4	21	31.902	5.18	4	20	264.936	1.88	1	8	15.638	1.88	1	8	142.756	3.3	2	5	9.99686	3.3	2	5	105.496	1.88	1
Q8K400	Syntaxin-binding protein 5 OS=Mus musculus GN=Stxbp5 PE=1 SV=3 - [STXB5_MOUSE]	7.2	6	5	5	14	2.52872	1.04	1	1	41.09	1.04	1	1														0			155.039	6.16	4	6	12.208	6.16	4	6						0
P56695	Wolframin OS=Mus musculus GN=Wfs1 PE=1 SV=1 - [WFS1_MOUSE]	7.19	3	6	6	14	6.54531	3.6	3	3	78.4891	3.6	3	3																						0											57.0744	3.6	3
Q60790	Ras GTPase-activating protein 3 OS=Mus musculus GN=Rasa3 PE=1 SV=2 - [RASA3_MOUSE]	7.19	1	4	4	7		0												0																			66.1825	6.12	3	4	0	3.72	2	2
Q61937;Q5SQB7	Nucleophosmin OS=Mus musculus GN=Npm1 PE=1 SV=1 - [NPM_MOUSE]	7.19	5	1	1	2		0
Q3UH60	Disco-interacting protein 2 homolog B OS=Mus musculus GN=Dip2b PE=1 SV=1 - [DIP2B_MOUSE]	7.18	4	8	8	29	0	0.76	1	1										0								0			538.853	6.42	7	14	24.6528	6.42	7	14						0
F7B9A0	Protein Serpinb6b OS=Mus musculus GN=Serpinb6b PE=3 SV=1 - [F7B9A0_MOUSE]	7.14	2	1	1	8		0																																			0	7.14	1	2
Q80TZ3;B1AYC5	Putative tyrosine-protein phosphatase auxilin OS=Mus musculus GN=Dnajc6 PE=2 SV=2 - [AUXI_MOUSE]	7.14	5	5	5	13	1.64237	2.35	2	2																													79.6063	4.8	3	4	6.06469	2.67	2	3	79.0782	1.28	1
Q8BWN8	Acyl-coenzyme A thioesterase 4 OS=Mus musculus GN=Acot4 PE=2 SV=1 - [ACOT4_MOUSE]	7.13	1	1	1	1		0
Q9CPW0	Contactin-associated protein-like 2 OS=Mus musculus GN=Cntnap2 PE=1 SV=2 - [CNTP2_MOUSE]	7.13	2	6	6	22		0																							218.794	7.13	6	12	18.2466	6.08	5	10
Q93092	Transaldolase OS=Mus musculus GN=Taldo1 PE=1 SV=2 - [TALDO_MOUSE]	7.12	1	2	2	4	2.16543	7.12	2	2	42.99	7.12	2	2
P19783	Cytochrome c oxidase subunit 4 isoform 1, mitochondrial OS=Mus musculus GN=Cox4i1 PE=1 SV=2 - [COX41_MOUSE]	7.1	1	1	1	12
Q60625;G5E826	Intercellular adhesion molecule 5 OS=Mus musculus GN=Icam5 PE=1 SV=2 - [ICAM5_MOUSE]	7.09	1	5	5	12	2.08055	2.18	2	2	47.07	2.18	2	2																					8.03426	4.91	3	8
Q9Z110	Delta-1-pyrroline-5-carboxylate synthase OS=Mus musculus GN=Aldh18a1 PE=2 SV=2 - [P5CS_MOUSE]	7.04	2	4	4	12		0																																							270.128	7.04	4
Q61941	NAD(P) transhydrogenase, mitochondrial OS=Mus musculus GN=Nnt PE=1 SV=2 - [NNTM_MOUSE]	7	5	5	5	16		0																												0			330.479	7	5	8	12.0538	7	5	8
Q9JIA1	Leucine-rich glioma-inactivated protein 1 OS=Mus musculus GN=Lgi1 PE=1 SV=1 - [LGI1_MOUSE]	7	2	3	3	12		0																																				0
A2AGR1	MAP kinase-activating death domain protein OS=Mus musculus GN=Madd PE=4 SV=1 - [A2AGR1_MOUSE]	6.98	30	7	7	14	15.6111	5.42	6	7	96.4182	4.07	5	6														0								0							0	1.56	1	1
Q920P5	Adenylate kinase isoenzyme 5 OS=Mus musculus GN=Ak5 PE=2 SV=2 - [KAD5_MOUSE]	6.94	1	3	3	11		0			28.88	2.14	1	1						0												0				0
Q6IME9	Keratin, type II cytoskeletal 72 OS=Mus musculus GN=Krt72 PE=2 SV=1 - [K2C72_MOUSE]	6.92	1	1	3	31	21.9754	6.92	3	8	105.609	6.92	3	7									124.224	4.04	2	5	0	1.73	1	4	64.01	2.31	1	1	2.66832	2.31	1	1	32.29	1.73	1	1
A2APV2	Formin-like protein 2 OS=Mus musculus GN=Fmnl2 PE=2 SV=2 - [FMNL2_MOUSE]	6.91	11	6	6	14		0																							136.789	4.33	4	4	5.99902	4.33	4	4	43.3	1.29	1	1
P17809	Solute carrier family 2, facilitated glucose transporter member 1 OS=Mus musculus GN=Slc2a1 PE=1 SV=4 - [GTR1_MOUSE]	6.91	1	2	2	10	2.03847	2.03	1	1	36.61	2.03	1	1
P61979	Heterogeneous nuclear ribonucleoprotein K OS=Mus musculus GN=Hnrnpk PE=1 SV=1 - [HNRPK_MOUSE]	6.91	15	2	2	6		0																																				0
Q8CH18	Cell division cycle and apoptosis regulator protein 1 OS=Mus musculus GN=Ccar1 PE=1 SV=1 - [CCAR1_MOUSE]	6.89	2	5	5	17		0																												0			38.94	6.89	5	10	4.23462	5.32	3	7
Q8K212	Phosphofurin acidic cluster sorting protein 1 OS=Mus musculus GN=Pacs1 PE=1 SV=2 - [PACS1_MOUSE]	6.87	1	5	5	10	3.39916	2.39	2	2	27.04	3.23	3	3														0			60.3439	3.64	2	3	4.75359	2.08	1	2
D3Z3G6	Mitogen-activated protein kinase 3 OS=Mus musculus GN=Mapk3 PE=4 SV=1 - [D3Z3G6_MOUSE]	6.84	2	2	2	3	0	4.47	1	1	28.48	4.47	1	1
Q8BYH0-2	Isoform 2 of Dorsal root ganglia homeobox protein OS=Mus musculus GN=Drgx - [DRGXiso2_MOUSE]	6.82	1	1	1	1		0
Q8BG51	Mitochondrial Rho GTPase 1 OS=Mus musculus GN=Rhot1 PE=2 SV=1 - [MIRO1_MOUSE]	6.81	8	3	3	8		0																				0
Q8BHL5-2	Isoform 2 of Engulfment and cell motility protein 2 OS=Mus musculus GN=Elmo2 - [ELMO2iso2_MOUSE]	6.81	5	4	4	7	10.119	6.67	3	3	122.636	6.81	4	4
E9PUX4	60S ribosomal protein L6 OS=Mus musculus GN=Gm5428 PE=3 SV=1 - [E9PUX4_MOUSE]	6.76	2	1	1	6		0
O54781	Serine/threonine-protein kinase SRPK2 OS=Mus musculus GN=Srpk2 PE=1 SV=2 - [SRPK2_MOUSE]	6.75	3	3	3	12		0																																							107.204	6.75	3
Q5SSL4	Active breakpoint cluster region-related protein OS=Mus musculus GN=Abr PE=2 SV=1 - [ABR_MOUSE]	6.75	7	4	4	14	8.17421	3.96	3	3	69.3852	3.96	3	3																						0			70.59	1.4	1	1	1.71431	1.4	1	1	144.89	4.19	2
F6SFQ3	Laminin subunit gamma-1 (Fragment) OS=Mus musculus GN=Lamc1 PE=4 SV=1 - [F6SFQ3_MOUSE]	6.73	1	1	1	1		0			27.86	6.73	1	1
P15089	Mast cell carboxypeptidase A OS=Mus musculus GN=Cpa3 PE=2 SV=1 - [CBPA3_MOUSE]	6.71	1	1	1	1		0																0				0
Q8BJU9	Peptide chain release factor 1-like, mitochondrial OS=Mus musculus GN=Mtrf1l PE=2 SV=1 - [RF1ML_MOUSE]	6.7	1	1	1	1		0
Q9R0P5	Destrin OS=Mus musculus GN=Dstn PE=1 SV=3 - [DEST_MOUSE]	6.67	1	1	1	4
Q5SSM3-4	Isoform 4 of Rho GTPase-activating protein 44 OS=Mus musculus GN=Arhgap44 - [RHG44iso4_MOUSE]	6.64	5	1	1	2	2.01853	6.64	1	1	27.45	6.64	1	1																														0
E9Q6Q4	Protein Rap1gds1 OS=Mus musculus GN=Rap1gds1 PE=4 SV=1 - [E9Q6Q4_MOUSE]	6.63	2	2	2	6																														0
Q80SW1	Putative adenosylhomocysteinase 2 OS=Mus musculus GN=Ahcyl1 PE=1 SV=1 - [SAHH2_MOUSE]	6.6	7	2	2	5	2.22733	2.64	1	1	33.42	2.64	1	1
A2ALV1	Endophilin-A1 OS=Mus musculus GN=Sh3gl2 PE=4 SV=1 - [A2ALV1_MOUSE]	6.59	5	1	1	2	2.81607	6.59	1	1	40.92	6.59	1	1
F6WY46	ADAMTS-like protein 1 (Fragment) OS=Mus musculus GN=Adamtsl1 PE=4 SV=1 - [F6WY46_MOUSE]	6.58	5	1	1	1	0	6.58	1	1
P05132	cAMP-dependent protein kinase catalytic subunit alpha OS=Mus musculus GN=Prkaca PE=1 SV=3 - [KAPCA_MOUSE]	6.55	2	1	2	3	2.14017	6.55	2	2	32.03	2.56	1	1
P59999	Actin-related protein 2/3 complex subunit 4 OS=Mus musculus GN=Arpc4 PE=1 SV=3 - [ARPC4_MOUSE]	6.55	1	1	1	2		0
Q8VHJ5	Serine/threonine-protein kinase MARK1 OS=Mus musculus GN=Mark1 PE=1 SV=2 - [MARK1_MOUSE]	6.54	5	2	3	11		0																																				0			92.6755	6.54	3
P11679	Keratin, type II cytoskeletal 8 OS=Mus musculus GN=Krt8 PE=1 SV=4 - [K2C8_MOUSE]	6.53	6	1	5	24	6.78634	5.51	3	3	67.01	5.51	4	5									84.4612	1.84	1	4	0	1.84	1	4									65.7635	2.86	2	2	2.41938	2.86	2	2
Q8VDQ8-2	Isoform 2 of NAD-dependent protein deacetylase sirtuin-2 OS=Mus musculus GN=Sirt2 - [SIR2iso2_MOUSE]	6.53	3	2	2	4	4.78063	6.53	2	2	53.54	6.53	2	2																														0
F8WGD9	1-acyl-sn-glycerol-3-phosphate acyltransferase epsilon OS=Mus musculus GN=Agpat5 PE=4 SV=1 - [F8WGD9_MOUSE]	6.53	2	1	1	1													2.48092	6.53	1	1						0								0								0
P46978	Dolichyl-diphosphooligosaccharide--protein glycosyltransferase subunit STT3A OS=Mus musculus GN=Stt3a PE=1 SV=1 - [STT3A_MOUSE]	6.52	1	1	1	1		0																																				0
P62835	Ras-related protein Rap-1A OS=Mus musculus GN=Rap1a PE=2 SV=1 - [RAP1A_MOUSE]	6.52	2	1	1	10
Q60817	Nascent polypeptide-associated complex subunit alpha OS=Mus musculus GN=Naca PE=1 SV=1 - [NACA_MOUSE]	6.51	2	1	1	2	2.3235	6.51	1	1	25.28	6.51	1	1
B2KF89	Inositol 1,4,5-triphosphate receptor 2 (Fragment) OS=Mus musculus GN=Itpr2 PE=4 SV=1 - [B2KF89_MOUSE]	6.48	4	1	1	1		0																																				0
O35295	Transcriptional activator protein Pur-beta OS=Mus musculus GN=Purb PE=1 SV=3 - [PURB_MOUSE]	6.48	1	1	1	3	6.30268	6.48	1	2	77.4	6.48	1	1
P35802	Neuronal membrane glycoprotein M6-a OS=Mus musculus GN=Gpm6a PE=1 SV=1 - [GPM6A_MOUSE]	6.47	1	2	2	5	2.44215	5.04	1	2																		0								0
F6Y6L6	Cathepsin D (Fragment) OS=Mus musculus GN=Ctsd PE=3 SV=1 - [F6Y6L6_MOUSE]	6.47	2	1	1	2
Q3TDQ1	Dolichyl-diphosphooligosaccharide--protein glycosyltransferase subunit STT3B OS=Mus musculus GN=Stt3b PE=1 SV=2 - [STT3B_MOUSE]	6.44	1	5	5	25																						0
Q8VGX0	Olfactory receptor 1389 OS=Mus musculus GN=Olfr1389 PE=2 SV=1 - [Q8VGX0_MOUSE]	6.43	1	1	1	1																														0								0
A6H5Z3	Exocyst complex component 6B OS=Mus musculus GN=Exoc6b PE=2 SV=1 - [EXC6B_MOUSE]	6.42	8	4	4	12	5.05474	3.21	2	2	60.64	3.21	2	2																																	138.705	5.06	3
Q91V92;A2A4H2	ATP-citrate synthase OS=Mus musculus GN=Acly PE=1 SV=1 - [ACLY_MOUSE]	6.42	3	5	5	13		0																							173.61	5.04	4	5	6.57057	3.67	3	4
Q61091	Frizzled-8 OS=Mus musculus GN=Fzd8 PE=1 SV=2 - [FZD8_MOUSE]	6.42	1	1	1	1
Q9JKR6	Hypoxia up-regulated protein 1 OS=Mus musculus GN=Hyou1 PE=1 SV=1 - [HYOU1_MOUSE]	6.41	3	4	4	22		0																							101.497	6.41	4	10	11.1393	6.41	4	8						0
Q91V89	Protein Ppp2r5d OS=Mus musculus GN=Ppp2r5d PE=2 SV=1 - [Q91V89_MOUSE]	6.4	6	3	3	6	2.58951	2.19	1	1	26.34	2.19	1	1																														0
B1ASC0	Brain-specific angiogenesis inhibitor 2 OS=Mus musculus GN=Bai2 PE=4 SV=2 - [B1ASC0_MOUSE]	6.38	7	5	5	32	12.5228	6.38	5	6	97.1085	4.75	4	4
B0R0F0	Creatine kinase U-type, mitochondrial (Fragment) OS=Mus musculus GN=Ckmt1 PE=4 SV=1 - [B0R0F0_MOUSE]	6.37	3	2	2	3	0	6.37	1	1	20.08	6.37	2	2
E9Q4J9	Protein Gpr111 OS=Mus musculus GN=Gpr111 PE=4 SV=1 - [E9Q4J9_MOUSE]	6.37	1	1	1	1		0												0
Q8C5G6	Toll interacting protein OS=Mus musculus GN=Tollip PE=2 SV=1 - [Q8C5G6_MOUSE]	6.36	2	1	1	2		0
Q6PB93-2	Isoform 2 of Polypeptide N-acetylgalactosaminyltransferase 2 OS=Mus musculus GN=Galnt2 - [GALT2iso2_MOUSE]	6.34	2	1	1	3		0												0
F6WKU5	Multidrug resistance-associated protein 9 (Fragment) OS=Mus musculus GN=Abcc12 PE=4 SV=1 - [F6WKU5_MOUSE]	6.3	2	1	1	1		0																				0
Q61301	Catenin alpha-2 OS=Mus musculus GN=Ctnna2 PE=1 SV=3 - [CTNA2_MOUSE]	6.3	6	5	5	15	0	0.94	1	1	24.66	0.94	1	1														0								0			219.399	5.35	4	7	5.23442	5.35	4	6
Q64436	Potassium-transporting ATPase alpha chain 1 OS=Mus musculus GN=Atp4a PE=1 SV=3 - [ATP4A_MOUSE]	6.29	3	2	7	37	12.1147	3.48	3	6	118.43	3.48	3	6																									207.081	4.26	5	13	10.9401	4.26	4	9
Q8BRQ9	Sideroflexin-5 OS=Mus musculus GN=Sfxn5 PE=2 SV=1 - [Q8BRQ9_MOUSE]	6.29	3	2	2	4	3.91213	6.29	2	2	23.14	6.29	2	2														0
Q8BI08	Protein MAL2 OS=Mus musculus GN=Mal2 PE=1 SV=1 - [MAL2_MOUSE]	6.29	1	1	1	4
P29788	Vitronectin OS=Mus musculus GN=Vtn PE=1 SV=2 - [VTNC_MOUSE]	6.28	1	2	2	5																														0
D3YZU5	SH3 and multiple ankyrin repeat domains protein 1 OS=Mus musculus GN=Shank1 PE=4 SV=1 - [D3YZU5_MOUSE]	6.26	3	10	10	32	13.0184	4.36	7	8	137.457	3.66	6	6														0								0								0
Q9ERS2	NADH dehydrogenase [ubiquinone] 1 alpha subcomplex subunit 13 OS=Mus musculus GN=Ndufa13 PE=1 SV=3 - [NDUAD_MOUSE]	6.25	1	1	1	4		0
O09008	Beta-1,3-N-acetylglucosaminyltransferase manic fringe OS=Mus musculus GN=Mfng PE=1 SV=1 - [MFNG_MOUSE]	6.23	1	1	2	2	0	2.18	1	1
P22892	AP-1 complex subunit gamma-1 OS=Mus musculus GN=Ap1g1 PE=1 SV=3 - [AP1G1_MOUSE]	6.2	2	5	5	20	1.6899	1.58	1	1	40.41	2.92	2	2																																	193.496	4.87	4
Q9JLZ8-2	Isoform 2 of Single Ig IL-1-related receptor OS=Mus musculus GN=Sigirr - [SIGIRiso2_MOUSE]	6.2	1	1	1	1		0												0
Q9CR95	Adaptin ear-binding coat-associated protein 1 OS=Mus musculus GN=Necap1 PE=1 SV=2 - [NECP1_MOUSE]	6.18	1	1	1	4	0	6.18	1	1																		0
P26040	Ezrin OS=Mus musculus GN=Ezr PE=1 SV=3 - [EZRI_MOUSE]	6.14	2	1	3	8	2.30977	1.71	1	1	30.04	1.71	1	1																														0
P48758	Carbonyl reductase [NADPH] 1 OS=Mus musculus GN=Cbr1 PE=1 SV=3 - [CBR1_MOUSE]	6.14	1	2	2	4	3.84369	6.14	2	2	25.79	6.14	2	2																						0
P16305-4	Isoform 4 of Gamma-aminobutyric acid receptor subunit alpha-6 OS=Mus musculus GN=Gabra6 - [GBRA6_MOUSE]	6.11	4	1	1	2		0																				0								0								0
P70404	Isocitrate dehydrogenase [NAD] subunit gamma 1, mitochondrial OS=Mus musculus GN=Idh3g PE=1 SV=1 - [IDHG1_MOUSE]	6.11	1	2	2	3	2.59027	2.8	1	1	39.87	6.11	2	2														0
Q9CQZ5	NADH dehydrogenase [ubiquinone] 1 alpha subcomplex subunit 6 OS=Mus musculus GN=Ndufa6 PE=1 SV=1 - [NDUA6_MOUSE]	6.11	1	1	1	4
Q64514	Tripeptidyl-peptidase 2 OS=Mus musculus GN=Tpp2 PE=2 SV=3 - [TPP2_MOUSE]	6.1	2	5	5	9		0			22.01	1.74	2	2																	71.09	2.61	2	3	1.82621	2.61	2	3
B2FDF6	Novel protein (1110031B06Rik) OS=Mus musculus GN=Snap47 PE=4 SV=1 - [B2FDF6_MOUSE]	6.08	3	1	1	1	2.06434	6.08	1	1
E9Q509	Pyruvate kinase OS=Mus musculus GN=Pklr PE=3 SV=1 - [E9Q509_MOUSE]	6.08	3	1	3	19	2.21636	2.03	1	1	24.45	2.03	1	1														0							0	2.03	1	1
Q8BGT8-2	Isoform 2 of Phytanoyl-CoA hydroxylase-interacting protein-like OS=Mus musculus GN=Phyhipl - [PHIPLiso2_MOUSE]	6.06	4	1	1	1	1.97243	6.06	1	1
Q8VHR5	Transcriptional repressor p66-beta OS=Mus musculus GN=Gatad2b PE=1 SV=1 - [P66B_MOUSE]	6.06	2	2	2	2	4.22304	6.06	2	2																										0
Q80TJ1	Calcium-dependent secretion activator 1 OS=Mus musculus GN=Cadps PE=1 SV=3 - [CAPS1_MOUSE]	6.05	16	5	5	8		0												0											71.9967	5.09	4	5	0	3.39	3	3						0
Q9CZD3	Glycine--tRNA ligase OS=Mus musculus GN=Gars PE=1 SV=1 - [SYG_MOUSE]	6.04	1	3	3	15	0	1.51	1	1	0	1.51	1	1																						0								0				0
F6V513	Sorbin and SH3 domain-containing protein 2 (Fragment) OS=Mus musculus GN=Sorbs2 PE=4 SV=1 - [F6V513_MOUSE]	6	12	1	1	2	1.76486	6	1	1	23.66	6	1	1																														0
P01753	Ig heavy chain V region 186-1 OS=Mus musculus PE=4 SV=2 - [HVM09_MOUSE]	5.98	4	1	1	2	1.80662	5.98	1	1	33.31	5.98	1	1
P68181	cAMP-dependent protein kinase catalytic subunit beta OS=Mus musculus GN=Prkacb PE=1 SV=2 - [KAPCB_MOUSE]	5.98	5	1	2	12	2.14017	2.56	1	1	32.03	2.56	1	1
P82976	Homeobox protein GBX-1 OS=Mus musculus GN=Gbx1 PE=2 SV=2 - [GBX1_MOUSE]	5.98	1	1	1	2		0
Q7TQF7	Amphiphysin OS=Mus musculus GN=Amph PE=1 SV=1 - [AMPH_MOUSE]	5.98	2	3	4	15	2.29822	3.5	2	2	36.79	4.81	3	3																									122.065	4.66	3	7	4.32945	3.5	2	3
Q9D2G2-2	Isoform 2 of Dihydrolipoyllysine-residue succinyltransferase component of 2-oxoglutarate dehydrogenase complex, mitochondrial OS=Mus musculus GN=Dlst - [ODO2iso2_MOUSE]	5.97	2	1	1	4	5.53006	5.97	1	2	62.93	5.97	1	2
Q9R0N7	Synaptotagmin-7 OS=Mus musculus GN=Syt7 PE=1 SV=1 - [SYT7_MOUSE]	5.96	4	2	2	6	1.84203	3.23	1	1	28.26	3.23	1	1														0
P59281-2	Isoform 2 of Rho GTPase-activating protein 39 OS=Mus musculus GN=Arhgap39 - [RHG39iso2_MOUSE]	5.95	5	5	5	9	10.4212	5.95	5	5	112.513	4.93	4	4
Q99MK8;Q3U1V3	Beta-adrenergic receptor kinase 1 OS=Mus musculus GN=Adrbk1 PE=2 SV=2 - [ARBK1_MOUSE]	5.95	7	3	3	6	2.58844	1.74	1	1	38.58	1.74	1	1
Q924L1-3	Isoform 3 of LETM1 domain-containing protein 1 OS=Mus musculus GN=Letmd1 - [LTMD1iso3_MOUSE]	5.91	3	1	1	1	1.91624	5.91	1	1																																		0
Q9D6J5	NADH dehydrogenase [ubiquinone] 1 beta subcomplex subunit 8, mitochondrial OS=Mus musculus GN=Ndufb8 PE=1 SV=1 - [NDUB8_MOUSE]	5.91	1	1	1	4		0
Q8K0T0	Reticulon-1 OS=Mus musculus GN=Rtn1 PE=1 SV=1 - [RTN1_MOUSE]	5.9	1	3	3	4	4.25437	5.9	3	4
O08749	Dihydrolipoyl dehydrogenase, mitochondrial OS=Mus musculus GN=Dld PE=1 SV=2 - [DLDH_MOUSE]	5.89	2	2	2	4		0
Q61548	Clathrin coat assembly protein AP180 OS=Mus musculus GN=Snap91 PE=1 SV=1 - [AP180_MOUSE]	5.88	17	5	5	27	8.5747	3.33	3	5	44.8	4.55	4	6																	72.17	1.33	1	1	2.6952	1.33	1	1	114.634	1.33	1	3	7.56801	1.33	1	3
Q9DCL9	Multifunctional protein ADE2 OS=Mus musculus GN=Paics PE=1 SV=4 - [PUR6_MOUSE]	5.88	1	2	2	2	2.31573	5.88	2	2
O70324	Monocarboxylate transporter 8 OS=Mus musculus GN=Slc16a2 PE=2 SV=2 - [MOT8_MOUSE]	5.87	1	1	1	1																														0
Q8BNW9	Kelch repeat and BTB domain-containing protein 11 OS=Mus musculus GN=Kbtbd11 PE=1 SV=3 - [KBTBB_MOUSE]	5.85	1	3	3	6	6.74728	5.85	3	3	48.6153	5.85	3	3																														0
Q3UNW5	Transcription factor CP2-like protein 1 OS=Mus musculus GN=Tfcp2l1 PE=1 SV=2 - [TF2L1_MOUSE]	5.85	1	1	1	1
Q6KAR6	Exocyst complex component 3 OS=Mus musculus GN=Exoc3 PE=2 SV=2 - [EXOC3_MOUSE]	5.83	1	3	3	7		0																												0								0			35.0187	5.83	3
F8VQE9	Arf-GAP with GTPase, ANK repeat and PH domain-containing protein 3 OS=Mus musculus GN=Agap3 PE=4 SV=1 - [F8VQE9_MOUSE]	5.82	5	4	4	10	13.8447	5.82	4	5	117.834	5.82	4	5														0								0
P60487	Pyridoxal phosphate phosphatase OS=Mus musculus GN=Pdxp PE=1 SV=1 - [PLPP_MOUSE]	5.82	1	1	1	12	2.87243	5.82	1	1	20.79	5.82	1	1														0								0
Q5DTL9;B1AWV8	Sodium-driven chloride bicarbonate exchanger OS=Mus musculus GN=Slc4a10 PE=1 SV=2 - [S4A10_MOUSE]	5.81	3	4	4	19		0																							91.3755	5.81	4	10	5.76309	4.29	3	9
Q61081	Hsp90 co-chaperone Cdc37 OS=Mus musculus GN=Cdc37 PE=2 SV=1 - [CDC37_MOUSE]	5.8	1	1	1	1	2.89689	5.8	1	1																																		0
E9Q855	Secretory carrier-associated membrane protein 3 OS=Mus musculus GN=Scamp3 PE=4 SV=1 - [E9Q855_MOUSE]	5.71	3	1	1	4	4.25369	5.71	1	2	70.66	5.71	1	2																						0
Q99LC5	Electron transfer flavoprotein subunit alpha, mitochondrial OS=Mus musculus GN=Etfa PE=1 SV=2 - [ETFA_MOUSE]	5.71	1	1	1	2	2.73131	5.71	1	1	32.21	5.71	1	1
Q8VFC3	Olfactory receptor 266 OS=Mus musculus GN=Olfr266 PE=2 SV=1 - [Q8VFC3_MOUSE]	5.7	1	1	1	2		0												0								0
Q6A0A9	Constitutive coactivator of PPAR-gamma-like protein 1 OS=Mus musculus GN=FAM120A PE=1 SV=2 - [F120A_MOUSE]	5.67	1	4	4	10	7.32818	5.67	4	4	42.5653	3.87	3	3																	27.34	1.8	1	1	0	1.8	1	2
Q9R1V7	Disintegrin and metalloproteinase domain-containing protein 23 OS=Mus musculus GN=Adam23 PE=1 SV=1 - [ADA23_MOUSE]	5.67	8	3	3	13		0												0
Q9Z130	Heterogeneous nuclear ribonucleoprotein D-like OS=Mus musculus GN=Hnrpdl PE=1 SV=1 - [HNRDL_MOUSE]	5.65	3	1	1	1	2.22932	5.65	1	1
P80317	T-complex protein 1 subunit zeta OS=Mus musculus GN=Cct6a PE=1 SV=3 - [TCPZ_MOUSE]	5.65	2	2	2	11
Q02248	Catenin beta-1 OS=Mus musculus GN=Ctnnb1 PE=1 SV=1 - [CTNB1_MOUSE]	5.63	4	4	4	6	4.80767	2.82	2	2	36.99	2.82	2	2																						0											47.93	1.79	1
Q99020	Heterogeneous nuclear ribonucleoprotein A/B OS=Mus musculus GN=Hnrnpab PE=1 SV=1 - [ROAA_MOUSE]	5.61	3	1	1	1	0	5.61	1	1
Q9Z1N5	Spliceosome RNA helicase Ddx39b OS=Mus musculus GN=Ddx39b PE=1 SV=1 - [DX39B_MOUSE]	5.61	3	2	2	4	4.5889	5.61	2	2	49.11	5.61	2	2																														0
Q8R1V9	Protein Qars OS=Mus musculus GN=Qars PE=2 SV=1 - [Q8R1V9_MOUSE]	5.61	3	2	2	4																														0
Q61171	Peroxiredoxin-2 OS=Mus musculus GN=Prdx2 PE=1 SV=3 - [PRDX2_MOUSE]	5.56	1	1	1	4	2.00565	5.56	1	1
Q8VCY8	Lipid phosphate phosphatase-related protein type 2 OS=Mus musculus GN=Lppr2 PE=2 SV=1 - [LPPR2_MOUSE]	5.54	2	1	1	2	5.22011	5.54	1	1	67.23	5.54	1	1
O08532	Voltage-dependent calcium channel subunit alpha-2/delta-1 OS=Mus musculus GN=Cacna2d1 PE=1 SV=1 - [CA2D1_MOUSE]	5.53	6	4	4	12		0																				0			179.187	5.53	4	6	10.2405	5.53	4	6
Q9D1X8	Tetraspanin 2, isoform CRA_b OS=Mus musculus GN=Tspan2 PE=2 SV=1 - [Q9D1X8_MOUSE]	5.53	2	1	1	2	2.09772	5.53	1	1	44.13	5.53	1	1
Q61563	Fibroblast growth factor receptor OS=Mus musculus GN=Fgfr3 PE=2 SV=2 - [Q61563_MOUSE]	5.5	5	1	1	1		0											0	5.5	1	1																						0
Q64487-2	Isoform A of Receptor-type tyrosine-protein phosphatase delta OS=Mus musculus GN=Ptprd - [PTPRD_MOUSE]	5.49	26	3	4	6		0																																				0
Q8JZQ2	AFG3-like protein 2 OS=Mus musculus GN=Afg3l2 PE=1 SV=1 - [AFG32_MOUSE]	5.49	2	3	4	18	1.88991	1.12	1	1	34.5	1.12	1	1									53.4449	1	1	2	3.58399	1	1	2									58.8	1	1	1	1.81746	1	1	1	173.094	4.49	3
P43274	Histone H1.4 OS=Mus musculus GN=Hist1h1e PE=1 SV=2 - [H14_MOUSE]	5.48	1	1	1	14		0															95.34	5.48	1	3	6.18245	5.48	1	3	93.88	5.48	1	2	3.44545	5.48	1	2	54.83	5.48	1	1	1.62342	5.48	1	1	27.15	5.48	1
Q9Z204-4	Isoform 4 of Heterogeneous nuclear ribonucleoproteins C1/C2 OS=Mus musculus GN=Hnrnpc - [HNRPCiso4_MOUSE]	5.48	5	1	1	2	3.04641	5.48	1	1	27.88	5.48	1	1
E0CX41	Leucine-rich repeat transmembrane neuronal protein 1 (Fragment) OS=Mus musculus GN=Lrrtm1 PE=4 SV=1 - [E0CX41_MOUSE]	5.46	2	1	1	6
D3Z519	Protein Dgki OS=Mus musculus GN=Dgki PE=4 SV=1 - [D3Z519_MOUSE]	5.45	3	2	4	9	4.71068	2.89	2	2	57.28	2.89	2	2																													6.40608	4.23	3	4
Q6NVF9	Cleavage and polyadenylation specificity factor subunit 6 OS=Mus musculus GN=Cpsf6 PE=1 SV=1 - [CPSF6_MOUSE]	5.44	3	2	2	3		0
O08529	Calpain-2 catalytic subunit OS=Mus musculus GN=Capn2 PE=2 SV=4 - [CAN2_MOUSE]	5.43	2	2	2	13		0																				0
O70161-2	Isoform 2 of Phosphatidylinositol 4-phosphate 5-kinase type-1 gamma OS=Mus musculus GN=Pip5k1c - [PI51Ciso2_MOUSE]	5.42	12	2	2	3	2.92812	2.23	1	1	49.43	2.23	1	1														0
Q9CQT1	Methylthioribose-1-phosphate isomerase OS=Mus musculus GN=Mri1 PE=2 SV=1 - [MTNA_MOUSE]	5.42	1	1	1	1		0																								0
O08582	GTP-binding protein 1 OS=Mus musculus GN=Gtpbp1 PE=1 SV=2 - [GTPB1_MOUSE]	5.39	1	1	1	1		0
P62881-2	Isoform 2 of Guanine nucleotide-binding protein subunit beta-5 OS=Mus musculus GN=Gnb5 - [GBB5iso2_MOUSE]	5.38	2	1	1	2	2.77779	5.38	1	1	23.21	5.38	1	1						0																								0
P35922	Fragile X mental retardation protein 1 homolog OS=Mus musculus GN=Fmr1 PE=1 SV=1 - [FMR1_MOUSE]	5.37	18	1	2	27		0																				0																			97.3527	3.09	1
Q03391	Glutamate receptor ionotropic, NMDA 2D OS=Mus musculus GN=Grin2d PE=1 SV=3 - [NMDE4_MOUSE]	5.37	2	3	4	38		0
Q6P4T2	Activating signal cointegrator 1 complex subunit 3-like 1 OS=Mus musculus GN=Snrnp200 PE=2 SV=1 - [Q6P4T2_MOUSE]	5.34	2	7	7	10		0												0							11.7921	3.75	6	9						0								0
O88643	Serine/threonine-protein kinase PAK 1 OS=Mus musculus GN=Pak1 PE=1 SV=1 - [PAK1_MOUSE]	5.32	4	1	2	5	2.18384	3.12	1	1																																		0
E9Q557	Desmoplakin OS=Mus musculus GN=Dsp PE=3 SV=1 - [DESP_MOUSE]	5.31	2	16	16	43	25.6167	4.68	14	15	151.12	3.82	11	12										0				0								0								0
P63085	Mitogen-activated protein kinase 1 OS=Mus musculus GN=Mapk1 PE=1 SV=3 - [MK01_MOUSE]	5.31	1	1	1	2		0
B0V2N1	Receptor-type tyrosine-protein phosphatase S OS=Mus musculus GN=Ptprs PE=1 SV=1 - [PTPRS_MOUSE]	5.3	7	5	7	18	5.74976	1.78	3	3	31.02	1.21	2	2																														0			167.431	2.52	3
Q9D0I9	Arginine--tRNA ligase, cytoplasmic OS=Mus musculus GN=Rars PE=2 SV=2 - [SYRC_MOUSE]	5.3	1	3	3	5	0	1.52	1	1																		0
Q9DBQ9-3	Isoform 3 of Transcriptional protein SWT1 OS=Mus musculus GN=Swt1 - [SWT1iso3_MOUSE]	5.3	3	1	1	1		0																																				0
P23116	Eukaryotic translation initiation factor 3 subunit A OS=Mus musculus GN=Eif3a PE=1 SV=5 - [EIF3A_MOUSE]	5.28	2	5	5	30	2.14156	1.79	2	2						0				0			38.47	2.38	2	4	0	2.38	2	4	87.3303	3.5	3	5	3.91867	3.5	3	4
Q3UQ44	Ras GTPase-activating-like protein IQGAP2 OS=Mus musculus GN=Iqgap2 PE=1 SV=2 - [IQGA2_MOUSE]	5.27	2	6	7	15	20.123	5.27	7	8	131.378	4.76	6	7														0								0								0
Q5GH67	XK-related protein 4 OS=Mus musculus GN=Xkr4 PE=1 SV=1 - [XKR4_MOUSE]	5.26	1	2	2	3	2.40903	2.01	1	1	42.17	5.26	2	2
Q5Y5T1	Probable palmitoyltransferase ZDHHC20 OS=Mus musculus GN=Zdhhc20 PE=2 SV=1 - [ZDH20_MOUSE]	5.26	1	1	1	1		0																												0
Q8BKX1-3	Isoform 3 of Brain-specific angiogenesis inhibitor 1-associated protein 2 OS=Mus musculus GN=Baiap2 - [BAIP2iso3_MOUSE]	5.26	4	1	1	4		0																				0
Q6PDS3	Sterile alpha and TIR motif-containing protein 1 OS=Mus musculus GN=Sarm1 PE=1 SV=1 - [SARM1_MOUSE]	5.25	3	2	2	4	2.91461	2.21	1	1	51.11	2.21	1	1														0
Q8K4Q0-4	Isoform 4 of Regulatory-associated protein of mTOR OS=Mus musculus GN=Rptor - [RPTORiso4_MOUSE]	5.24	3	1	1	2	1.8068	5.24	1	1	29.6	5.24	1	1
P19246	Neurofilament heavy polypeptide OS=Mus musculus GN=Nefh PE=1 SV=3 - [NFH_MOUSE]	5.23	2	2	6	17	7.93275	2.75	4	4	81.2933	2.75	4	4									102.655	1.47	1	2	4.82577	1.47	1	2	82.74	1.47	1	1	2.69055	1.47	1	1
E9QPD4	Oxysterol-binding protein OS=Mus musculus GN=Osbp PE=3 SV=1 - [E9QPD4_MOUSE]	5.22	2	2	2	3		0
D3YXU1	Trifunctional enzyme subunit beta, mitochondrial (Fragment) OS=Mus musculus GN=Hadhb PE=4 SV=1 - [D3YXU1_MOUSE]	5.2	2	1	1	2	1.86144	5.2	1	1	25.96	5.2	1	1
G3X972	Protein Sec24c OS=Mus musculus GN=Sec24c PE=4 SV=1 - [G3X972_MOUSE]	5.2	2	4	4	7	2.04874	2.55	2	2	37.27	2.55	2	2																													2.24295	2.65	2	3
Q7TSF1	Desmoglein-1-beta OS=Mus musculus GN=Dsg1b PE=1 SV=1 - [DSG1B_MOUSE]	5.19	2	3	3	15	4.98855	1.51	2	2	64.53	1.51	2	2														0
Q8R2Y0-2	Isoform 2 of Monoacylglycerol lipase ABHD6 OS=Mus musculus GN=Abhd6 - [ABHD6iso2_MOUSE]	5.19	2	1	1	1	1.76101	5.19	1	1
O70169	Inactive serine protease 39 OS=Mus musculus GN=Prss39 PE=2 SV=1 - [PRS39_MOUSE]	5.18	1	1	1	1
F6YJY2	Valine--tRNA ligase, mitochondrial (Fragment) OS=Mus musculus GN=Vars2 PE=4 SV=1 - [F6YJY2_MOUSE]	5.16	1	1	1	1		0
Q8CGC7	Bifunctional glutamate/proline--tRNA ligase OS=Mus musculus GN=Eprs PE=1 SV=4 - [SYEP_MOUSE]	5.16	1	5	5	37	8.1175	2.12	2	3	76.7967	2.12	2	3									229.981	4.56	4	11	23.3568	3.7	3	11		0			0	1.39	1	1	78.34	2.91	2	4	7.92382	2.91	2	4		0
Q91ZP9	N-terminal EF-hand calcium-binding protein 2 OS=Mus musculus GN=Necab2 PE=1 SV=1 - [NECA2_MOUSE]	5.14	1	1	1	2	3.1581	5.14	1	1	46.75	5.14	1	1
Q9QXL2	Kinesin-like protein KIF21A OS=Mus musculus GN=Kif21a PE=1 SV=2 - [KI21A_MOUSE]	5.14	13	6	6	35	3.64123	0.9	1	1	42.25	0.9	1	1									150.114	4.43	4	5	7.36278	2.57	3	5	44.03	1.02	1	2	2.0979	1.02	1	1	222.523	5.14	6	11	8.07828	4.49	4	9
P70704	Probable phospholipid-transporting ATPase IA OS=Mus musculus GN=Atp8a1 PE=1 SV=1 - [AT8A1_MOUSE]	5.13	3	5	5	22		0																				0			123.197	1.04	1	2	2.29802	1.04	1	2	273.969	5.13	5	8	17.1896	5.13	5	8	57.48	1.04	1
Q9QYS2	Metabotropic glutamate receptor 3 OS=Mus musculus GN=Grm3 PE=2 SV=1 - [GRM3_MOUSE]	5.12	2	2	3	6	2.51273	2.05	1	1	22.85	2.05	1	1						0			60.7699	3.07	2	2	0	3.07	2	2
A9JSM3	Transmembrane protein 238 OS=Mus musculus GN=Tmem238 PE=2 SV=1 - [TM238_MOUSE]	5.11	1	1	1	1		0																0				0				0				0								0
Q62277	Synaptophysin OS=Mus musculus GN=Syp PE=1 SV=2 - [SYPH_MOUSE]	5.1	1	2	2	2	4.41109	5.1	2	2
F6RBY3	Alpha-1,3/1,6-mannosyltransferase ALG2 (Fragment) OS=Mus musculus GN=Alg2 PE=4 SV=1 - [F6RBY3_MOUSE]	5.08	2	1	1	1	1.89209	5.08	1	1																										0
Q61048	WW domain-binding protein 4 OS=Mus musculus GN=Wbp4 PE=1 SV=4 - [WBP4_MOUSE]	5.05	1	1	1	1		0
Q8CCB4	Vacuolar protein sorting-associated protein 53 homolog OS=Mus musculus GN=Vps53 PE=2 SV=1 - [VPS53_MOUSE]	5.05	5	3	3	5	1.94955	1.44	1	1																		0											44.2	1.8	1	1	2.20944	1.8	1	1	59.53	1.8	1
Q9QZE5	Coatomer subunit gamma OS=Mus musculus GN=Copg PE=2 SV=1 - [COPG_MOUSE]	5.03	5	3	3	13																						0								0			281.223	5.03	3	6	10.5133	5.03	3	7
P30416	Peptidyl-prolyl cis-trans isomerase FKBP4 OS=Mus musculus GN=Fkbp4 PE=1 SV=5 - [FKBP4_MOUSE]	5.02	1	1	1	2		0
P48036	Annexin A5 OS=Mus musculus GN=Anxa5 PE=1 SV=1 - [ANXA5_MOUSE]	5.02	1	1	1	4
Q8BWP8-2	Isoform 2 of N-acetyllactosaminide beta-1,3-N-acetylglucosaminyltransferase OS=Mus musculus GN=B3gnt1 - [B3GN1_MOUSE]	5.01	2	1	1	1		0																																				0
J3QK72	Uncharacterized protein OS=Mus musculus GN=Gm7729 PE=4 SV=1 - [J3QK72_MOUSE]	5	3	1	1	2	2.34364	5	1	1	32.14	5	1	1
E9Q6P5	Protein Ttc7b OS=Mus musculus GN=Ttc7b PE=4 SV=1 - [E9Q6P5_MOUSE]	4.98	1	3	3	4		0																												0								0
Q62351	Transferrin receptor protein 1 OS=Mus musculus GN=Tfrc PE=1 SV=1 - [TFR1_MOUSE]	4.98	1	2	2	2		0																																							29.72	4.98	2
Q07076	Annexin A7 OS=Mus musculus GN=Anxa7 PE=2 SV=2 - [ANXA7_MOUSE]	4.97	1	2	2	4	4.22095	4.97	2	2	42.1	4.97	2	2
Q8BK58	HSPB1-associated protein 1 OS=Mus musculus GN=Hspbap1 PE=1 SV=2 - [HBAP1_MOUSE]	4.97	1	1	1	1		0
Q8CGY8	UDP-N-acetylglucosamine--peptide N-acetylglucosaminyltransferase 110 kDa subunit OS=Mus musculus GN=Ogt PE=1 SV=2 - [OGT1_MOUSE]	4.97	2	3	3	13	3.71987	1.43	1	1	65.61	1.43	1	1																									182.418	4.97	3	6	13.8595	3.35	2	5
Q80WT0	Junctophilin-4 OS=Mus musculus GN=Jph4 PE=2 SV=1 - [JPH4_MOUSE]	4.94	1	2	2	13		0																																							167.316	4.94	2
O35286	Putative pre-mRNA-splicing factor ATP-dependent RNA helicase DHX15 OS=Mus musculus GN=Dhx15 PE=2 SV=2 - [DHX15_MOUSE]	4.91	1	3	3	20	1.60819	1.76	1	1	20.31	1.76	1	1														0																0			151.562	1.51	1
O35449	Proline-rich transmembrane protein 1 OS=Mus musculus GN=Prrt1 PE=1 SV=1 - [PRRT1_MOUSE]	4.9	1	1	1	2	2.91008	4.9	1	1	44.85	4.9	1	1
Q3U0S6	Ras-interacting protein 1 OS=Mus musculus GN=Rasip1 PE=1 SV=3 - [RAIN_MOUSE]	4.89	2	2	2	3																																	26.67	4.89	2	2	0	2.08	1	1
D3Z1Z4	Mitogen-activated protein kinase 8 OS=Mus musculus GN=Mapk8 PE=4 SV=1 - [D3Z1Z4_MOUSE]	4.87	13	1	1	2	2.80054	4.87	1	1	68.6	4.87	1	1
Q80V63	PR domain zinc finger protein 4 OS=Mus musculus GN=Prdm4 PE=2 SV=2 - [PRDM4_MOUSE]	4.86	1	1	1	1		0
Q99KX1	Myeloid leukemia factor 2 OS=Mus musculus GN=Mlf2 PE=1 SV=1 - [MLF2_MOUSE]	4.86	1	1	1	1		0			21.58	4.86	1	1
Q9CPN9	RIKEN cDNA 2210010C04, isoform CRA_b OS=Mus musculus GN=2210010C04Rik PE=2 SV=1 - [Q9CPN9_MOUSE]	4.86	1	1	1	4		0																																			1.88794	4.86	1	2
Q9CY62	E3 ubiquitin-protein ligase RNF181 OS=Mus musculus GN=Rnf181 PE=2 SV=1 - [RN181_MOUSE]	4.85	3	1	1	8		0																0				0			21.99	4.85	1	1	1.62625	4.85	1	1	20.89	4.85	1	1		0				0
Q9CYG7	Mitochondrial import receptor subunit TOM34 OS=Mus musculus GN=Tomm34 PE=2 SV=1 - [TOM34_MOUSE]	4.85	2	1	1	2	3.71288	4.85	1	1	74.57	4.85	1	1														0																0
O35382	Exocyst complex component 4 OS=Mus musculus GN=Exoc4 PE=1 SV=2 - [EXOC4_MOUSE]	4.82	4	3	3	8	7.52706	4.82	3	3	92.4533	4.82	3	3														0											60.57	1.95	1	1	2.3296	1.95	1	1
Q6P1B1;Q3UKF5	Xaa-Pro aminopeptidase 1 OS=Mus musculus GN=Xpnpep1 PE=2 SV=1 - [XPP1_MOUSE]	4.82	2	2	2	3		0												0																								0
Q8R164	Valacyclovir hydrolase OS=Mus musculus GN=Bphl PE=2 SV=1 - [BPHL_MOUSE]	4.81	1	1	1	3
Q9CY64	Biliverdin reductase A OS=Mus musculus GN=Blvra PE=2 SV=1 - [BIEA_MOUSE]	4.75	1	1	1	2	2.54418	4.75	1	1	20.88	4.75	1	1																						0								0
Q64133	Amine oxidase [flavin-containing] A OS=Mus musculus GN=Maoa PE=1 SV=3 - [AOFA_MOUSE]	4.75	1	2	2	4																						0								0								0
P14106	Complement C1q subcomponent subunit B OS=Mus musculus GN=C1qb PE=1 SV=2 - [C1QB_MOUSE]	4.74	1	1	1	2	2.93995	4.74	1	1	35.99	4.74	1	1
P42932	T-complex protein 1 subunit theta OS=Mus musculus GN=Cct8 PE=1 SV=3 - [TCPQ_MOUSE]	4.74	4	2	2	3		0												0
Q812A2	SLIT-ROBO Rho GTPase-activating protein 3 OS=Mus musculus GN=Srgap3 PE=1 SV=1 - [SRGP2_MOUSE]	4.73	5	3	3	9		0																												0			124.888	2.73	2	4	6.30591	2.73	2	4		0
Q8BYM5	Neuroligin-3 OS=Mus musculus GN=Nlgn3 PE=1 SV=2 - [NLGN3_MOUSE]	4.73	4	2	3	5	2.42204	1.33	1	1	45.93	3.15	2	2																																	49.71	1.58	1
P04925	Major prion protein OS=Mus musculus GN=Prnp PE=1 SV=2 - [PRIO_MOUSE]	4.72	1	1	1	2	2.50436	4.72	1	1	69.84	4.72	1	1
Q9ESX5	H/ACA ribonucleoprotein complex subunit 4 OS=Mus musculus GN=Dkc1 PE=1 SV=4 - [DKC1_MOUSE]	4.72	3	1	1	4		0																												0
B1ARH1	DPH1 homolog (S. cerevisiae) (Fragment) OS=Mus musculus GN=Dph1 PE=4 SV=1 - [B1ARH1_MOUSE]	4.71	2	1	1	1	2.33074	4.71	1	1
Q7TME0	Lipid phosphate phosphatase-related protein type 4 OS=Mus musculus GN=Lppr4 PE=1 SV=2 - [LPPR4_MOUSE]	4.7	1	3	3	6	6.93129	4.7	3	3	102.153	4.7	3	3						0
F6SBE4	Protein N28178 (Fragment) OS=Mus musculus GN=N28178 PE=4 SV=1 - [F6SBE4_MOUSE]	4.69	3	1	1	2	3.28819	4.69	1	1	62.07	4.69	1	1
Q14C51	Pentatricopeptide repeat-containing protein 3, mitochondrial OS=Mus musculus GN=Ptcd3 PE=2 SV=2 - [PTCD3_MOUSE]	4.67	1	2	2	4		0																				0								0								0
Q69ZK9	Neuroligin-2 OS=Mus musculus GN=Nlgn2 PE=1 SV=2 - [NLGN2_MOUSE]	4.67	6	2	3	8	2.31452	1.32	1	1	28.91	1.32	1	1						0																											149.123	3.35	2
Q6NZL0	Protein SOGA3 OS=Mus musculus GN=Soga3 PE=2 SV=2 - [SOGA3_MOUSE]	4.66	1	4	4	15	2.0299	1.38	1	1	29.77	1.38	1	1
A2AR02	Peptidyl-prolyl cis-trans isomerase G OS=Mus musculus GN=Ppig PE=1 SV=1 - [PPIG_MOUSE]	4.65	1	1	1	2	0	4.65	1	1
F6WHQ7	Glutathione S-transferase Mu 1 (Fragment) OS=Mus musculus GN=Gstm1 PE=3 SV=1 - [F6WHQ7_MOUSE]	4.64	2	1	1	4		0																				0																0
Q9JII6	Alcohol dehydrogenase [NADP(+)] OS=Mus musculus GN=Akr1a1 PE=1 SV=3 - [AK1A1_MOUSE]	4.62	1	1	1	2	2.21393	4.62	1	1	22.35	4.62	1	1
E0CXN5	Glycerol-3-phosphate dehydrogenase [NAD(+)], cytoplasmic OS=Mus musculus GN=Gpd1 PE=3 SV=1 - [E0CXN5_MOUSE]	4.6	2	1	1	2	2.7579	4.6	1	1	49.79	4.6	1	1
Q60737	Casein kinase II subunit alpha OS=Mus musculus GN=Csnk2a1 PE=1 SV=2 - [CSK21_MOUSE]	4.6	1	1	1	2		0																												0
O08539	Myc box-dependent-interacting protein 1 OS=Mus musculus GN=Bin1 PE=1 SV=1 - [BIN1_MOUSE]	4.59	4	1	2	8	2.83977	3.06	1	1	28.31	4.59	2	2																						0								0
B1AVF6	Midline 2 (Fragment) OS=Mus musculus GN=Mid2 PE=4 SV=1 - [B1AVF6_MOUSE]	4.57	8	1	1	1	0	4.57	1	1
F6U3S2	Major facilitator superfamily domain-containing protein 6 (Fragment) OS=Mus musculus GN=Mfsd6 PE=4 SV=1 - [F6U3S2_MOUSE]	4.57	4	1	1	1														0																								0
F6T9T6	Protein shisa-7 (Fragment) OS=Mus musculus GN=Shisa7 PE=4 SV=1 - [F6T9T6_MOUSE]	4.53	3	1	1	2	2.69006	4.53	1	1	25.83	4.53	1	1																						0
P97300	Neuroplastin OS=Mus musculus GN=Nptn PE=1 SV=3 - [NPTN_MOUSE]	4.53	5	1	1	7		0
D3YUS1	5'-AMP-activated protein kinase subunit gamma-2 (Fragment) OS=Mus musculus GN=Prkag2 PE=4 SV=1 - [D3YUS1_MOUSE]	4.51	1	1	1	1	2.27059	4.51	1	1
Q5RJI5	Serine/threonine-protein kinase BRSK1 OS=Mus musculus GN=Brsk1 PE=1 SV=1 - [BRSK1_MOUSE]	4.5	2	2	2	8	2.87365	2.19	1	1	41.86	2.19	1	1																														0			134.767	2.31	1
Q6NS60;Q3UGY7	F-box only protein 41 OS=Mus musculus GN=Fbxo41 PE=1 SV=3 - [FBX41_MOUSE]	4.47	1	3	3	5	5.24958	3.09	2	2	47.87	3.09	2	2														0															0	1.37	1	1
Q8BMF3	NADP-dependent malic enzyme, mitochondrial OS=Mus musculus GN=Me3 PE=1 SV=2 - [MAON_MOUSE]	4.47	3	1	1	2		0
P80316	T-complex protein 1 subunit epsilon OS=Mus musculus GN=Cct5 PE=1 SV=1 - [TCPE_MOUSE]	4.44	2	2	2	3	1.60394	1.85	1	1	52.9	1.85	1	1
Q91XY5	Protein Pcdhga12 OS=Mus musculus GN=Pcdhga3 PE=2 SV=1 - [Q91XY5_MOUSE]	4.42	1	1	1	1		0																												0
P28798	Granulins OS=Mus musculus GN=Grn PE=1 SV=2 - [GRN_MOUSE]	4.41	4	2	2	18		0
Q6P6M7	O-phosphoseryl-tRNA(Sec) selenium transferase OS=Mus musculus GN=Sepsecs PE=1 SV=2 - [SPCS_MOUSE]	4.37	1	1	1	2		0																0															0	4.37	1	2
Q8K0E8;Q3TGR2	Fibrinogen beta chain OS=Mus musculus GN=Fgb PE=2 SV=1 - [FIBB_MOUSE]	4.37	1	1	1	2		0																												0
Q6A065-3	Isoform 3 of Centrosomal protein of 170 kDa OS=Mus musculus GN=Cep170 - [CE170iso3_MOUSE]	4.36	3	1	1	1	1.96615	4.36	1	1
Q921F2	TAR DNA-binding protein 43 OS=Mus musculus GN=Tardbp PE=1 SV=1 - [TADBP_MOUSE]	4.35	1	1	1	4	6.66189	4.35	1	2	163.04	4.35	1	2
Q9ERK4;A2A5S1	Exportin-2 OS=Mus musculus GN=Cse1l PE=2 SV=1 - [XPO2_MOUSE]	4.33	4	2	3	11		0																0							30.35	0.82	1	1					143.934	3.5	2	5	8.0154	3.5	2	5
P62918	60S ribosomal protein L8 OS=Mus musculus GN=Rpl8 PE=2 SV=2 - [RL8_MOUSE]	4.28	1	1	1	2	2.57197	4.28	1	1	39.95	4.28	1	1														0								0
Q6R891	Neurabin-2 OS=Mus musculus GN=Ppp1r9b PE=1 SV=1 - [NEB2_MOUSE]	4.28	1	2	2	7	2.05522	1.84	1	1	24.79	1.84	1	1																									30.6071	2.45	1	3	0	2.45	1	2
Q9EQ32-2	Isoform 2 of Phosphoinositide 3-kinase adapter protein 1 OS=Mus musculus GN=Pik3ap1 - [BCAPiso2_MOUSE]	4.27	2	1	1	1		0																												0
Q9D0D3	Poly(A) RNA polymerase, mitochondrial OS=Mus musculus GN=Mtpap PE=2 SV=1 - [PAPD1_MOUSE]	4.27	1	1	1	2																																						0
Q149S1	Tektin-4 OS=Mus musculus GN=Tekt4 PE=2 SV=1 - [TEKT4_MOUSE]	4.25	1	1	1	1	0	4.25	1	1
Q8BL66	Early endosome antigen 1 OS=Mus musculus GN=Eea1 PE=2 SV=2 - [EEA1_MOUSE]	4.25	2	4	4	9		0												0			132.867	4.25	4	5	8.0667	2.91	3	4														0				0
E0CXJ2	Seipin OS=Mus musculus GN=Bscl2 PE=4 SV=1 - [E0CXJ2_MOUSE]	4.23	2	1	1	2	1.79238	4.23	1	1	34.95	4.23	1	1																														0
Q8VBZ3	Cleft lip and palate transmembrane protein 1 homolog OS=Mus musculus GN=Clptm1 PE=1 SV=1 - [CLPT1_MOUSE]	4.22	1	1	1	2	2.61914	4.22	1	1	21.64	4.22	1	1
Q9EPN1	Neurobeachin OS=Mus musculus GN=Nbea PE=1 SV=1 - [NBEA_MOUSE]	4.22	9	9	9	24	12.7066	2.59	6	6	73.0046	2.32	5	5														0			31.71	0.41	1	3	6.41888	0.41	1	3	22.04	0.37	1	1					91.16	0.85	1
Q8BKT3-2	Isoform 2 of GC-rich sequence DNA-binding factor 2 OS=Mus musculus GN=Gcfc2 - [GCFC2_MOUSE]	4.2	2	1	1	2		0																											0	4.2	1	2
Q8R3Q0	Store-operated calcium entry-associated regulatory factor OS=Mus musculus GN=Tmem66 PE=2 SV=2 - [SARAF_MOUSE]	4.19	1	1	1	1	0	4.19	1	1
Q9EP89	Serine beta-lactamase-like protein LACTB, mitochondrial OS=Mus musculus GN=Lactb PE=1 SV=1 - [LACTB_MOUSE]	4.17	1	1	1	1		0
Q6NZN0	RNA-binding protein 26 OS=Mus musculus GN=Rbm26 PE=1 SV=2 - [RBM26_MOUSE]	4.15	8	2	2	6		0																																							146.853	4.15	2
Q9EPK7	Exportin-7 OS=Mus musculus GN=Xpo7 PE=2 SV=3 - [XPO7_MOUSE]	4.14	3	3	3	8	3.5677	1.29	1	1	45.5	1.29	1	1																						0			115.148	4.14	3	3	2.48235	4.14	3	3
E9QMW4-2	Isoform 2 of Putative uncharacterized protein C16orf96 homolog OS=Mus musculus - [CP096_MOUSE]	4.11	2	1	1	2		0
P80314	T-complex protein 1 subunit beta OS=Mus musculus GN=Cct2 PE=1 SV=4 - [TCPB_MOUSE]	4.11	1	1	1	1		0																																				0
P14148	60S ribosomal protein L7 OS=Mus musculus GN=Rpl7 PE=2 SV=2 - [RL7_MOUSE]	4.07	2	1	1	4		0																																								0
P53986	Monocarboxylate transporter 1 OS=Mus musculus GN=Slc16a1 PE=1 SV=1 - [MOT1_MOUSE]	4.06	1	1	1	2	3.5449	4.06	1	1	36.76	4.06	1	1
[truncated: 430 more rows]
[truncated: 120 more columns]

## Sheet: Kalirin PD
Accession	Description	ΣCoverage	Σ# Proteins	Σ# Unique Peptides	Σ# Peptides	Σ# PSMs	Score A2	Coverage A2	# Peptides A2	# PSM A2	Score A4	Coverage A4	# Peptides A4	# PSM A4	Score B2	Coverage B2	# Peptides B2	# PSM B2	Score B4	Coverage B4	# Peptides B4	# PSM B4	Score C2	Coverage C2	# Peptides C2	# PSM C2	Score C4	Coverage C4	# Peptides C4	# PSM C4	Score D2	Coverage D2	# Peptides D2	# PSM D2	Score D4	Coverage D4	# Peptides D4	# PSM D4	Score E2	Coverage E2	# Peptides E2	# PSM E2	Score E4	Coverage E4	# Peptides E4	# PSM E4	Score F2	Coverage F2	# Peptides F2
[truncated: 247 more rows]
[truncated: 84 more columns]

[truncated: 2 more sheets: Agap2 triton PD, Ctrl PD]
