# Supplementary material for: Synaptic GAP and GEF Complexes Cluster Proteins Essential for GTP Signaling
Source: Sci Rep. 2017 Jul 13;7:5272. doi: 10.1038/s41598-017-05588-3 (PMC5509740; doi:10.1038/s41598-017-05588-3)
Supplement: Supplementary file 5 — Supplementary Table S4 [file 41598_2017_5588_MOESM5_ESM.xls]

## Sheet: Syngap1
Supplementary Table 3 - Protein Domain Enrichment Within Protein Complexes
Term	Count	%	PValue	Genes	List Total	Pop Hits	Pop Total	Fold Enrichment	Bonferroni	Benjamini	FDR
SM00326:SH3	15	12.1951	1.20839e-08	MGI:1277959, MGI:103574, MGI:1924574, MGI:1930016, MGI:109605, MGI:700014, MGI:2450166, MGI:2685438, MGI:2671987, MGI:2685385, MGI:1888986, MGI:107231, MGI:1344351, MGI:3613677, MGI:2137336	94	156	7062	7.22381	1.13588e-06	1.13588e-06	1.32559e-05
SM00079:PBPe	7	5.69106	7.24628e-08	MGI:95820, MGI:95810, MGI:95823, MGI:95821, MGI:95819, MGI:95809, MGI:95808	94	18	7062	29.2163	6.81148e-06	3.40574e-06	7.94908e-05
SM00918:Lig_chan-Glu_bd	7	5.69106	7.24628e-08	MGI:95820, MGI:95810, MGI:95823, MGI:95821, MGI:95819, MGI:95809, MGI:95808	94	18	7062	29.2163	6.81148e-06	3.40574e-06	7.94908e-05
SM01277:MAGUK_N_PEST	4	3.25203	8.76195e-06	MGI:1277959, MGI:107231, MGI:1888986, MGI:1344351	94	4	7062	75.1277	0.000823288	0.000274505	0.00961134
SM00101:14_3_3	4	3.25203	7.4491e-05	MGI:109194, MGI:894689, MGI:109484, MGI:108109	94	7	7062	42.9301	0.00697795	0.00174907	0.0816854
SM00233:PH	12	9.7561	0.000214938	MGI:3580016, MGI:1313261, MGI:3036262, MGI:2685438, MGI:107384, MGI:98388, MGI:2653690, MGI:2685385, MGI:3528396, MGI:2443881, MGI:1330842, MGI:87941	94	232	7062	3.88591	0.0200035	0.00403311	0.235532
SM00072:GuKc	5	4.06504	0.000288486	MGI:1277959, MGI:894644, MGI:107231, MGI:1888986, MGI:1344351	94	25	7062	15.0255	0.0267571	0.00451007	0.316012
SM00323:RasGAP	4	3.25203	0.00033797	MGI:2449975, MGI:1352757, MGI:2443881, MGI:1330842	94	11	7062	27.3191	0.031275	0.00452893	0.370125
SM00053:DYNc	3	2.43902	0.00167203	MGI:107384, MGI:1921256, MGI:1921393	94	5	7062	45.0766	0.145554	0.0194707	1.81899
SM00228:PDZ	8	6.50407	0.00201199	MGI:1277959, MGI:1930016, MGI:2671987, MGI:2676665, MGI:107231, MGI:1888986, MGI:1344351, MGI:3613677	94	136	7062	4.41927	0.172476	0.0208155	2.18512
SM00248:ANK	9	7.31707	0.00212937	MGI:1930016, MGI:2685438, MGI:2671987, MGI:2653690, MGI:1278339, MGI:88025, MGI:3613677, MGI:1927140, MGI:1924781	94	176	7062	3.84176	0.181576	0.019838	2.31126
SM00105:ArfGap	4	3.25203	0.00323524	MGI:3580016, MGI:2685438, MGI:2653690, MGI:1927140	94	23	7062	13.0657	0.262586	0.0273115	3.49234
SM00220:S_TKc	11	8.94309	0.00908339	MGI:97597, MGI:97599, MGI:2685385, MGI:1346866, MGI:1346859, MGI:1346858, MGI:87941, MGI:1861437, MGI:88257, MGI:1098687, MGI:88256	94	320	7062	2.58251	0.575881	0.0689836	9.52523
SM00275:SM00275	3	2.43902	0.0121772	MGI:95775, MGI:95780, MGI:95777	94	13	7062	17.3372	0.683895	0.0847801	12.5762
SM00459:Sorb	2	1.62602	0.0389947	MGI:1924574, MGI:700014	94	3	7062	50.0851	0.976219	0.234375	35.3596
SM00150:SPEC	3	2.43902	0.0423	MGI:1313261, MGI:98388, MGI:2685385	94	25	7062	9.01532	0.982798	0.237269	37.7571
SM00033:CH	4	3.25203	0.0423318	MGI:1313261, MGI:98388, MGI:2449975, MGI:1352757	94	59	7062	5.0934	0.982852	0.224399	37.7798
SM00302:GED	2	1.62602	0.0516556	MGI:107384, MGI:1921256	94	4	7062	37.5638	0.993164	0.254177	44.1118
SM00239:C2	5	4.06504	0.0566844	MGI:97597, MGI:3036262, MGI:97599, MGI:2443881, MGI:1330842	94	110	7062	3.41489	0.995853	0.262685	47.2782
SM00454:SAM	4	3.25203	0.0688536	MGI:1930016, MGI:2671987, MGI:3613677, MGI:1924781	94	72	7062	4.17376	0.998776	0.29738	54.2775
SM00133:S_TK_X	3	2.43902	0.105321	MGI:97597, MGI:97599, MGI:87941	94	42	7062	5.36626	0.999971	0.407299	70.5019

## Sheet: Kalrn
Term	Count	%	PValue	Genes	List Total	Pop Hits	Pop Total	Fold Enrichment	Bonferroni	Benjamini	FDR
SM00150:SPEC	5	9.43396	1.02468e-05	MGI:1313261, MGI:108559, MGI:98388, MGI:98386, MGI:1927230	41	25	7062	34.4488	0.00050197	0.00050197	0.00982416
SM00918:Lig_chan-Glu_bd	4	7.54717	0.000129529	MGI:95810, MGI:95821, MGI:95819, MGI:95809	41	18	7062	38.2764	0.00632724	0.00316864	0.124123
SM00079:PBPe	4	7.54717	0.000129529	MGI:95810, MGI:95821, MGI:95819, MGI:95809	41	18	7062	38.2764	0.00632724	0.00316864	0.124123
SM00326:SH3	7	13.2075	0.00021763	MGI:1277959, MGI:1930016, MGI:700014, MGI:2449952, MGI:98386, MGI:1344351, MGI:1927230	41	156	7062	7.72889	0.0106083	0.00354869	0.208468
SM00228:PDZ	6	11.3208	0.000941982	MGI:1277959, MGI:1930016, MGI:2442401, MGI:2661175, MGI:2443679, MGI:1344351	41	136	7062	7.599	0.0451288	0.0114783	0.899525
SM00233:PH	7	13.2075	0.00177228	MGI:1313261, MGI:98388, MGI:105313, MGI:2661175, MGI:1927230, MGI:3528396, MGI:1916851	41	232	7062	5.19701	0.0832486	0.0172336	1.68639
SM00033:CH	4	7.54717	0.00439471	MGI:1313261, MGI:108559, MGI:98388, MGI:1921642	41	59	7062	11.6776	0.194116	0.03533	4.13499
SM00220:S_TKc	7	13.2075	0.00861345	MGI:2449952, MGI:105313, MGI:1341265, MGI:1927230, MGI:88259, MGI:88257, MGI:88256	41	320	7062	3.76784	0.345502	0.0587583	7.95966
SM01391:Filament	3	5.66038	0.00864336	MGI:96568, MGI:97314, MGI:97313	41	25	7062	20.6693	0.346469	0.0517818	7.98628
SM01277:MAGUK_N_PEST	2	3.77358	0.0224694	MGI:1277959, MGI:1344351	41	4	7062	86.122	0.671612	0.116381	19.5789
SM00454:SAM	3	5.66038	0.0623668	MGI:1930016, MGI:2442401, MGI:2661175	41	72	7062	7.17683	0.95738	0.270607	46.0672
SM00222:Sec7	2	3.77358	0.0869644	MGI:1196356, MGI:3528396	41	16	7062	21.5305	0.988415	0.333208	58.2018
SM00072:GuKc	2	3.77358	0.132594	MGI:1277959, MGI:1344351	41	25	7062	13.7795	0.99906	0.440575	74.433
SM00185:ARM	2	3.77358	0.175997	MGI:1195966, MGI:109281	41	34	7062	10.132	0.999924	0.517924	84.3712

## Sheet: Agap2 PSD
Term	Count	%	PValue	Genes	List Total	Pop Hits	Pop Total	Fold Enrichment	Bonferroni	Benjamini	FDR
SM00220:S_TKc	19	18.6275	2.50797e-08	MGI:1355329, MGI:1927230, MGI:1341265, MGI:1861437, MGI:97597, MGI:97595, MGI:97596, MGI:1916264, MGI:97599, MGI:1346863, MGI:1346866, MGI:2685385, MGI:1346859, MGI:1346858, MGI:88259, MGI:97594, MGI:88257, MGI:97592, MGI:88256	85	320	7062	4.93301	1.63018e-06	1.63018e-06	2.55611e-05
SM00275:G_alpha	6	5.88235	2.52206e-07	MGI:95775, MGI:95776, MGI:95771, MGI:95780, MGI:95777, MGI:95768	85	13	7062	38.3457	1.63932e-05	8.19665e-06	0.000257047
SM00326:SH3	13	12.7451	2.53315e-07	MGI:1277959, MGI:1924574, MGI:1930016, MGI:700014, MGI:2671987, MGI:87860, MGI:2685385, MGI:107231, MGI:1888986, MGI:1344351, MGI:1927230, MGI:3613677, MGI:98397	85	156	7062	6.92353	1.64654e-05	5.48848e-06	0.000258178
SM00228:PDZ	12	11.7647	5.04778e-07	MGI:1277959, MGI:1930016, MGI:2671987, MGI:2676665, MGI:2442401, MGI:2661175, MGI:107231, MGI:1888986, MGI:2387581, MGI:1344351, MGI:2659071, MGI:3613677	85	136	7062	7.3308	3.281e-05	8.20261e-06	0.000514467
SM00323:RasGAP	5	4.90196	5.76977e-06	MGI:97306, MGI:2449975, MGI:1352757, MGI:1330842, MGI:1916851	85	11	7062	37.7647	0.000374966	7.50044e-05	0.00588038
SM01277:MAGUK_N_PEST	4	3.92157	6.4399e-06	MGI:1277959, MGI:107231, MGI:1888986, MGI:1344351	85	4	7062	83.0824	0.000418507	6.97633e-05	0.00656333
SM00918:Lig_chan-Glu_bd	5	4.90196	5.02051e-05	MGI:95820, MGI:95821, MGI:95819, MGI:95809, MGI:95808	85	18	7062	23.0784	0.0032581	0.000466094	0.0511571
SM00079:PBPe	5	4.90196	5.02051e-05	MGI:95820, MGI:95821, MGI:95819, MGI:95809, MGI:95808	85	18	7062	23.0784	0.0032581	0.000466094	0.0511571
SM00133:S_TK_X	6	5.88235	0.000127145	MGI:97597, MGI:97595, MGI:97596, MGI:97599, MGI:97594, MGI:97592	85	42	7062	11.8689	0.00823089	0.00103259	0.12951
SM00156:PP2Ac	4	3.92157	0.000330579	MGI:104871, MGI:103016, MGI:107163, MGI:107164	85	12	7062	27.6941	0.0212619	0.00238506	0.336414
SM00239:C2	7	6.86275	0.00189042	MGI:97597, MGI:97595, MGI:97297, MGI:97596, MGI:97599, MGI:1330842, MGI:1916851	85	110	7062	5.28706	0.115731	0.012224	1.91006
SM00072:GuKc	4	3.92157	0.00309124	MGI:1277959, MGI:107231, MGI:1888986, MGI:1344351	85	25	7062	13.2932	0.182285	0.0181284	3.10619
SM00454:SAM	5	4.90196	0.0103803	MGI:1930016, MGI:2671987, MGI:2442401, MGI:2661175, MGI:3613677	85	72	7062	5.76961	0.492494	0.054953	10.0889
SM00222:Sec7	3	2.94118	0.0150575	MGI:1196356, MGI:2677208, MGI:3528396	85	16	7062	15.5779	0.627001	0.0730541	14.327
SM00233:PH	8	7.84314	0.020031	MGI:2142567, MGI:1920243, MGI:2661175, MGI:2685385, MGI:1927230, MGI:3528396, MGI:1330842, MGI:1916851	85	232	7062	2.86491	0.731587	0.0896671	18.6352
SM00516:SEC14	3	2.94118	0.023121	MGI:97306, MGI:2685385, MGI:1927230	85	20	7062	12.4624	0.7814	0.0963992	21.2125
SM01229:GluR_Homer-bdg	2	1.96078	0.0236495	MGI:1351342, MGI:1351338	85	2	7062	83.0824	0.788955	0.092653	21.6458
SM00150:SPEC	3	2.94118	0.0351396	MGI:2685385, MGI:1927230, MGI:1927152	85	25	7062	9.96988	0.902233	0.127833	30.5516
SM00459:Sorb	2	1.96078	0.0352661	MGI:1924574, MGI:700014	85	3	7062	55.3882	0.903063	0.121597	30.6443
SM00109:C1	4	3.92157	0.0386858	MGI:97597, MGI:97595, MGI:97596, MGI:97599	85	63	7062	5.27507	0.923043	0.126261	33.1095
SM00219:TyrKc	4	3.92157	0.0402497	MGI:104908, MGI:87860, MGI:95481, MGI:98397	85	64	7062	5.19265	0.930771	0.124987	34.2104
SM00295:B41	3	2.94118	0.0960019	MGI:104908, MGI:103009, MGI:95481	85	44	7062	5.66471	0.998585	0.268309	64.2513
SM00809:Alpha_adaptinC2	2	1.96078	0.102152	MGI:1096368, MGI:101921	85	9	7062	18.4627	0.999092	0.272664	66.6541
SM00461:WH1	2	1.96078	0.112846	MGI:1347354, MGI:1347345	85	10	7062	16.6165	0.999583	0.287079	70.4873
SM00036:CNH	2	1.96078	0.133856	MGI:1916264, MGI:1355329	85	12	7062	13.8471	0.999912	0.3224	76.8836
SM00325:RhoGEF	3	2.94118	0.147052	MGI:2142567, MGI:2685385, MGI:1927230	85	57	7062	4.37276	0.999968	0.338699	80.2318
SM00033:CH	3	2.94118	0.155339	MGI:2449975, MGI:1352757, MGI:1927152	85	59	7062	4.22453	0.999983	0.344299	82.1044
SM00248:ANK	5	4.90196	0.156884	MGI:1930016, MGI:2671987, MGI:88026, MGI:3613677, MGI:1927140	85	176	7062	2.36029	0.999985	0.336897	82.4351

## Sheet: Agap2 non-PSD
Term	Count	%	PValue	Genes	List Total	Pop Hits	Pop Total	Fold Enrichment	Bonferroni	Benjamini	FDR
SM00150:SPEC	6	5.45455	9.86436e-06	MGI:1313261, MGI:108559, MGI:98388, MGI:98386, MGI:1890773, MGI:2137706	86	25	7062	19.7079	0.0007297	0.0007297	0.0103242
SM00275:G_alpha	5	4.54545	1.28689e-05	MGI:95775, MGI:95776, MGI:95771, MGI:95766, MGI:95777	86	13	7062	31.5832	0.000951853	0.00047604	0.0134687
SM00220:S_TKc	15	13.6364	2.37327e-05	MGI:1330861, MGI:109211, MGI:2446296, MGI:1341265, MGI:2444812, MGI:1861437, MGI:97597, MGI:1916264, MGI:101765, MGI:88547, MGI:1346858, MGI:88259, MGI:88257, MGI:1196223, MGI:88256	86	320	7062	3.8492	0.0017547	0.000585243	0.0248375
SM00239:C2	7	6.36364	0.00200865	MGI:97597, MGI:109211, MGI:2152971, MGI:2152972, MGI:2443881, MGI:1916851, MGI:1349390	86	110	7062	5.22558	0.13825	0.0365141	2.08252
SM00809:Alpha_adaptinC2	3	2.72727	0.00487921	MGI:1919020, MGI:101920, MGI:101921	86	9	7062	27.3721	0.30368	0.0698311	4.99059
SM00033:CH	5	4.54545	0.0053799	MGI:1313261, MGI:108559, MGI:98388, MGI:1890773, MGI:2137706	86	59	7062	6.95901	0.329135	0.0643663	5.48974
SM01391:Filament	3	2.72727	0.0359093	MGI:96568, MGI:97314, MGI:97313	86	25	7062	9.85395	0.933208	0.320634	31.8027
SM00454:SAM	4	3.63636	0.0554656	MGI:1924750, MGI:2661175, MGI:2443834, MGI:1924781	86	72	7062	4.56202	0.985341	0.410119	44.9684
SM00233:PH	7	6.36364	0.0601087	MGI:1313261, MGI:107384, MGI:98388, MGI:2661175, MGI:2443881, MGI:1342335, MGI:1916851	86	232	7062	2.47765	0.98982	0.399327	47.7349
SM00228:PDZ	5	4.54545	0.0809085	MGI:1316648, MGI:2152971, MGI:2661175, MGI:2152972, MGI:1349390	86	136	7062	3.01898	0.998057	0.464382	58.6489
SM00295:B41	3	2.72727	0.0979386	MGI:103008, MGI:1917799, MGI:103010	86	44	7062	5.59884	0.999513	0.500126	66.0007
SM00323:RasGAP	2	1.81818	0.124795	MGI:2443881, MGI:1916851	86	11	7062	14.9302	0.999948	0.560447	75.2211
SM00156:PP2Ac	2	1.81818	0.135345	MGI:107163, MGI:107164	86	12	7062	13.686	0.999979	0.562993	78.1751
SM00054:EFh	4	3.63636	0.143403	MGI:108559, MGI:98386, MGI:1890773, MGI:2137706	86	109	7062	3.01344	0.999989	0.558758	80.2124
SM01195:FA	2	1.81818	0.14577	MGI:103008, MGI:103010	86	13	7062	12.6333	0.999991	0.540342	80.7774

## Sheet: Agap2 PSD vs non-PSD common
Term	Count	%	PValue	Genes	List Total	Pop Hits	Pop Total	Fold Enrichment	Bonferroni	Benjamini	FDR
SM00275:G_alpha	4	15.3846	6.36e-06	GNAO1, GNAQ, GNAI1, GNAS	22	13	7062	98.7692	0.000120833	0.000120833	0.00476636
SM00220:S_TKc	8	30.7692	2.46478e-05	MAPK1, TNIK, GSK3B, CAMK2G, CAMK2D, CAMK2B, PRKCG, CAMK2A	22	320	7062	8.025	0.000468204	0.00023413	0.0184706
SM00156:PP2Ac	2	7.69231	0.035133	PPP3CB, PPP3CA	22	12	7062	53.5	0.493147	0.20269	23.5122
SM00239:C2	2	7.69231	0.281183	DAB2IP, PRKCG	22	110	7062	5.83636	0.998113	0.791581	91.5776
SM00233:PH	2	7.69231	0.504649	CNKSR2, DAB2IP	22	232	7062	2.76724	0.999998	0.93071	99.4829

## Sheet: Agap2 PSD only
Term	Count	%	PValue	Genes	List Total	Pop Hits	Pop Total	Fold Enrichment	Bonferroni	Benjamini	FDR
SM00326:SH3	13	16.8831	8.92346e-09	TRIO, SHANK1, SHANK2, SHANK3, SRC, SORBS1, SORBS2, DLG4, DLG3, ABL2, DLG2, DLG1, KALRN	64	156	7062	9.19531	5.62178e-07	5.62178e-07	9.03549e-06
SM00228:PDZ	11	14.2857	2.70061e-07	PPP1R9B, PPP1R9A, DLG4, DLG3, SHANK1, RAPGEF2, SHANK2, DLG2, LRRC7, SHANK3, DLG1	64	136	7062	8.92486	1.70137e-05	8.50689e-06	0.000273451
SM01277:MAGUK_N_PEST	4	5.19481	2.68996e-06	DLG4, DLG3, DLG2, DLG1	64	4	7062	110.344	0.000169453	5.64877e-05	0.0027237
SM00918:Lig_chan-Glu_bd	5	6.49351	1.60265e-05	GRIA2, GRIN2B, GRIA1, GRIN1, GRIN2A	64	18	7062	30.651	0.00100917	0.000252388	0.0162266
SM00079:PBPe	5	6.49351	1.60265e-05	GRIA2, GRIN2B, GRIA1, GRIN1, GRIN2A	64	18	7062	30.651	0.00100917	0.000252388	0.0162266
SM00323:RasGAP	4	5.19481	0.000106109	RASAL1, NF1, IQGAP2, IQGAP1	64	11	7062	40.125	0.00666293	0.00133615	0.107389
SM00220:S_TKc	11	14.2857	0.000475955	PRKCA, MAP2K1, MAPK3, MINK1, TRIO, PRKACA, PRKACB, MAPK10, PRKCE, PRKCB, KALRN	64	320	7062	3.79307	0.029547	0.00498624	0.480885
SM00133:S_TK_X	5	6.49351	0.00049938	PRKCA, PRKACA, PRKACB, PRKCE, PRKCB	64	42	7062	13.1362	0.0309788	0.00448545	0.504499
SM00072:GuKc	4	5.19481	0.00135299	DLG4, DLG3, DLG2, DLG1	64	25	7062	17.655	0.0817595	0.0106054	1.36155
SM00222:Sec7	3	3.8961	0.00867238	IQSEC3, IQSEC1, IQSEC2	64	16	7062	20.6895	0.422325	0.0591499	8.44182
SM00516:SEC14	3	3.8961	0.0134206	NF1, TRIO, KALRN	64	20	7062	16.5516	0.573108	0.0816003	12.7865
SM00239:C2	5	6.49351	0.0164196	PRKCA, RASAL1, NEDD4, PRKCE, PRKCB	64	110	7062	5.01562	0.647611	0.0904632	15.4339
SM00219:TyrKc	4	5.19481	0.0191641	PTK2, PTK2B, ABL2, SRC	64	64	7062	6.89648	0.704492	0.0965986	17.7931
SM00150:SPEC	3	3.8961	0.0205947	SYNE1, TRIO, KALRN	64	25	7062	13.2413	0.730453	0.0959287	18.9991
SM00454:SAM	4	5.19481	0.0260938	PPP1R9A, SHANK1, SHANK2, SHANK3	64	72	7062	6.13021	0.810949	0.112176	23.488
SM00459:Sorb	2	2.5974	0.0265286	SORBS1, SORBS2	64	3	7062	73.5625	0.816194	0.106782	23.8332
SM00233:PH	6	7.79221	0.0552191	RASAL1, ARHGEF18, TRIO, APPL1, IQSEC2, KALRN	64	232	7062	2.85372	0.972084	0.200412	43.7382
SM00295:B41	3	3.8961	0.0583219	EPB41L2, PTK2, PTK2B	64	44	7062	7.52344	0.977309	0.199639	45.5813
SM00248:ANK	5	6.49351	0.0714486	GIT1, ANK3, SHANK1, SHANK2, SHANK3	64	176	7062	3.13477	0.990629	0.228527	52.7918
SM00461:WH1	2	2.5974	0.0857649	HOMER1, HOMER2	64	10	7062	22.0687	0.996479	0.257193	59.6643
SM00325:RhoGEF	3	3.8961	0.0914896	ARHGEF18, TRIO, KALRN	64	57	7062	5.80757	0.99763	0.260839	62.1499
SM00033:CH	3	3.8961	0.0969958	SYNE1, IQGAP2, IQGAP1	64	59	7062	5.6107	0.998384	0.263675	64.4094
SM00156:PP2Ac	2	2.5974	0.102028	PPP1CA, PPP1CB	64	12	7062	18.3906	0.998864	0.265213	66.3674
SM00109:C1	3	3.8961	0.108281	PRKCA, PRKCE, PRKCB	64	63	7062	5.25446	0.999268	0.26942	68.6649
SM00275:G_alpha	2	2.5974	0.110052	GNAZ, GNA13	64	13	7062	16.976	0.999354	0.263655	69.2895

## Sheet: Agap2 non-PSD only
Term	Count	%	PValue	Genes	List Total	Pop Hits	Pop Total	Fold Enrichment	Bonferroni	Benjamini	FDR
SM00150:SPEC	6	7.5	1.89392e-06	ACTN4, MACF1, SPTBN2, ACTN1, SPTBN1, SPTAN1	62	25	7062	27.3368	0.000128779	0.000128779	0.0019484
SM00033:CH	5	6.25	0.00160845	ACTN4, MACF1, SPTBN2, ACTN1, SPTBN1	62	59	7062	9.65282	0.103684	0.0532606	1.64243
SM00239:C2	5	6.25	0.014728	RASAL2, PKN2, RIMS2, RIMS1, PCLO	62	110	7062	5.17742	0.635399	0.285604	14.1565
SM01391:Filament	3	3.75	0.0193809	INA, NEFL, NEFM	62	25	7062	13.6684	0.735744	0.283021	18.2368
SM00054:EFh	4	5	0.067634	ACTN4, MACF1, ACTN1, SPTAN1	62	109	7062	4.17993	0.991452	0.614188	51.3466
SM00809:Alpha_adaptinC2	2	2.5	0.0751486	AP2B1, AP2A2	62	9	7062	25.3118	0.995069	0.587445	55.233
SM00228:PDZ	4	5	0.112573	RIMS2, RIMS1, PCLO, AHNAK	62	136	7062	3.35009	0.999703	0.686565	70.7312
SM00454:SAM	3	3.75	0.12795	PPFIA2, ANKS1B, PPFIA1	62	72	7062	4.74597	0.999909	0.68768	75.5486
SM00233:PH	5	6.25	0.139734	RASAL2, SPTBN2, SPTBN1, ASAP1, DNM1	62	232	7062	2.45481	0.999964	0.679288	78.742
SM00220:S_TKc	6	7.5	0.141458	CSNK2A2, PKN2, CDK5, SIK3, DCLK1, CAMKK2	62	320	7062	2.13569	0.999969	0.645531	79.1764
SM00326:SH3	4	5	0.151524	TRP53BP2, SRGAP3, ASAP1, SPTAN1	62	156	7062	2.9206	0.999986	0.63787	81.5556
